# Supplementary material for: Causal associations between thyroid cancer and IgA nephropathy: a Mendelian randomization study
Source: BMC Genomics. 2023 Sep 5;24:525. doi: 10.1186/s12864-023-09633-6 (PMC10478414; doi:10.1186/s12864-023-09633-6)
Supplement: Supplementary file 1 — Additional file 1. [file 12864_2023_9633_MOESM1_ESM.csv]

	The characteristics of instrumental variables for thyroid cancer and IgAN
	SNP	effect_allele.exposure	other_allele.exposure	effect_allele.outcome	other_allele.outcome	beta.exposure	beta.outcome	eaf.exposure	eaf.outcome	remove	palindromic	ambiguous	id.outcome	chr	pos	se.outcome	samplesize.outcome	pval.outcome	outcome	originalname.outcome	outcome.deprecated	mr_keep.outcome	data_source.outcome	se.exposure	pos.exposure	samplesize.exposure	chr.exposure	pval.exposure	id.exposure	exposure	mr_keep.exposure	pval_origin.exposure	data_source.exposure	action	mr_keep	F	R2
1	rs1008859	T	G	T	G	-0.53717	0.0312845	0.2747	0.358977	FALSE	FALSE	FALSE	ieu-a-1081	10	2737238	0.13708	5983	0.819474	IgA nephropathy || id:ieu-a-1081	IgA nephropathy	IgA nephropathy || ||	TRUE	igd	0.09404	2737238	1187	10	9.49E-09	ieu-a-1082	|| id:ieu-a-1082	TRUE	reported	igd	2	TRUE	32.62858643	0.114981993
2	rs10254361	T	G	T	G	-0.71233	-0.239723	0.1454	0.196809	FALSE	FALSE	FALSE	ieu-a-1081	7	119564205	0.100965	5983	0.0175809	IgA nephropathy || id:ieu-a-1081	IgA nephropathy	IgA nephropathy || ||	TRUE	igd	0.1184	119564205	1187	7	1.10E-09	ieu-a-1082	|| id:ieu-a-1082	TRUE	reported	igd	2	TRUE	36.19587382	0.126101357
3	rs10493096	A	C	A	C	-0.683197	-0.0604976	0.1507	0.144189	FALSE	FALSE	FALSE	ieu-a-1081	1	42325122	0.1082	5983	0.576074	IgA nephropathy || id:ieu-a-1081	IgA nephropathy	IgA nephropathy || ||	TRUE	igd	0.117	42325122	1187	1	3.40E-09	ieu-a-1082	|| id:ieu-a-1082	TRUE	reported	igd	2	TRUE	34.09731469	0.119480291
4	rs10495660	G	T	G	T	0.609726	0.0327045	0.7483	0.699125	FALSE	FALSE	FALSE	ieu-a-1081	2	17396548	0.0914827	5983	0.720722	IgA nephropathy || id:ieu-a-1081	IgA nephropathy	IgA nephropathy || ||	TRUE	igd	0.09652	17396548	1187	2	2.03E-10	ieu-a-1082	|| id:ieu-a-1082	TRUE	reported	igd	2	TRUE	39.90568801	0.140042026
5	rs10520045	T	G	T	G	-0.588067	-0.21573	0.2551	0.260094	FALSE	FALSE	FALSE	ieu-a-1081	15	36313965	0.0991696	5983	0.0296033	IgA nephropathy || id:ieu-a-1081	IgA nephropathy	IgA nephropathy || ||	TRUE	igd	0.09571	36313965	1187	15	6.35E-10	ieu-a-1082	|| id:ieu-a-1082	TRUE	reported	igd	2	TRUE	37.75191495	0.131429255
6	rs10762573	C	A	C	A	0.768302	0.0680407	0.7425	0.653818	FALSE	FALSE	FALSE	ieu-a-1081	10	75798148	0.0835093	5983	0.415204	IgA nephropathy || id:ieu-a-1081	IgA nephropathy	IgA nephropathy || ||	TRUE	igd	0.09634	75798148	1187	10	7.78E-16	ieu-a-1082	|| id:ieu-a-1082	TRUE	reported	igd	2	TRUE	63.59905219	0.225718739
7	rs10859005	T	G	T	G	-0.586627	-0.15647	0.309	0.360564	FALSE	FALSE	FALSE	ieu-a-1081	12	91006095	0.089658	5983	0.0809525	IgA nephropathy || id:ieu-a-1081	IgA nephropathy	IgA nephropathy || ||	TRUE	igd	0.09154	91006095	1187	12	1.19E-10	ieu-a-1082	|| id:ieu-a-1082	TRUE	reported	igd	2	TRUE	41.06787955	0.146957115
8	rs10895487	T	G	T	G	-0.581964	-0.0233751	0.2081	0.321412	FALSE	FALSE	FALSE	ieu-a-1081	11	103490917	0.0902409	5983	0.795612	IgA nephropathy || id:ieu-a-1081	IgA nephropathy	IgA nephropathy || ||	TRUE	igd	0.1018	103490917	1187	11	8.64E-09	ieu-a-1082	|| id:ieu-a-1082	TRUE	reported	igd	2	TRUE	32.6811014	0.111625819
9	rs11036050	A	C	A	C	-0.515336	0.0257942	0.3838	0.39179	FALSE	FALSE	FALSE	ieu-a-1081	11	40756460	0.0866826	5983	0.76603	IgA nephropathy || id:ieu-a-1081	IgA nephropathy	IgA nephropathy || ||	TRUE	igd	0.08632	40756460	1187	11	2.09E-09	ieu-a-1082	|| id:ieu-a-1082	TRUE	reported	igd	2	TRUE	35.64167461	0.125613878
10	rs11132917	G	T	G	T	0.555997	-0.0115185	0.6498	0.657599	FALSE	FALSE	FALSE	ieu-a-1081	4	172764187	0.0911902	5983	0.899484	IgA nephropathy || id:ieu-a-1081	IgA nephropathy	IgA nephropathy || ||	TRUE	igd	0.0875	172764187	1187	4	1.77E-10	ieu-a-1082	|| id:ieu-a-1082	TRUE	reported	igd	2	TRUE	40.37651122	0.140692433
11	rs11151652	A	C	A	C	-0.835633	-0.300958	0.1199	0.228159	FALSE	FALSE	FALSE	ieu-a-1081	18	68982223	0.109432	5983	0.00595621	IgA nephropathy || id:ieu-a-1081	IgA nephropathy	IgA nephropathy || ||	TRUE	igd	0.1294	68982223	1187	18	4.55E-11	ieu-a-1082	|| id:ieu-a-1082	TRUE	reported	igd	2	TRUE	41.70255003	0.147371113
12	rs11688848	A	C	A	C	-0.79518	-0.0808108	0.1695	0.160194	FALSE	FALSE	FALSE	ieu-a-1081	2	204916206	0.114332	5983	0.479686	IgA nephropathy || id:ieu-a-1081	IgA nephropathy	IgA nephropathy || ||	TRUE	igd	0.1122	204916206	1187	2	6.33E-13	ieu-a-1082	|| id:ieu-a-1082	TRUE	reported	igd	2	TRUE	50.22791873	0.178020588
13	rs11695782	A	C	A	C	-0.640365	-0.295883	0.1593	0.149123	FALSE	FALSE	FALSE	ieu-a-1081	2	100678198	0.117981	5983	0.0121456	IgA nephropathy || id:ieu-a-1081	IgA nephropathy	IgA nephropathy || ||	TRUE	igd	0.114	100678198	1187	2	1.37E-08	ieu-a-1082	|| id:ieu-a-1082	TRUE	reported	igd	2	TRUE	31.55334974	0.109835313
14	rs11930453	C	A	C	A	0.55026	-0.143163	0.6681	0.623611	FALSE	FALSE	FALSE	ieu-a-1081	4	141710146	0.152277	5983	0.347143	IgA nephropathy || id:ieu-a-1081	IgA nephropathy	IgA nephropathy || ||	TRUE	igd	0.08875	141710146	1187	4	4.78E-10	ieu-a-1082	|| id:ieu-a-1082	TRUE	reported	igd	2	TRUE	38.4413972	0.134281013
15	rs12193181	G	T	G	T	0.575898	0.145377	0.6422	0.642024	FALSE	FALSE	FALSE	ieu-a-1081	6	148306502	0.0883949	5983	0.100045	IgA nephropathy || id:ieu-a-1081	IgA nephropathy	IgA nephropathy || ||	TRUE	igd	0.08764	148306502	1187	6	4.16E-11	ieu-a-1082	|| id:ieu-a-1082	TRUE	reported	igd	2	TRUE	43.18037432	0.152416426
16	rs12782349	A	C	A	C	-0.555649	-0.192955	0.3045	0.318205	FALSE	FALSE	FALSE	ieu-a-1081	10	54929003	0.0880562	5983	0.0284315	IgA nephropathy || id:ieu-a-1081	IgA nephropathy	IgA nephropathy || ||	TRUE	igd	0.09054	54929003	1187	10	6.99E-10	ieu-a-1082	|| id:ieu-a-1082	TRUE	reported	igd	2	TRUE	37.66344954	0.130772221
17	rs1388492	T	C	T	C	0.530178	0.0872596	0.6763	0.731668	FALSE	FALSE	FALSE	ieu-a-1081	3	68245477	0.092312	5983	0.344522	IgA nephropathy || id:ieu-a-1081	IgA nephropathy	IgA nephropathy || ||	TRUE	igd	0.08976	68245477	1187	3	3.00E-09	ieu-a-1082	|| id:ieu-a-1082	TRUE	reported	igd	2	TRUE	34.88813203	0.123070931
18	rs1549983	G	T	G	T	0.599657	0.102053	0.671	0.622978	FALSE	FALSE	FALSE	ieu-a-1081	3	15194136	0.0861123	5983	0.235973	IgA nephropathy || id:ieu-a-1081	IgA nephropathy	IgA nephropathy || ||	TRUE	igd	0.0891	15194136	1187	3	1.34E-11	ieu-a-1082	|| id:ieu-a-1082	TRUE	reported	igd	2	TRUE	45.29501495	0.158764803
19	rs1555257	T	G	T	G	-0.538026	-0.3236	0.3076	0.244733	FALSE	FALSE	FALSE	ieu-a-1081	14	39508067	0.0933796	5983	0.000529395	IgA nephropathy || id:ieu-a-1081	IgA nephropathy	IgA nephropathy || ||	TRUE	igd	0.09097	39508067	1187	14	2.84E-09	ieu-a-1082	|| id:ieu-a-1082	TRUE	reported	igd	2	TRUE	34.97922132	0.12330478
20	rs17098351	G	T	G	T	0.558616	0.31231	0.7361	0.724158	FALSE	FALSE	FALSE	ieu-a-1081	14	61898580	0.0916394	5983	0.000654305	IgA nephropathy || id:ieu-a-1081	IgA nephropathy	IgA nephropathy || ||	TRUE	igd	0.09444	61898580	1187	14	2.73E-09	ieu-a-1082	|| id:ieu-a-1082	TRUE	reported	igd	2	TRUE	34.9876509	0.121236376
21	rs17600706	T	G	T	G	-0.570753	-0.0397969	0.223	0.234407	FALSE	FALSE	FALSE	ieu-a-1081	14	99150918	0.098329	5983	0.685675	IgA nephropathy || id:ieu-a-1081	IgA nephropathy	IgA nephropathy || ||	TRUE	igd	0.09982	99150918	1187	14	8.72E-09	ieu-a-1082	|| id:ieu-a-1082	TRUE	reported	igd	2	TRUE	32.69348934	0.112889171
22	rs1813617	A	C	A	C	-0.510826	-0.297878	0.3482	0.324675	FALSE	FALSE	FALSE	ieu-a-1081	2	19590019	0.0878002	5983	0.000692102	IgA nephropathy || id:ieu-a-1081	IgA nephropathy	IgA nephropathy || ||	TRUE	igd	0.0875	19590019	1187	2	4.64E-09	ieu-a-1082	|| id:ieu-a-1082	TRUE	reported	igd	2	TRUE	34.08237744	0.118445647
23	rs1873886	A	C	A	C	-0.57412	-0.116204	0.2338	0.298357	FALSE	FALSE	FALSE	ieu-a-1081	11	130392708	0.0884691	5983	0.189014	IgA nephropathy || id:ieu-a-1081	IgA nephropathy	IgA nephropathy || ||	TRUE	igd	0.09824	130392708	1187	11	4.10E-09	ieu-a-1082	|| id:ieu-a-1082	TRUE	reported	igd	2	TRUE	34.15298322	0.118092415
24	rs1880256	C	A	C	A	0.632805	0.0544296	0.7554	0.656813	FALSE	FALSE	FALSE	ieu-a-1081	2	36162761	0.0897816	5983	0.544352	IgA nephropathy || id:ieu-a-1081	IgA nephropathy	IgA nephropathy || ||	TRUE	igd	0.0972	36162761	1187	2	5.46E-11	ieu-a-1082	|| id:ieu-a-1082	TRUE	reported	igd	2	TRUE	42.38452049	0.147980072
25	rs1898422	A	C	A	C	-0.687762	-0.010733	0.1705	0.175086	FALSE	FALSE	FALSE	ieu-a-1081	2	142495019	0.110816	5983	0.922842	IgA nephropathy || id:ieu-a-1081	IgA nephropathy	IgA nephropathy || ||	TRUE	igd	0.1108	142495019	1187	2	3.50E-10	ieu-a-1082	|| id:ieu-a-1082	TRUE	reported	igd	2	TRUE	38.52980691	0.13379723
26	rs1951094	T	G	T	G	-0.469524	-0.169162	0.4632	0.510479	FALSE	FALSE	FALSE	ieu-a-1081	14	99070367	0.0850833	5983	0.0467897	IgA nephropathy || id:ieu-a-1081	IgA nephropathy	IgA nephropathy || ||	TRUE	igd	0.0843	99070367	1187	14	2.35E-08	ieu-a-1082	|| id:ieu-a-1082	TRUE	reported	igd	2	TRUE	31.02133213	0.109629301
27	rs1983033	A	C	A	C	-0.59602	-0.116139	0.2848	0.336031	FALSE	FALSE	FALSE	ieu-a-1081	15	71909490	0.0901223	5983	0.197508	IgA nephropathy || id:ieu-a-1081	IgA nephropathy	IgA nephropathy || ||	TRUE	igd	0.09325	71909490	1187	15	1.29E-10	ieu-a-1082	|| id:ieu-a-1082	TRUE	reported	igd	2	TRUE	40.85300294	0.144716867
28	rs2209258	A	C	A	C	-0.642454	-0.226482	0.2064	0.215476	FALSE	FALSE	FALSE	ieu-a-1081	6	93825256	0.106358	5983	0.0332185	IgA nephropathy || id:ieu-a-1081	IgA nephropathy	IgA nephropathy || ||	TRUE	igd	0.1031	93825256	1187	6	3.27E-10	ieu-a-1082	|| id:ieu-a-1082	TRUE	reported	igd	2	TRUE	38.82994222	0.135215171
29	rs2452477	T	G	T	G	-0.66456	-0.512627	0.1425	0.141085	FALSE	FALSE	FALSE	ieu-a-1081	2	143756755	0.128111	5983	6.30E-05	IgA nephropathy || id:ieu-a-1081	IgA nephropathy	IgA nephropathy || ||	TRUE	igd	0.119	143756755	1187	2	1.60E-08	ieu-a-1082	|| id:ieu-a-1082	TRUE	reported	igd	2	TRUE	31.18706261	0.107931294
30	rs2830028	T	G	T	G	-0.72629	-0.193048	0.1767	0.19402	FALSE	FALSE	FALSE	ieu-a-1081	21	27427248	0.0973189	5983	0.0472933	IgA nephropathy || id:ieu-a-1081	IgA nephropathy	IgA nephropathy || ||	TRUE	igd	0.1102	27427248	1187	21	2.49E-11	ieu-a-1082	|| id:ieu-a-1082	TRUE	reported	igd	2	TRUE	43.43671168	0.153477526
31	rs2885280	A	C	A	C	-0.59602	-0.227863	0.2278	0.251671	FALSE	FALSE	FALSE	ieu-a-1081	12	73412222	0.102594	5983	0.0263494	IgA nephropathy || id:ieu-a-1081	IgA nephropathy	IgA nephropathy || ||	TRUE	igd	0.1008	73412222	1187	12	2.66E-09	ieu-a-1082	|| id:ieu-a-1082	TRUE	reported	igd	2	TRUE	34.96234887	0.124978463
32	rs2920228	C	A	C	A	0.618225	0.182584	0.7538	0.743837	FALSE	FALSE	FALSE	ieu-a-1081	4	4263579	0.0949094	5983	0.0543839	IgA nephropathy || id:ieu-a-1081	IgA nephropathy	IgA nephropathy || ||	TRUE	igd	0.09675	4263579	1187	4	1.24E-10	ieu-a-1082	|| id:ieu-a-1082	TRUE	reported	igd	2	TRUE	40.83110931	0.1418624
33	rs3594	A	C	A	C	-0.644167	-0.0977765	0.3292	0.37276	FALSE	FALSE	FALSE	ieu-a-1081	8	30535660	0.0880197	5983	0.266634	IgA nephropathy || id:ieu-a-1081	IgA nephropathy	IgA nephropathy || ||	TRUE	igd	0.08906	30535660	1187	8	3.47E-13	ieu-a-1082	|| id:ieu-a-1082	TRUE	reported	igd	2	TRUE	52.31564253	0.183265122
34	rs4588797	T	G	T	G	-0.641314	-0.0503889	0.234	0.198783	FALSE	FALSE	FALSE	ieu-a-1081	7	75349268	0.0959563	5983	0.599497	IgA nephropathy || id:ieu-a-1081	IgA nephropathy	IgA nephropathy || ||	TRUE	igd	0.09854	75349268	1187	7	5.43E-11	ieu-a-1082	|| id:ieu-a-1082	TRUE	reported	igd	2	TRUE	42.35613517	0.147440252
35	rs4760566	C	A	C	A	0.60991	0.0451727	0.8155	0.773575	FALSE	FALSE	FALSE	ieu-a-1081	12	129200924	0.0957276	5983	0.637007	IgA nephropathy || id:ieu-a-1081	IgA nephropathy	IgA nephropathy || ||	TRUE	igd	0.1081	129200924	1187	12	1.25E-08	ieu-a-1082	|| id:ieu-a-1082	TRUE	reported	igd	2	TRUE	31.83318698	0.111939107
36	rs4792390	A	C	A	C	-0.776964	-0.214177	0.3199	0.303743	FALSE	FALSE	FALSE	ieu-a-1081	17	13628787	0.0933952	5983	0.0218343	IgA nephropathy || id:ieu-a-1081	IgA nephropathy	IgA nephropathy || ||	TRUE	igd	0.09028	13628787	1187	17	3.96E-18	ieu-a-1082	|| id:ieu-a-1082	TRUE	reported	igd	2	TRUE	74.06596615	0.262675038
37	rs4904753	T	G	T	G	-0.613228	-0.301536	0.2344	0.286698	FALSE	FALSE	FALSE	ieu-a-1081	14	91619960	0.162303	5983	0.0631888	IgA nephropathy || id:ieu-a-1081	IgA nephropathy	IgA nephropathy || ||	TRUE	igd	0.09848	91619960	1187	14	3.58E-10	ieu-a-1082	|| id:ieu-a-1082	TRUE	reported	igd	2	TRUE	38.77464883	0.134968829
38	rs4909666	A	C	A	C	-0.550086	-0.272714	0.3804	0.421097	FALSE	FALSE	FALSE	ieu-a-1081	8	138404925	0.0887069	5983	0.00210979	IgA nephropathy || id:ieu-a-1081	IgA nephropathy	IgA nephropathy || ||	TRUE	igd	0.08652	138404925	1187	8	1.74E-10	ieu-a-1082	|| id:ieu-a-1082	TRUE	reported	igd	2	TRUE	40.42296472	0.14264058
39	rs494791	C	A	C	A	0.573056	0.148853	0.7614	0.743104	FALSE	FALSE	FALSE	ieu-a-1081	11	82996986	0.0905218	5983	0.100096	IgA nephropathy || id:ieu-a-1081	IgA nephropathy	IgA nephropathy || ||	TRUE	igd	0.09802	82996986	1187	11	4.03E-09	ieu-a-1082	|| id:ieu-a-1082	TRUE	reported	igd	2	TRUE	34.17942338	0.119318404
40	rs6541725	A	C	A	C	-0.582143	-0.282959	0.3541	0.379808	FALSE	FALSE	FALSE	ieu-a-1081	2	121338032	0.0901595	5983	0.00169852	IgA nephropathy || id:ieu-a-1081	IgA nephropathy	IgA nephropathy || ||	TRUE	igd	0.08777	121338032	1187	2	2.70E-11	ieu-a-1082	|| id:ieu-a-1082	TRUE	reported	igd	2	TRUE	43.99133712	0.155017442
41	rs6715968	G	T	G	T	0.728774	0.192013	0.8038	0.819914	FALSE	FALSE	FALSE	ieu-a-1081	2	230176232	0.103612	5983	0.0638557	IgA nephropathy || id:ieu-a-1081	IgA nephropathy	IgA nephropathy || ||	TRUE	igd	0.1059	230176232	1187	2	3.30E-12	ieu-a-1082	|| id:ieu-a-1082	TRUE	reported	igd	2	TRUE	47.35805092	0.167518487
42	rs6884647	T	G	T	G	-0.481429	-0.0906695	0.4009	0.369974	FALSE	FALSE	FALSE	ieu-a-1081	5	11929913	0.0856033	5983	0.289517	IgA nephropathy || id:ieu-a-1081	IgA nephropathy	IgA nephropathy || ||	TRUE	igd	0.08526	11929913	1187	5	1.50E-08	ieu-a-1082	|| id:ieu-a-1082	TRUE	reported	igd	2	TRUE	31.8840762	0.111334527
43	rs6937429	G	T	G	T	0.531369	0.0627157	0.6614	0.626312	FALSE	FALSE	FALSE	ieu-a-1081	6	66021416	0.084805	5983	0.459586	IgA nephropathy || id:ieu-a-1081	IgA nephropathy	IgA nephropathy || ||	TRUE	igd	0.08824	66021416	1187	6	1.49E-09	ieu-a-1082	|| id:ieu-a-1082	TRUE	reported	igd	2	TRUE	36.26280791	0.126465938
44	rs7000123	A	C	A	C	-0.649896	-0.29283	0.153	0.159896	FALSE	FALSE	FALSE	ieu-a-1081	8	79825547	0.114239	5983	0.0103679	IgA nephropathy || id:ieu-a-1081	IgA nephropathy	IgA nephropathy || ||	TRUE	igd	0.1158	79825547	1187	8	1.39E-08	ieu-a-1082	|| id:ieu-a-1082	TRUE	reported	igd	2	TRUE	31.49710289	0.109469356
45	rs7018634	A	C	A	C	-0.703804	-0.148741	0.1281	0.135708	FALSE	FALSE	FALSE	ieu-a-1081	9	20259528	0.127767	5983	0.244358	IgA nephropathy || id:ieu-a-1081	IgA nephropathy	IgA nephropathy || ||	TRUE	igd	0.125	20259528	1187	9	1.14E-08	ieu-a-1082	|| id:ieu-a-1082	TRUE	reported	igd	2	TRUE	31.70176451	0.110649451
46	rs745213	G	T	G	T	0.621013	0.426973	0.8226	0.86582	FALSE	FALSE	FALSE	ieu-a-1081	15	68060389	0.119639	5983	0.0003586	IgA nephropathy || id:ieu-a-1081	IgA nephropathy	IgA nephropathy || ||	TRUE	igd	0.1091	68060389	1187	15	9.31E-09	ieu-a-1082	|| id:ieu-a-1082	TRUE	reported	igd	2	TRUE	32.40051267	0.112557308
47	rs7923523	A	C	A	C	-0.542316	-0.172738	0.2395	0.221581	FALSE	FALSE	FALSE	ieu-a-1081	10	95202332	0.102637	5983	0.0923762	IgA nephropathy || id:ieu-a-1081	IgA nephropathy	IgA nephropathy || ||	TRUE	igd	0.09766	95202332	1187	10	2.35E-08	ieu-a-1082	|| id:ieu-a-1082	TRUE	reported	igd	2	TRUE	30.8369485	0.107137021
48	rs8095811	G	T	G	T	-2.12528	-0.211243	0.05434	0.118965	FALSE	FALSE	FALSE	ieu-a-1081	18	2419068	0.133393	5983	0.113281	IgA nephropathy || id:ieu-a-1081	IgA nephropathy	IgA nephropathy || ||	TRUE	igd	0.2471	2419068	1187	18	6.04E-24	ieu-a-1082	|| id:ieu-a-1082	TRUE	reported	igd	2	TRUE	73.97531443	0.464212638
49	rs950275	A	C	A	C	-0.869407	-0.3697	0.2718	0.271548	FALSE	FALSE	FALSE	ieu-a-1081	10	49897219	0.100892	5983	0.000247999	IgA nephropathy || id:ieu-a-1081	IgA nephropathy	IgA nephropathy || ||	TRUE	igd	0.09534	49897219	1187	10	2.65E-20	ieu-a-1082	|| id:ieu-a-1082	TRUE	reported	igd	2	TRUE	83.15645559	0.299210195
50	rs965513	G	A	G	A	-0.592221	-0.125988	0.6011	0.647337	FALSE	FALSE	FALSE	ieu-a-1081	9	100556109	0.0858024	5983	0.14201	IgA nephropathy || id:ieu-a-1081	IgA nephropathy	IgA nephropathy || ||	TRUE	igd	0.08694	100556109	1187	9	7.92E-12	ieu-a-1082	|| id:ieu-a-1082	TRUE	reported	igd	2	TRUE	46.40110627	0.168193174
51	rs971732	C	A	C	A	-2.13877	0.0284921	0.2351	0.365866	FALSE	FALSE	FALSE	ieu-a-1081	2	50142117	0.0789103	5983	0.718047	IgA nephropathy || id:ieu-a-1081	IgA nephropathy	IgA nephropathy || ||	TRUE	igd	0.1195	50142117	1187	2	1.06E-85	ieu-a-1082	|| id:ieu-a-1082	TRUE	reported	igd	2	TRUE	320.3261226	1.645187697
52	rs9848511	T	G	T	G	-0.719286	-0.15599	0.1511	0.162561	FALSE	FALSE	FALSE	ieu-a-1081	3	161417866	0.11662	5983	0.18103	IgA nephropathy || id:ieu-a-1081	IgA nephropathy	IgA nephropathy || ||	TRUE	igd	0.1172	161417866	1187	3	5.08E-10	ieu-a-1082	|| id:ieu-a-1082	TRUE	reported	igd	2	TRUE	37.66586898	0.132725451
