# Supplementary material for: Causal associations between thyroid cancer and IgA nephropathy: a Mendelian randomization study
Source: BMC Genomics. 2023 Sep 5;24:525. doi: 10.1186/s12864-023-09633-6 (PMC10478414; doi:10.1186/s12864-023-09633-6)
Supplement: Supplementary file 2 — Additional file 2. [file 12864_2023_9633_MOESM2_ESM.xlsx]

## Sheet: df
Phenotype Code	Phenotype Description	UK Biobank Data Showcase Link	Sex	File	wget command	AWS File	Dropbox File	md5s
N/A	README	N/A	N/A	README	wget https://broad-ukb-sumstats-us-east-1.s3.amazonaws.com/round2/additive-tsvs/README -O README	https://broad-ukb-sumstats-us-east-1.s3.amazonaws.com/round2/additive-tsvs/README	https://www.dropbox.com/s/wro30igqkmit5ig/README?dl=0	bd14f2be665e6c915a3f6cee0a67b8dc
N/A	MD5 Values for files in this manifest (excluding those with <PENDING> in column H)	N/A	N/A	2018_gwas_imputed_md5.txt	wget https://broad-ukb-sumstats-us-east-1.s3.amazonaws.com/round2/additive-tsvs/2018_gwas_imputed_md5.txt -O 2018_gwas_imputed_md5.txt	https://broad-ukb-sumstats-us-east-1.s3.amazonaws.com/round2/additive-tsvs/2018_gwas_imputed_md5.txt	https://www.dropbox.com/s/dakt3shhn8b6wqr/2018_gwas_imputed_md5.txt?dl=0	d3e8743c4129f7e126ad7071d6e27563
N/A	List of European samples	N/A	both_sexes	european_samples.tsv.bgz	wget https://broad-ukb-sumstats-us-east-1.s3.amazonaws.com/round2/additive-tsvs/european_samples.tsv.bgz -O european_samples.tsv.bgz	https://broad-ukb-sumstats-us-east-1.s3.amazonaws.com/round2/additive-tsvs/european_samples.tsv.bgz	https://www.dropbox.com/s/bvnd723tl67lh8v/european_samples.tsv.bgz?dl=0	defb726a12659e7f0bc1a3057115a45a
N/A	List of samples used in GWAS - both_sexes	N/A	both_sexes	samples.both_sexes.tsv.bgz	wget https://broad-ukb-sumstats-us-east-1.s3.amazonaws.com/round2/additive-tsvs/samples.both_sexes.tsv.bgz -O samples.both_sexes.tsv.bgz	https://broad-ukb-sumstats-us-east-1.s3.amazonaws.com/round2/additive-tsvs/samples.both_sexes.tsv.bgz	https://www.dropbox.com/s/ypcmzukh2vwhtkh/samples.both_sexes.tsv.bgz?dl=0	9b5f931bd5df80a725946958d4afa85f
N/A	List of samples used in GWAS - female	N/A	female	samples.female.tsv.bgz	wget https://broad-ukb-sumstats-us-east-1.s3.amazonaws.com/round2/additive-tsvs/samples.female.tsv.bgz -O samples.female.tsv.bgz	https://broad-ukb-sumstats-us-east-1.s3.amazonaws.com/round2/additive-tsvs/samples.female.tsv.bgz	https://www.dropbox.com/s/nnn2zc3z5uqmlra/samples.female.tsv.bgz?dl=0	ca366bde28145eb4d93dc9b120754f25
N/A	List of samples used in GWAS - male	N/A	male	samples.male.tsv.bgz	wget https://broad-ukb-sumstats-us-east-1.s3.amazonaws.com/round2/additive-tsvs/samples.male.tsv.bgz -O samples.male.tsv.bgz	https://broad-ukb-sumstats-us-east-1.s3.amazonaws.com/round2/additive-tsvs/samples.male.tsv.bgz	https://www.dropbox.com/s/r2o91gr3r4l9kz9/samples.male.tsv.bgz?dl=0	424fbc59ae2f1dba2e5e9889524d6e9b
N/A	Phenotype summary file - both_sexes	N/A	both_sexes	phenotypes.both_sexes.tsv.bgz	wget https://broad-ukb-sumstats-us-east-1.s3.amazonaws.com/round2/annotations/phenotypes.both_sexes.tsv.bgz -O phenotypes.both_sexes.tsv.bgz	https://broad-ukb-sumstats-us-east-1.s3.amazonaws.com/round2/annotations/phenotypes.both_sexes.tsv.bgz	https://www.dropbox.com/s/d4mlq9ly93yhjyt/phenotypes.both_sexes.tsv.bgz?dl=0	cba910ee6f93eaed9d318edcd3f1ce18
N/A	Phenotype summary file - female	N/A	female	phenotypes.female.tsv.bgz	wget https://broad-ukb-sumstats-us-east-1.s3.amazonaws.com/round2/annotations/phenotypes.female.tsv.bgz -O phenotypes.female.tsv.bgz	https://broad-ukb-sumstats-us-east-1.s3.amazonaws.com/round2/annotations/phenotypes.female.tsv.bgz	https://www.dropbox.com/s/r7idtoulxfpyjss/phenotypes.female.tsv.bgz?dl=0	ef1b494a5aa3f41bfab376efe8fa7250
N/A	Phenotype summary file - male	N/A	male	phenotypes.male.tsv.bgz	wget https://broad-ukb-sumstats-us-east-1.s3.amazonaws.com/round2/annotations/phenotypes.male.tsv.bgz -O phenotypes.male.tsv.bgz	https://broad-ukb-sumstats-us-east-1.s3.amazonaws.com/round2/annotations/phenotypes.male.tsv.bgz	https://www.dropbox.com/s/mywldevz4nsla2r/phenotypes.male.tsv.bgz?dl=0	9f3385f31498de6b01956ec02d53dff7
N/A	List of variants used in GWAS, with annotations	N/A	N/A	variants.tsv.bgz	wget https://broad-ukb-sumstats-us-east-1.s3.amazonaws.com/round2/annotations/variants.tsv.bgz -O variants.tsv.bgz	https://broad-ukb-sumstats-us-east-1.s3.amazonaws.com/round2/annotations/variants.tsv.bgz	https://www.dropbox.com/s/puxks683vb0omeg/variants.tsv.bgz?dl=0	4fc9936ba4b4fd446cb4325dd63b6e72
N/A	List of phenotypes with updated sample counts in v2 phenotype summary file - female	N/A	female	fixed_summary_phenotypes.female.v2.tsv	wget https://broad-ukb-sumstats-us-east-1.s3.amazonaws.com/round2/annotations/fixed_summary_phenotypes.female.v2.tsv -O fixed_summary_phenotypes.female.v2.tsv	https://broad-ukb-sumstats-us-east-1.s3.amazonaws.com/round2/annotations/fixed_summary_phenotypes.female.v2.tsv	https://www.dropbox.com/s/jp92wime7rv9pcd/fixed_summary_phenotypes.female.v2.tsv?dl=0	e4a6ca137c0f162679734064bbb4a3b4
N/A	List of phenotypes with updated sample counts in v2 phenotype summary file - male	N/A	male	fixed_summary_phenotypes.male.v2.tsv	wget https://broad-ukb-sumstats-us-east-1.s3.amazonaws.com/round2/annotations/fixed_summary_phenotypes.male.v2.tsv -O fixed_summary_phenotypes.male.v2.tsv	https://broad-ukb-sumstats-us-east-1.s3.amazonaws.com/round2/annotations/fixed_summary_phenotypes.male.v2.tsv	https://www.dropbox.com/s/o6wf2gc5h36mtek/fixed_summary_phenotypes.male.v2.tsv?dl=0	5f05941fb5b21b2eb8877cedfd0f256f
N/A	Note on v2 phenotype updates	N/A	N/A	phenotype_update_note.txt	wget https://broad-ukb-sumstats-us-east-1.s3.amazonaws.com/round2/annotations/phenotype_update_note.txt -O phenotype_update_note.txt	https://broad-ukb-sumstats-us-east-1.s3.amazonaws.com/round2/annotations/phenotype_update_note.txt	https://www.dropbox.com/s/ayto55r0z1eigwa/phenotype_update_note.txt?dl=0	47ebc8643dcf1361e412cdaaa8358917
N/A	Updated v2 phenotype summary file - both_sexes	N/A	both_sexes	phenotypes.both_sexes.v2.tsv.bgz	wget https://broad-ukb-sumstats-us-east-1.s3.amazonaws.com/round2/annotations/phenotypes.both_sexes.v2.tsv.bgz -O phenotypes.both_sexes.v2.tsv.bgz	https://broad-ukb-sumstats-us-east-1.s3.amazonaws.com/round2/annotations/phenotypes.both_sexes.v2.tsv.bgz	https://www.dropbox.com/s/j1h9e0lblmukiko/phenotypes.both_sexes.v2.tsv.bgz?dl=0	10f0a493c4383b2ce6f98aab47e2b2e8
N/A	Updated v2 phenotype summary file - female	N/A	female	phenotypes.female.v2.tsv.bgz	wget https://broad-ukb-sumstats-us-east-1.s3.amazonaws.com/round2/annotations/phenotypes.female.v2.tsv.bgz -O phenotypes.female.v2.tsv.bgz	https://broad-ukb-sumstats-us-east-1.s3.amazonaws.com/round2/annotations/phenotypes.female.v2.tsv.bgz	https://www.dropbox.com/s/0a87i4y049vje12/phenotypes.female.v2.tsv.bgz?dl=0	6421f2e3921623ccd5905b0b466a6bfd
N/A	Updated v2 phenotype summary file - male	N/A	male	phenotypes.male.v2.tsv.bgz	wget https://broad-ukb-sumstats-us-east-1.s3.amazonaws.com/round2/annotations/phenotypes.male.v2.tsv.bgz -O phenotypes.male.v2.tsv.bgz	https://broad-ukb-sumstats-us-east-1.s3.amazonaws.com/round2/annotations/phenotypes.male.v2.tsv.bgz	https://www.dropbox.com/s/k8h7j85awav0lrt/phenotypes.male.v2.tsv.bgz?dl=0	ed3159708d9158afd641fbbdcdcef65d
N/A	List of phenotypes with updated v2 summary statistics - both_sexes	N/A	both_sexes	updated_phenotypes.both_sexes.v2.tsv	wget https://broad-ukb-sumstats-us-east-1.s3.amazonaws.com/round2/annotations/updated_phenotypes.both_sexes.v2.tsv -O updated_phenotypes.both_sexes.v2.tsv	https://broad-ukb-sumstats-us-east-1.s3.amazonaws.com/round2/annotations/updated_phenotypes.both_sexes.v2.tsv	https://www.dropbox.com/s/htzbid3lb4kqp8b/updated_phenotypes.both_sexes.v2.tsv?dl=0	7c117c44db6fc02faf7fb98166ad16b3
N/A	List of phenotypes with updated v2 summary statistics - female	N/A	female	updated_phenotypes.female.v2.tsv	wget https://broad-ukb-sumstats-us-east-1.s3.amazonaws.com/round2/annotations/updated_phenotypes.female.v2.tsv -O updated_phenotypes.female.v2.tsv	https://broad-ukb-sumstats-us-east-1.s3.amazonaws.com/round2/annotations/updated_phenotypes.female.v2.tsv	https://www.dropbox.com/s/56ngrcq43yogvxw/updated_phenotypes.female.v2.tsv?dl=0	0225af7323c7e056179494bce98f00b5
N/A	List of phenotypes with updated v2 summary statistics - male	N/A	male	updated_phenotypes.male.v2.tsv	wget https://broad-ukb-sumstats-us-east-1.s3.amazonaws.com/round2/annotations/updated_phenotypes.male.v2.tsv -O updated_phenotypes.male.v2.tsv	https://broad-ukb-sumstats-us-east-1.s3.amazonaws.com/round2/annotations/updated_phenotypes.male.v2.tsv	https://www.dropbox.com/s/az5nz8jpsy5yuc0/updated_phenotypes.male.v2.tsv?dl=0	1008ef44bc56788428df220c52253f3b
N/A	Summary of biomarker phenotypes - both_sexes	N/A	both_sexes	biomarkers.both_sexes.tsv.bgz	wget https://broad-ukb-sumstats-us-east-1.s3.amazonaws.com/round2/annotations/biomarkers.both_sexes.tsv.bgz -O biomarkers.both_sexes.tsv.bgz	https://broad-ukb-sumstats-us-east-1.s3.amazonaws.com/round2/annotations/biomarkers.both_sexes.tsv.bgz	https://www.dropbox.com/s/vuzx5bkv0dfwtn7/biomarkers.both_sexes.tsv.bgz?dl=0	4491bcfdbf8ac485389921e3cb5779c7
N/A	Summary of biomarker phenotypes - female	N/A	female	biomarkers.female.tsv.bgz	wget https://broad-ukb-sumstats-us-east-1.s3.amazonaws.com/round2/annotations/biomarkers.female.tsv.bgz -O biomarkers.female.tsv.bgz	https://broad-ukb-sumstats-us-east-1.s3.amazonaws.com/round2/annotations/biomarkers.female.tsv.bgz	https://www.dropbox.com/s/f549pns6tb3su8r/biomarkers.female.tsv.bgz?dl=0	2a837192bbc5d2573c8763efaa1ff032
N/A	Summary of biomarker phenotypes - male	N/A	male	biomarkers.male.tsv.bgz	wget https://broad-ukb-sumstats-us-east-1.s3.amazonaws.com/round2/annotations/biomarkers.male.tsv.bgz -O biomarkers.male.tsv.bgz	https://broad-ukb-sumstats-us-east-1.s3.amazonaws.com/round2/annotations/biomarkers.male.tsv.bgz	https://www.dropbox.com/s/vmq6ykz0ld74r2n/biomarkers.male.tsv.bgz?dl=0	221c280797000b6b578f2540f4b9d072
is_female	Inferred genetic sex	http://biobank.ctsu.ox.ac.uk/crystal/field.cgi?id=22001	both_sexes	is_female.gwas.imputed_v3.tsv.bgz	wget https://broad-ukb-sumstats-us-east-1.s3.amazonaws.com/round2/additive-tsvs/is_female.gwas.imputed_v3.tsv.bgz -O is_female.gwas.imputed_v3.tsv.bgz	https://broad-ukb-sumstats-us-east-1.s3.amazonaws.com/round2/additive-tsvs/is_female.gwas.imputed_v3.tsv.bgz	https://www.dropbox.com/s/qmod3bx3p621urg/is_female.gwas.imputed_v3.tsv.bgz?dl=0	2a1c79a7e6889dcd905dcfb36f3ec529
age	Age at recruitment	http://biobank.ctsu.ox.ac.uk/crystal/field.cgi?id=21022	both_sexes	age.gwas.imputed_v3.both_sexes.tsv.bgz	wget https://broad-ukb-sumstats-us-east-1.s3.amazonaws.com/round2/additive-tsvs/age.gwas.imputed_v3.both_sexes.tsv.bgz -O age.gwas.imputed_v3.both_sexes.tsv.bgz	https://broad-ukb-sumstats-us-east-1.s3.amazonaws.com/round2/additive-tsvs/age.gwas.imputed_v3.both_sexes.tsv.bgz	https://www.dropbox.com/s/x02h89mis8fe6md/age.gwas.imputed_v3.both_sexes.tsv.bgz?dl=0	b2aa0ca8e34b385fced3948b62c8f19a
age	Age at recruitment	http://biobank.ctsu.ox.ac.uk/crystal/field.cgi?id=21022	female	age.gwas.imputed_v3.female.tsv.bgz	wget https://broad-ukb-sumstats-us-east-1.s3.amazonaws.com/round2/additive-tsvs/age.gwas.imputed_v3.female.tsv.bgz -O age.gwas.imputed_v3.female.tsv.bgz	https://broad-ukb-sumstats-us-east-1.s3.amazonaws.com/round2/additive-tsvs/age.gwas.imputed_v3.female.tsv.bgz	https://www.dropbox.com/s/aykelftt83d88sn/age.gwas.imputed_v3.female.tsv.bgz?dl=0	9931d55cf1b23578694bedcfffb481a8
age	Age at recruitment	http://biobank.ctsu.ox.ac.uk/crystal/field.cgi?id=21022	male	age.gwas.imputed_v3.male.tsv.bgz	wget https://broad-ukb-sumstats-us-east-1.s3.amazonaws.com/round2/additive-tsvs/age.gwas.imputed_v3.male.tsv.bgz -O age.gwas.imputed_v3.male.tsv.bgz	https://broad-ukb-sumstats-us-east-1.s3.amazonaws.com/round2/additive-tsvs/age.gwas.imputed_v3.male.tsv.bgz	https://www.dropbox.com/s/hova5k79y0u6jza/age.gwas.imputed_v3.male.tsv.bgz?dl=0	96762280b6fdc5770ccbd60e094c7314
100001_irnt	Food weight	http://biobank.ctsu.ox.ac.uk/crystal/field.cgi?id=100001	both_sexes	100001_irnt.gwas.imputed_v3.both_sexes.tsv.bgz	wget https://broad-ukb-sumstats-us-east-1.s3.amazonaws.com/round2/additive-tsvs/100001_irnt.gwas.imputed_v3.both_sexes.tsv.bgz -O 100001_irnt.gwas.imputed_v3.both_sexes.tsv.bgz	https://broad-ukb-sumstats-us-east-1.s3.amazonaws.com/round2/additive-tsvs/100001_irnt.gwas.imputed_v3.both_sexes.tsv.bgz	https://www.dropbox.com/s/numenv46xtmpin2/100001_irnt.gwas.imputed_v3.both_sexes.tsv.bgz?dl=0	e54db7eb4df1fe0dc9a09a5c47d77e7c
100001_irnt	Food weight	http://biobank.ctsu.ox.ac.uk/crystal/field.cgi?id=100001	female	100001_irnt.gwas.imputed_v3.female.tsv.bgz	wget https://broad-ukb-sumstats-us-east-1.s3.amazonaws.com/round2/additive-tsvs/100001_irnt.gwas.imputed_v3.female.tsv.bgz -O 100001_irnt.gwas.imputed_v3.female.tsv.bgz	https://broad-ukb-sumstats-us-east-1.s3.amazonaws.com/round2/additive-tsvs/100001_irnt.gwas.imputed_v3.female.tsv.bgz	https://www.dropbox.com/s/3m33ehzwlybg66s/100001_irnt.gwas.imputed_v3.female.tsv.bgz?dl=0	b615404c7f79ea4529fc54e5b1ece064
100001_irnt	Food weight	http://biobank.ctsu.ox.ac.uk/crystal/field.cgi?id=100001	male	100001_irnt.gwas.imputed_v3.male.tsv.bgz	wget https://broad-ukb-sumstats-us-east-1.s3.amazonaws.com/round2/additive-tsvs/100001_irnt.gwas.imputed_v3.male.tsv.bgz -O 100001_irnt.gwas.imputed_v3.male.tsv.bgz	https://broad-ukb-sumstats-us-east-1.s3.amazonaws.com/round2/additive-tsvs/100001_irnt.gwas.imputed_v3.male.tsv.bgz	https://www.dropbox.com/s/ly9jck4qom9aj1z/100001_irnt.gwas.imputed_v3.male.tsv.bgz?dl=0	b288832808d7d6070f6d9619cf72be8b
100001_raw	Food weight	http://biobank.ctsu.ox.ac.uk/crystal/field.cgi?id=100001	both_sexes	100001_raw.gwas.imputed_v3.both_sexes.tsv.bgz	wget https://broad-ukb-sumstats-us-east-1.s3.amazonaws.com/round2/additive-tsvs/100001_raw.gwas.imputed_v3.both_sexes.tsv.bgz -O 100001_raw.gwas.imputed_v3.both_sexes.tsv.bgz	https://broad-ukb-sumstats-us-east-1.s3.amazonaws.com/round2/additive-tsvs/100001_raw.gwas.imputed_v3.both_sexes.tsv.bgz	https://www.dropbox.com/s/5tipfnkl7j3fg0c/100001_raw.gwas.imputed_v3.both_sexes.tsv.bgz?dl=0	da3a95175b5ecc2024f65947f1d350a0
100001_raw	Food weight	http://biobank.ctsu.ox.ac.uk/crystal/field.cgi?id=100001	female	100001_raw.gwas.imputed_v3.female.tsv.bgz	wget https://broad-ukb-sumstats-us-east-1.s3.amazonaws.com/round2/additive-tsvs/100001_raw.gwas.imputed_v3.female.tsv.bgz -O 100001_raw.gwas.imputed_v3.female.tsv.bgz	https://broad-ukb-sumstats-us-east-1.s3.amazonaws.com/round2/additive-tsvs/100001_raw.gwas.imputed_v3.female.tsv.bgz	https://www.dropbox.com/s/7iweyc0pvqw8hq3/100001_raw.gwas.imputed_v3.female.tsv.bgz?dl=0	c9a7f1c0e9c2535dc45d28be0e15670d
100001_raw	Food weight	http://biobank.ctsu.ox.ac.uk/crystal/field.cgi?id=100001	male	100001_raw.gwas.imputed_v3.male.tsv.bgz	wget https://broad-ukb-sumstats-us-east-1.s3.amazonaws.com/round2/additive-tsvs/100001_raw.gwas.imputed_v3.male.tsv.bgz -O 100001_raw.gwas.imputed_v3.male.tsv.bgz	https://broad-ukb-sumstats-us-east-1.s3.amazonaws.com/round2/additive-tsvs/100001_raw.gwas.imputed_v3.male.tsv.bgz	https://www.dropbox.com/s/pnwop45iu6dzz73/100001_raw.gwas.imputed_v3.male.tsv.bgz?dl=0	32b05ef63b911257e18891cec53c64c9
100002_irnt	Energy	http://biobank.ctsu.ox.ac.uk/crystal/field.cgi?id=100002	both_sexes	100002_irnt.gwas.imputed_v3.both_sexes.tsv.bgz	wget https://broad-ukb-sumstats-us-east-1.s3.amazonaws.com/round2/additive-tsvs/100002_irnt.gwas.imputed_v3.both_sexes.tsv.bgz -O 100002_irnt.gwas.imputed_v3.both_sexes.tsv.bgz	https://broad-ukb-sumstats-us-east-1.s3.amazonaws.com/round2/additive-tsvs/100002_irnt.gwas.imputed_v3.both_sexes.tsv.bgz	https://www.dropbox.com/s/194230uv6xcouva/100002_irnt.gwas.imputed_v3.both_sexes.tsv.bgz?dl=0	7a1373fbb5c3f5a4efed28356ffb631c
100002_irnt	Energy	http://biobank.ctsu.ox.ac.uk/crystal/field.cgi?id=100002	female	100002_irnt.gwas.imputed_v3.female.tsv.bgz	wget https://broad-ukb-sumstats-us-east-1.s3.amazonaws.com/round2/additive-tsvs/100002_irnt.gwas.imputed_v3.female.tsv.bgz -O 100002_irnt.gwas.imputed_v3.female.tsv.bgz	https://broad-ukb-sumstats-us-east-1.s3.amazonaws.com/round2/additive-tsvs/100002_irnt.gwas.imputed_v3.female.tsv.bgz	https://www.dropbox.com/s/n9q0y2kkqqddxf6/100002_irnt.gwas.imputed_v3.female.tsv.bgz?dl=0	286c1b9d25ec87950c07b7339160cd22
100002_irnt	Energy	http://biobank.ctsu.ox.ac.uk/crystal/field.cgi?id=100002	male	100002_irnt.gwas.imputed_v3.male.tsv.bgz	wget https://broad-ukb-sumstats-us-east-1.s3.amazonaws.com/round2/additive-tsvs/100002_irnt.gwas.imputed_v3.male.tsv.bgz -O 100002_irnt.gwas.imputed_v3.male.tsv.bgz	https://broad-ukb-sumstats-us-east-1.s3.amazonaws.com/round2/additive-tsvs/100002_irnt.gwas.imputed_v3.male.tsv.bgz	https://www.dropbox.com/s/7eyxh5mh74l1l6j/100002_irnt.gwas.imputed_v3.male.tsv.bgz?dl=0	c6ff9775222c6995ebeec453f88d41c1
100002_raw	Energy	http://biobank.ctsu.ox.ac.uk/crystal/field.cgi?id=100002	both_sexes	100002_raw.gwas.imputed_v3.both_sexes.tsv.bgz	wget https://broad-ukb-sumstats-us-east-1.s3.amazonaws.com/round2/additive-tsvs/100002_raw.gwas.imputed_v3.both_sexes.tsv.bgz -O 100002_raw.gwas.imputed_v3.both_sexes.tsv.bgz	https://broad-ukb-sumstats-us-east-1.s3.amazonaws.com/round2/additive-tsvs/100002_raw.gwas.imputed_v3.both_sexes.tsv.bgz	https://www.dropbox.com/s/80z4t1pgb0l9wlk/100002_raw.gwas.imputed_v3.both_sexes.tsv.bgz?dl=0	5f93dddfdc8d3288c129056e803c6ea9
100002_raw	Energy	http://biobank.ctsu.ox.ac.uk/crystal/field.cgi?id=100002	female	100002_raw.gwas.imputed_v3.female.tsv.bgz	wget https://broad-ukb-sumstats-us-east-1.s3.amazonaws.com/round2/additive-tsvs/100002_raw.gwas.imputed_v3.female.tsv.bgz -O 100002_raw.gwas.imputed_v3.female.tsv.bgz	https://broad-ukb-sumstats-us-east-1.s3.amazonaws.com/round2/additive-tsvs/100002_raw.gwas.imputed_v3.female.tsv.bgz	https://www.dropbox.com/s/cecqouuma34ximn/100002_raw.gwas.imputed_v3.female.tsv.bgz?dl=0	b7b0daed12f14c9c33a2a320e7c14d87
100002_raw	Energy	http://biobank.ctsu.ox.ac.uk/crystal/field.cgi?id=100002	male	100002_raw.gwas.imputed_v3.male.tsv.bgz	wget https://broad-ukb-sumstats-us-east-1.s3.amazonaws.com/round2/additive-tsvs/100002_raw.gwas.imputed_v3.male.tsv.bgz -O 100002_raw.gwas.imputed_v3.male.tsv.bgz	https://broad-ukb-sumstats-us-east-1.s3.amazonaws.com/round2/additive-tsvs/100002_raw.gwas.imputed_v3.male.tsv.bgz	https://www.dropbox.com/s/sztancakjqlie13/100002_raw.gwas.imputed_v3.male.tsv.bgz?dl=0	3160890b8502116ccee36509b5c2bd30
100003_irnt	Protein	http://biobank.ctsu.ox.ac.uk/crystal/field.cgi?id=100003	both_sexes	100003_irnt.gwas.imputed_v3.both_sexes.tsv.bgz	wget https://broad-ukb-sumstats-us-east-1.s3.amazonaws.com/round2/additive-tsvs/100003_irnt.gwas.imputed_v3.both_sexes.tsv.bgz -O 100003_irnt.gwas.imputed_v3.both_sexes.tsv.bgz	https://broad-ukb-sumstats-us-east-1.s3.amazonaws.com/round2/additive-tsvs/100003_irnt.gwas.imputed_v3.both_sexes.tsv.bgz	https://www.dropbox.com/s/qg6645rl02rf7uq/100003_irnt.gwas.imputed_v3.both_sexes.tsv.bgz?dl=0	9247709ded9c3693af39ac23fdf133ba
100003_irnt	Protein	http://biobank.ctsu.ox.ac.uk/crystal/field.cgi?id=100003	female	100003_irnt.gwas.imputed_v3.female.tsv.bgz	wget https://broad-ukb-sumstats-us-east-1.s3.amazonaws.com/round2/additive-tsvs/100003_irnt.gwas.imputed_v3.female.tsv.bgz -O 100003_irnt.gwas.imputed_v3.female.tsv.bgz	https://broad-ukb-sumstats-us-east-1.s3.amazonaws.com/round2/additive-tsvs/100003_irnt.gwas.imputed_v3.female.tsv.bgz	https://www.dropbox.com/s/dzija32eatb2eux/100003_irnt.gwas.imputed_v3.female.tsv.bgz?dl=0	c357322c6b0946608c76cfe07cba2e3b
100003_irnt	Protein	http://biobank.ctsu.ox.ac.uk/crystal/field.cgi?id=100003	male	100003_irnt.gwas.imputed_v3.male.tsv.bgz	wget https://broad-ukb-sumstats-us-east-1.s3.amazonaws.com/round2/additive-tsvs/100003_irnt.gwas.imputed_v3.male.tsv.bgz -O 100003_irnt.gwas.imputed_v3.male.tsv.bgz	https://broad-ukb-sumstats-us-east-1.s3.amazonaws.com/round2/additive-tsvs/100003_irnt.gwas.imputed_v3.male.tsv.bgz	https://www.dropbox.com/s/o3rz3aer0xmk915/100003_irnt.gwas.imputed_v3.male.tsv.bgz?dl=0	71e779721aacd6380847833a02cdbab6
100003_raw	Protein	http://biobank.ctsu.ox.ac.uk/crystal/field.cgi?id=100003	both_sexes	100003_raw.gwas.imputed_v3.both_sexes.tsv.bgz	wget https://broad-ukb-sumstats-us-east-1.s3.amazonaws.com/round2/additive-tsvs/100003_raw.gwas.imputed_v3.both_sexes.tsv.bgz -O 100003_raw.gwas.imputed_v3.both_sexes.tsv.bgz	https://broad-ukb-sumstats-us-east-1.s3.amazonaws.com/round2/additive-tsvs/100003_raw.gwas.imputed_v3.both_sexes.tsv.bgz	https://www.dropbox.com/s/o3sak0scch0gvo7/100003_raw.gwas.imputed_v3.both_sexes.tsv.bgz?dl=0	d4c58fba63dfa41cc4dd831f9f5bae08
100003_raw	Protein	http://biobank.ctsu.ox.ac.uk/crystal/field.cgi?id=100003	female	100003_raw.gwas.imputed_v3.female.tsv.bgz	wget https://broad-ukb-sumstats-us-east-1.s3.amazonaws.com/round2/additive-tsvs/100003_raw.gwas.imputed_v3.female.tsv.bgz -O 100003_raw.gwas.imputed_v3.female.tsv.bgz	https://broad-ukb-sumstats-us-east-1.s3.amazonaws.com/round2/additive-tsvs/100003_raw.gwas.imputed_v3.female.tsv.bgz	https://www.dropbox.com/s/3uqh4dodht2ltb5/100003_raw.gwas.imputed_v3.female.tsv.bgz?dl=0	8eacf8c3886a69ce4a1df954f8d8eb05
100003_raw	Protein	http://biobank.ctsu.ox.ac.uk/crystal/field.cgi?id=100003	male	100003_raw.gwas.imputed_v3.male.tsv.bgz	wget https://broad-ukb-sumstats-us-east-1.s3.amazonaws.com/round2/additive-tsvs/100003_raw.gwas.imputed_v3.male.tsv.bgz -O 100003_raw.gwas.imputed_v3.male.tsv.bgz	https://broad-ukb-sumstats-us-east-1.s3.amazonaws.com/round2/additive-tsvs/100003_raw.gwas.imputed_v3.male.tsv.bgz	https://www.dropbox.com/s/tmepamqk247tz2j/100003_raw.gwas.imputed_v3.male.tsv.bgz?dl=0	80807a00ff267430a91ad0bb5c6d7ccb
100004_irnt	Fat	http://biobank.ctsu.ox.ac.uk/crystal/field.cgi?id=100004	both_sexes	100004_irnt.gwas.imputed_v3.both_sexes.tsv.bgz	wget https://broad-ukb-sumstats-us-east-1.s3.amazonaws.com/round2/additive-tsvs/100004_irnt.gwas.imputed_v3.both_sexes.tsv.bgz -O 100004_irnt.gwas.imputed_v3.both_sexes.tsv.bgz	https://broad-ukb-sumstats-us-east-1.s3.amazonaws.com/round2/additive-tsvs/100004_irnt.gwas.imputed_v3.both_sexes.tsv.bgz	https://www.dropbox.com/s/aeglzggxp6wntka/100004_irnt.gwas.imputed_v3.both_sexes.tsv.bgz?dl=0	808108da5f36e80215369460ae7a86b1
100004_irnt	Fat	http://biobank.ctsu.ox.ac.uk/crystal/field.cgi?id=100004	female	100004_irnt.gwas.imputed_v3.female.tsv.bgz	wget https://broad-ukb-sumstats-us-east-1.s3.amazonaws.com/round2/additive-tsvs/100004_irnt.gwas.imputed_v3.female.tsv.bgz -O 100004_irnt.gwas.imputed_v3.female.tsv.bgz	https://broad-ukb-sumstats-us-east-1.s3.amazonaws.com/round2/additive-tsvs/100004_irnt.gwas.imputed_v3.female.tsv.bgz	https://www.dropbox.com/s/segig8u01hbxmxg/100004_irnt.gwas.imputed_v3.female.tsv.bgz?dl=0	19c888330d6c6fed483494bdfbe97a20
100004_irnt	Fat	http://biobank.ctsu.ox.ac.uk/crystal/field.cgi?id=100004	male	100004_irnt.gwas.imputed_v3.male.tsv.bgz	wget https://broad-ukb-sumstats-us-east-1.s3.amazonaws.com/round2/additive-tsvs/100004_irnt.gwas.imputed_v3.male.tsv.bgz -O 100004_irnt.gwas.imputed_v3.male.tsv.bgz	https://broad-ukb-sumstats-us-east-1.s3.amazonaws.com/round2/additive-tsvs/100004_irnt.gwas.imputed_v3.male.tsv.bgz	https://www.dropbox.com/s/egwxzn9wnfdnx7b/100004_irnt.gwas.imputed_v3.male.tsv.bgz?dl=0	34fc9409d3a4f22339e2699f1d0a31c5
100004_raw	Fat	http://biobank.ctsu.ox.ac.uk/crystal/field.cgi?id=100004	both_sexes	100004_raw.gwas.imputed_v3.both_sexes.tsv.bgz	wget https://broad-ukb-sumstats-us-east-1.s3.amazonaws.com/round2/additive-tsvs/100004_raw.gwas.imputed_v3.both_sexes.tsv.bgz -O 100004_raw.gwas.imputed_v3.both_sexes.tsv.bgz	https://broad-ukb-sumstats-us-east-1.s3.amazonaws.com/round2/additive-tsvs/100004_raw.gwas.imputed_v3.both_sexes.tsv.bgz	https://www.dropbox.com/s/rdmr5kjlyo4dsi8/100004_raw.gwas.imputed_v3.both_sexes.tsv.bgz?dl=0	e162664f7ca8a49b9d7b722d2ba3167e
100004_raw	Fat	http://biobank.ctsu.ox.ac.uk/crystal/field.cgi?id=100004	female	100004_raw.gwas.imputed_v3.female.tsv.bgz	wget https://broad-ukb-sumstats-us-east-1.s3.amazonaws.com/round2/additive-tsvs/100004_raw.gwas.imputed_v3.female.tsv.bgz -O 100004_raw.gwas.imputed_v3.female.tsv.bgz	https://broad-ukb-sumstats-us-east-1.s3.amazonaws.com/round2/additive-tsvs/100004_raw.gwas.imputed_v3.female.tsv.bgz	https://www.dropbox.com/s/hmelutdg6f9vwtd/100004_raw.gwas.imputed_v3.female.tsv.bgz?dl=0	5a08101fb3f589649c4052b7483ff261
100004_raw	Fat	http://biobank.ctsu.ox.ac.uk/crystal/field.cgi?id=100004	male	100004_raw.gwas.imputed_v3.male.tsv.bgz	wget https://broad-ukb-sumstats-us-east-1.s3.amazonaws.com/round2/additive-tsvs/100004_raw.gwas.imputed_v3.male.tsv.bgz -O 100004_raw.gwas.imputed_v3.male.tsv.bgz	https://broad-ukb-sumstats-us-east-1.s3.amazonaws.com/round2/additive-tsvs/100004_raw.gwas.imputed_v3.male.tsv.bgz	https://www.dropbox.com/s/icu99xapiov0lw3/100004_raw.gwas.imputed_v3.male.tsv.bgz?dl=0	9a39e0e18cb339df235b3ffedac3cfb1
100005_irnt	Carbohydrate	http://biobank.ctsu.ox.ac.uk/crystal/field.cgi?id=100005	both_sexes	100005_irnt.gwas.imputed_v3.both_sexes.tsv.bgz	wget https://broad-ukb-sumstats-us-east-1.s3.amazonaws.com/round2/additive-tsvs/100005_irnt.gwas.imputed_v3.both_sexes.tsv.bgz -O 100005_irnt.gwas.imputed_v3.both_sexes.tsv.bgz	https://broad-ukb-sumstats-us-east-1.s3.amazonaws.com/round2/additive-tsvs/100005_irnt.gwas.imputed_v3.both_sexes.tsv.bgz	https://www.dropbox.com/s/3849fgrbnmqclxi/100005_irnt.gwas.imputed_v3.both_sexes.tsv.bgz?dl=0	14539fc883fbb864a2bc04db7bad5a02
100005_irnt	Carbohydrate	http://biobank.ctsu.ox.ac.uk/crystal/field.cgi?id=100005	female	100005_irnt.gwas.imputed_v3.female.tsv.bgz	wget https://broad-ukb-sumstats-us-east-1.s3.amazonaws.com/round2/additive-tsvs/100005_irnt.gwas.imputed_v3.female.tsv.bgz -O 100005_irnt.gwas.imputed_v3.female.tsv.bgz	https://broad-ukb-sumstats-us-east-1.s3.amazonaws.com/round2/additive-tsvs/100005_irnt.gwas.imputed_v3.female.tsv.bgz	https://www.dropbox.com/s/sb6sg0cucs1u217/100005_irnt.gwas.imputed_v3.female.tsv.bgz?dl=0	0bc23178b56b022d2dc6dd78f0a43785
100005_irnt	Carbohydrate	http://biobank.ctsu.ox.ac.uk/crystal/field.cgi?id=100005	male	100005_irnt.gwas.imputed_v3.male.tsv.bgz	wget https://broad-ukb-sumstats-us-east-1.s3.amazonaws.com/round2/additive-tsvs/100005_irnt.gwas.imputed_v3.male.tsv.bgz -O 100005_irnt.gwas.imputed_v3.male.tsv.bgz	https://broad-ukb-sumstats-us-east-1.s3.amazonaws.com/round2/additive-tsvs/100005_irnt.gwas.imputed_v3.male.tsv.bgz	https://www.dropbox.com/s/6wlhgltsbz9xcl9/100005_irnt.gwas.imputed_v3.male.tsv.bgz?dl=0	ed5b9255026171fd6c9ed15bc73968f3
100005_raw	Carbohydrate	http://biobank.ctsu.ox.ac.uk/crystal/field.cgi?id=100005	both_sexes	100005_raw.gwas.imputed_v3.both_sexes.tsv.bgz	wget https://broad-ukb-sumstats-us-east-1.s3.amazonaws.com/round2/additive-tsvs/100005_raw.gwas.imputed_v3.both_sexes.tsv.bgz -O 100005_raw.gwas.imputed_v3.both_sexes.tsv.bgz	https://broad-ukb-sumstats-us-east-1.s3.amazonaws.com/round2/additive-tsvs/100005_raw.gwas.imputed_v3.both_sexes.tsv.bgz	https://www.dropbox.com/s/x2ggg6zm7nnrqcz/100005_raw.gwas.imputed_v3.both_sexes.tsv.bgz?dl=0	264920c8020300433bde14e7c0bf238f
100005_raw	Carbohydrate	http://biobank.ctsu.ox.ac.uk/crystal/field.cgi?id=100005	female	100005_raw.gwas.imputed_v3.female.tsv.bgz	wget https://broad-ukb-sumstats-us-east-1.s3.amazonaws.com/round2/additive-tsvs/100005_raw.gwas.imputed_v3.female.tsv.bgz -O 100005_raw.gwas.imputed_v3.female.tsv.bgz	https://broad-ukb-sumstats-us-east-1.s3.amazonaws.com/round2/additive-tsvs/100005_raw.gwas.imputed_v3.female.tsv.bgz	https://www.dropbox.com/s/siphqybasmh0xtc/100005_raw.gwas.imputed_v3.female.tsv.bgz?dl=0	45b1ec1a2d4dcf589f1c91cbd982d24c
100005_raw	Carbohydrate	http://biobank.ctsu.ox.ac.uk/crystal/field.cgi?id=100005	male	100005_raw.gwas.imputed_v3.male.tsv.bgz	wget https://broad-ukb-sumstats-us-east-1.s3.amazonaws.com/round2/additive-tsvs/100005_raw.gwas.imputed_v3.male.tsv.bgz -O 100005_raw.gwas.imputed_v3.male.tsv.bgz	https://broad-ukb-sumstats-us-east-1.s3.amazonaws.com/round2/additive-tsvs/100005_raw.gwas.imputed_v3.male.tsv.bgz	https://www.dropbox.com/s/mte2ihp8f0mejki/100005_raw.gwas.imputed_v3.male.tsv.bgz?dl=0	5522eb5a2921b92794ace01eaea56574
100006_irnt	Saturated fat	http://biobank.ctsu.ox.ac.uk/crystal/field.cgi?id=100006	both_sexes	100006_irnt.gwas.imputed_v3.both_sexes.tsv.bgz	wget https://broad-ukb-sumstats-us-east-1.s3.amazonaws.com/round2/additive-tsvs/100006_irnt.gwas.imputed_v3.both_sexes.tsv.bgz -O 100006_irnt.gwas.imputed_v3.both_sexes.tsv.bgz	https://broad-ukb-sumstats-us-east-1.s3.amazonaws.com/round2/additive-tsvs/100006_irnt.gwas.imputed_v3.both_sexes.tsv.bgz	https://www.dropbox.com/s/k0w69e3mrmv39e8/100006_irnt.gwas.imputed_v3.both_sexes.tsv.bgz?dl=0	65450cf5b606071157c0c701ab989a59
100006_irnt	Saturated fat	http://biobank.ctsu.ox.ac.uk/crystal/field.cgi?id=100006	female	100006_irnt.gwas.imputed_v3.female.tsv.bgz	wget https://broad-ukb-sumstats-us-east-1.s3.amazonaws.com/round2/additive-tsvs/100006_irnt.gwas.imputed_v3.female.tsv.bgz -O 100006_irnt.gwas.imputed_v3.female.tsv.bgz	https://broad-ukb-sumstats-us-east-1.s3.amazonaws.com/round2/additive-tsvs/100006_irnt.gwas.imputed_v3.female.tsv.bgz	https://www.dropbox.com/s/hp90x3amc4wd6bh/100006_irnt.gwas.imputed_v3.female.tsv.bgz?dl=0	4469cc52e1264d8daefa62a267ea6e91
100006_irnt	Saturated fat	http://biobank.ctsu.ox.ac.uk/crystal/field.cgi?id=100006	male	100006_irnt.gwas.imputed_v3.male.tsv.bgz	wget https://broad-ukb-sumstats-us-east-1.s3.amazonaws.com/round2/additive-tsvs/100006_irnt.gwas.imputed_v3.male.tsv.bgz -O 100006_irnt.gwas.imputed_v3.male.tsv.bgz	https://broad-ukb-sumstats-us-east-1.s3.amazonaws.com/round2/additive-tsvs/100006_irnt.gwas.imputed_v3.male.tsv.bgz	https://www.dropbox.com/s/43qdt0043z4w3lo/100006_irnt.gwas.imputed_v3.male.tsv.bgz?dl=0	96cdd6e9511b61a5fc7794c7db415df1
100006_raw	Saturated fat	http://biobank.ctsu.ox.ac.uk/crystal/field.cgi?id=100006	both_sexes	100006_raw.gwas.imputed_v3.both_sexes.tsv.bgz	wget https://broad-ukb-sumstats-us-east-1.s3.amazonaws.com/round2/additive-tsvs/100006_raw.gwas.imputed_v3.both_sexes.tsv.bgz -O 100006_raw.gwas.imputed_v3.both_sexes.tsv.bgz	https://broad-ukb-sumstats-us-east-1.s3.amazonaws.com/round2/additive-tsvs/100006_raw.gwas.imputed_v3.both_sexes.tsv.bgz	https://www.dropbox.com/s/0pg5xwgq6zt8ynl/100006_raw.gwas.imputed_v3.both_sexes.tsv.bgz?dl=0	7ab11f28e801a723e078f8b4f7d7244e
100006_raw	Saturated fat	http://biobank.ctsu.ox.ac.uk/crystal/field.cgi?id=100006	female	100006_raw.gwas.imputed_v3.female.tsv.bgz	wget https://broad-ukb-sumstats-us-east-1.s3.amazonaws.com/round2/additive-tsvs/100006_raw.gwas.imputed_v3.female.tsv.bgz -O 100006_raw.gwas.imputed_v3.female.tsv.bgz	https://broad-ukb-sumstats-us-east-1.s3.amazonaws.com/round2/additive-tsvs/100006_raw.gwas.imputed_v3.female.tsv.bgz	https://www.dropbox.com/s/8wgpk34ewbj0hst/100006_raw.gwas.imputed_v3.female.tsv.bgz?dl=0	bb8f42be24a895b1414cb94d3fd1dffb
100006_raw	Saturated fat	http://biobank.ctsu.ox.ac.uk/crystal/field.cgi?id=100006	male	100006_raw.gwas.imputed_v3.male.tsv.bgz	wget https://broad-ukb-sumstats-us-east-1.s3.amazonaws.com/round2/additive-tsvs/100006_raw.gwas.imputed_v3.male.tsv.bgz -O 100006_raw.gwas.imputed_v3.male.tsv.bgz	https://broad-ukb-sumstats-us-east-1.s3.amazonaws.com/round2/additive-tsvs/100006_raw.gwas.imputed_v3.male.tsv.bgz	https://www.dropbox.com/s/xwvv13f6plukiu4/100006_raw.gwas.imputed_v3.male.tsv.bgz?dl=0	fe41848bc72d2015361e1d46a50969c4
100007_irnt	Polyunsaturated fat	http://biobank.ctsu.ox.ac.uk/crystal/field.cgi?id=100007	both_sexes	100007_irnt.gwas.imputed_v3.both_sexes.tsv.bgz	wget https://broad-ukb-sumstats-us-east-1.s3.amazonaws.com/round2/additive-tsvs/100007_irnt.gwas.imputed_v3.both_sexes.tsv.bgz -O 100007_irnt.gwas.imputed_v3.both_sexes.tsv.bgz	https://broad-ukb-sumstats-us-east-1.s3.amazonaws.com/round2/additive-tsvs/100007_irnt.gwas.imputed_v3.both_sexes.tsv.bgz	https://www.dropbox.com/s/bourobu93gdz0o6/100007_irnt.gwas.imputed_v3.both_sexes.tsv.bgz?dl=0	20b5fffe4f369104cea263c9af531554
100007_irnt	Polyunsaturated fat	http://biobank.ctsu.ox.ac.uk/crystal/field.cgi?id=100007	female	100007_irnt.gwas.imputed_v3.female.tsv.bgz	wget https://broad-ukb-sumstats-us-east-1.s3.amazonaws.com/round2/additive-tsvs/100007_irnt.gwas.imputed_v3.female.tsv.bgz -O 100007_irnt.gwas.imputed_v3.female.tsv.bgz	https://broad-ukb-sumstats-us-east-1.s3.amazonaws.com/round2/additive-tsvs/100007_irnt.gwas.imputed_v3.female.tsv.bgz	https://www.dropbox.com/s/t1xot3fpilvsx6a/100007_irnt.gwas.imputed_v3.female.tsv.bgz?dl=0	16bdf4813ab08a7ce9df4737866dbf05
100007_irnt	Polyunsaturated fat	http://biobank.ctsu.ox.ac.uk/crystal/field.cgi?id=100007	male	100007_irnt.gwas.imputed_v3.male.tsv.bgz	wget https://broad-ukb-sumstats-us-east-1.s3.amazonaws.com/round2/additive-tsvs/100007_irnt.gwas.imputed_v3.male.tsv.bgz -O 100007_irnt.gwas.imputed_v3.male.tsv.bgz	https://broad-ukb-sumstats-us-east-1.s3.amazonaws.com/round2/additive-tsvs/100007_irnt.gwas.imputed_v3.male.tsv.bgz	https://www.dropbox.com/s/9deq3fxja9eomz0/100007_irnt.gwas.imputed_v3.male.tsv.bgz?dl=0	2088bec8785727393ad343c8ac63fd2a
100007_raw	Polyunsaturated fat	http://biobank.ctsu.ox.ac.uk/crystal/field.cgi?id=100007	both_sexes	100007_raw.gwas.imputed_v3.both_sexes.tsv.bgz	wget https://broad-ukb-sumstats-us-east-1.s3.amazonaws.com/round2/additive-tsvs/100007_raw.gwas.imputed_v3.both_sexes.tsv.bgz -O 100007_raw.gwas.imputed_v3.both_sexes.tsv.bgz	https://broad-ukb-sumstats-us-east-1.s3.amazonaws.com/round2/additive-tsvs/100007_raw.gwas.imputed_v3.both_sexes.tsv.bgz	https://www.dropbox.com/s/jeptop79cdh7vtc/100007_raw.gwas.imputed_v3.both_sexes.tsv.bgz?dl=0	550ea3e94085b127c8a1ed29932a8eb8
100007_raw	Polyunsaturated fat	http://biobank.ctsu.ox.ac.uk/crystal/field.cgi?id=100007	female	100007_raw.gwas.imputed_v3.female.tsv.bgz	wget https://broad-ukb-sumstats-us-east-1.s3.amazonaws.com/round2/additive-tsvs/100007_raw.gwas.imputed_v3.female.tsv.bgz -O 100007_raw.gwas.imputed_v3.female.tsv.bgz	https://broad-ukb-sumstats-us-east-1.s3.amazonaws.com/round2/additive-tsvs/100007_raw.gwas.imputed_v3.female.tsv.bgz	https://www.dropbox.com/s/go6p4x7fk6jnxl0/100007_raw.gwas.imputed_v3.female.tsv.bgz?dl=0	22b03e9f9f4e5b02da02b20456fd3b08
100007_raw	Polyunsaturated fat	http://biobank.ctsu.ox.ac.uk/crystal/field.cgi?id=100007	male	100007_raw.gwas.imputed_v3.male.tsv.bgz	wget https://broad-ukb-sumstats-us-east-1.s3.amazonaws.com/round2/additive-tsvs/100007_raw.gwas.imputed_v3.male.tsv.bgz -O 100007_raw.gwas.imputed_v3.male.tsv.bgz	https://broad-ukb-sumstats-us-east-1.s3.amazonaws.com/round2/additive-tsvs/100007_raw.gwas.imputed_v3.male.tsv.bgz	https://www.dropbox.com/s/fa0fz7mckktebr8/100007_raw.gwas.imputed_v3.male.tsv.bgz?dl=0	6007ab6c3caaf7304408490351eb622c
100008_irnt	Total sugars	http://biobank.ctsu.ox.ac.uk/crystal/field.cgi?id=100008	both_sexes	100008_irnt.gwas.imputed_v3.both_sexes.tsv.bgz	wget https://broad-ukb-sumstats-us-east-1.s3.amazonaws.com/round2/additive-tsvs/100008_irnt.gwas.imputed_v3.both_sexes.tsv.bgz -O 100008_irnt.gwas.imputed_v3.both_sexes.tsv.bgz	https://broad-ukb-sumstats-us-east-1.s3.amazonaws.com/round2/additive-tsvs/100008_irnt.gwas.imputed_v3.both_sexes.tsv.bgz	https://www.dropbox.com/s/jfcg6ge4h49ckng/100008_irnt.gwas.imputed_v3.both_sexes.tsv.bgz?dl=0	35311f51cacd0c89fc0505b9805d700e
100008_irnt	Total sugars	http://biobank.ctsu.ox.ac.uk/crystal/field.cgi?id=100008	female	100008_irnt.gwas.imputed_v3.female.tsv.bgz	wget https://broad-ukb-sumstats-us-east-1.s3.amazonaws.com/round2/additive-tsvs/100008_irnt.gwas.imputed_v3.female.tsv.bgz -O 100008_irnt.gwas.imputed_v3.female.tsv.bgz	https://broad-ukb-sumstats-us-east-1.s3.amazonaws.com/round2/additive-tsvs/100008_irnt.gwas.imputed_v3.female.tsv.bgz	https://www.dropbox.com/s/6tzolx7mkojjcu2/100008_irnt.gwas.imputed_v3.female.tsv.bgz?dl=0	51b0945c1f40e5d19f7e5cee56113bb2
100008_irnt	Total sugars	http://biobank.ctsu.ox.ac.uk/crystal/field.cgi?id=100008	male	100008_irnt.gwas.imputed_v3.male.tsv.bgz	wget https://broad-ukb-sumstats-us-east-1.s3.amazonaws.com/round2/additive-tsvs/100008_irnt.gwas.imputed_v3.male.tsv.bgz -O 100008_irnt.gwas.imputed_v3.male.tsv.bgz	https://broad-ukb-sumstats-us-east-1.s3.amazonaws.com/round2/additive-tsvs/100008_irnt.gwas.imputed_v3.male.tsv.bgz	https://www.dropbox.com/s/u02t1cv21rr7dfe/100008_irnt.gwas.imputed_v3.male.tsv.bgz?dl=0	7bdcf7ec25ebb77272a5c2c9a5482685
100008_raw	Total sugars	http://biobank.ctsu.ox.ac.uk/crystal/field.cgi?id=100008	both_sexes	100008_raw.gwas.imputed_v3.both_sexes.tsv.bgz	wget https://broad-ukb-sumstats-us-east-1.s3.amazonaws.com/round2/additive-tsvs/100008_raw.gwas.imputed_v3.both_sexes.tsv.bgz -O 100008_raw.gwas.imputed_v3.both_sexes.tsv.bgz	https://broad-ukb-sumstats-us-east-1.s3.amazonaws.com/round2/additive-tsvs/100008_raw.gwas.imputed_v3.both_sexes.tsv.bgz	https://www.dropbox.com/s/7ctfqv97apisudw/100008_raw.gwas.imputed_v3.both_sexes.tsv.bgz?dl=0	6074bde87a832be4a80dedb6a75e0fdd
100008_raw	Total sugars	http://biobank.ctsu.ox.ac.uk/crystal/field.cgi?id=100008	female	100008_raw.gwas.imputed_v3.female.tsv.bgz	wget https://broad-ukb-sumstats-us-east-1.s3.amazonaws.com/round2/additive-tsvs/100008_raw.gwas.imputed_v3.female.tsv.bgz -O 100008_raw.gwas.imputed_v3.female.tsv.bgz	https://broad-ukb-sumstats-us-east-1.s3.amazonaws.com/round2/additive-tsvs/100008_raw.gwas.imputed_v3.female.tsv.bgz	https://www.dropbox.com/s/19wy720datdc8gx/100008_raw.gwas.imputed_v3.female.tsv.bgz?dl=0	ce81dc0f085798b604be84636fdd9efa
100008_raw	Total sugars	http://biobank.ctsu.ox.ac.uk/crystal/field.cgi?id=100008	male	100008_raw.gwas.imputed_v3.male.tsv.bgz	wget https://broad-ukb-sumstats-us-east-1.s3.amazonaws.com/round2/additive-tsvs/100008_raw.gwas.imputed_v3.male.tsv.bgz -O 100008_raw.gwas.imputed_v3.male.tsv.bgz	https://broad-ukb-sumstats-us-east-1.s3.amazonaws.com/round2/additive-tsvs/100008_raw.gwas.imputed_v3.male.tsv.bgz	https://www.dropbox.com/s/rbt0g4grjozfewg/100008_raw.gwas.imputed_v3.male.tsv.bgz?dl=0	0f6d6034c0e30e4e1e0719905f505a7e
100009_irnt	Englyst dietary fibre	http://biobank.ctsu.ox.ac.uk/crystal/field.cgi?id=100009	both_sexes	100009_irnt.gwas.imputed_v3.both_sexes.tsv.bgz	wget https://broad-ukb-sumstats-us-east-1.s3.amazonaws.com/round2/additive-tsvs/100009_irnt.gwas.imputed_v3.both_sexes.tsv.bgz -O 100009_irnt.gwas.imputed_v3.both_sexes.tsv.bgz	https://broad-ukb-sumstats-us-east-1.s3.amazonaws.com/round2/additive-tsvs/100009_irnt.gwas.imputed_v3.both_sexes.tsv.bgz	https://www.dropbox.com/s/gyaurotyhxehcgz/100009_irnt.gwas.imputed_v3.both_sexes.tsv.bgz?dl=0	5b0d3e447d4611080e16141401724bf5
100009_irnt	Englyst dietary fibre	http://biobank.ctsu.ox.ac.uk/crystal/field.cgi?id=100009	female	100009_irnt.gwas.imputed_v3.female.tsv.bgz	wget https://broad-ukb-sumstats-us-east-1.s3.amazonaws.com/round2/additive-tsvs/100009_irnt.gwas.imputed_v3.female.tsv.bgz -O 100009_irnt.gwas.imputed_v3.female.tsv.bgz	https://broad-ukb-sumstats-us-east-1.s3.amazonaws.com/round2/additive-tsvs/100009_irnt.gwas.imputed_v3.female.tsv.bgz	https://www.dropbox.com/s/8dwnchhtabv5q0f/100009_irnt.gwas.imputed_v3.female.tsv.bgz?dl=0	ff0afb6d7d846710bc5a807e08c75921
100009_irnt	Englyst dietary fibre	http://biobank.ctsu.ox.ac.uk/crystal/field.cgi?id=100009	male	100009_irnt.gwas.imputed_v3.male.tsv.bgz	wget https://broad-ukb-sumstats-us-east-1.s3.amazonaws.com/round2/additive-tsvs/100009_irnt.gwas.imputed_v3.male.tsv.bgz -O 100009_irnt.gwas.imputed_v3.male.tsv.bgz	https://broad-ukb-sumstats-us-east-1.s3.amazonaws.com/round2/additive-tsvs/100009_irnt.gwas.imputed_v3.male.tsv.bgz	https://www.dropbox.com/s/ju4l7f8o31hh280/100009_irnt.gwas.imputed_v3.male.tsv.bgz?dl=0	567ae248b076c39baf9bf4eaedfb7697
100009_raw	Englyst dietary fibre	http://biobank.ctsu.ox.ac.uk/crystal/field.cgi?id=100009	both_sexes	100009_raw.gwas.imputed_v3.both_sexes.tsv.bgz	wget https://broad-ukb-sumstats-us-east-1.s3.amazonaws.com/round2/additive-tsvs/100009_raw.gwas.imputed_v3.both_sexes.tsv.bgz -O 100009_raw.gwas.imputed_v3.both_sexes.tsv.bgz	https://broad-ukb-sumstats-us-east-1.s3.amazonaws.com/round2/additive-tsvs/100009_raw.gwas.imputed_v3.both_sexes.tsv.bgz	https://www.dropbox.com/s/fgsksge091ns941/100009_raw.gwas.imputed_v3.both_sexes.tsv.bgz?dl=0	c0ba94a1d266da8df09d76a8809e09c9
100009_raw	Englyst dietary fibre	http://biobank.ctsu.ox.ac.uk/crystal/field.cgi?id=100009	female	100009_raw.gwas.imputed_v3.female.tsv.bgz	wget https://broad-ukb-sumstats-us-east-1.s3.amazonaws.com/round2/additive-tsvs/100009_raw.gwas.imputed_v3.female.tsv.bgz -O 100009_raw.gwas.imputed_v3.female.tsv.bgz	https://broad-ukb-sumstats-us-east-1.s3.amazonaws.com/round2/additive-tsvs/100009_raw.gwas.imputed_v3.female.tsv.bgz	https://www.dropbox.com/s/12e7i83x8a8cfkf/100009_raw.gwas.imputed_v3.female.tsv.bgz?dl=0	5a4f4c1ecb8617d932c587eb4b1c8e84
100009_raw	Englyst dietary fibre	http://biobank.ctsu.ox.ac.uk/crystal/field.cgi?id=100009	male	100009_raw.gwas.imputed_v3.male.tsv.bgz	wget https://broad-ukb-sumstats-us-east-1.s3.amazonaws.com/round2/additive-tsvs/100009_raw.gwas.imputed_v3.male.tsv.bgz -O 100009_raw.gwas.imputed_v3.male.tsv.bgz	https://broad-ukb-sumstats-us-east-1.s3.amazonaws.com/round2/additive-tsvs/100009_raw.gwas.imputed_v3.male.tsv.bgz	https://www.dropbox.com/s/rx8oedst5urn09t/100009_raw.gwas.imputed_v3.male.tsv.bgz?dl=0	e5227646ce3b043c1de7547a9ebebe0d
100010	Portion size	http://biobank.ctsu.ox.ac.uk/crystal/field.cgi?id=100010	both_sexes	100010.gwas.imputed_v3.both_sexes.tsv.bgz	wget https://broad-ukb-sumstats-us-east-1.s3.amazonaws.com/round2/additive-tsvs/100010.gwas.imputed_v3.both_sexes.tsv.bgz -O 100010.gwas.imputed_v3.both_sexes.tsv.bgz	https://broad-ukb-sumstats-us-east-1.s3.amazonaws.com/round2/additive-tsvs/100010.gwas.imputed_v3.both_sexes.tsv.bgz	https://www.dropbox.com/s/lu7gu0850q20nxg/100010.gwas.imputed_v3.both_sexes.tsv.bgz?dl=0	399b6c5db38d21598e07732baaabdb16
100010	Portion size	http://biobank.ctsu.ox.ac.uk/crystal/field.cgi?id=100010	male	100010.gwas.imputed_v3.male.tsv.bgz	wget https://broad-ukb-sumstats-us-east-1.s3.amazonaws.com/round2/additive-tsvs/100010.gwas.imputed_v3.male.tsv.bgz -O 100010.gwas.imputed_v3.male.tsv.bgz	https://broad-ukb-sumstats-us-east-1.s3.amazonaws.com/round2/additive-tsvs/100010.gwas.imputed_v3.male.tsv.bgz	https://www.dropbox.com/s/bk10sqdz8u2057f/100010.gwas.imputed_v3.male.tsv.bgz?dl=0	0f9d493e6d3056ff892f36c6352e19c9
100011_irnt	Iron	http://biobank.ctsu.ox.ac.uk/crystal/field.cgi?id=100011	both_sexes	100011_irnt.gwas.imputed_v3.both_sexes.tsv.bgz	wget https://broad-ukb-sumstats-us-east-1.s3.amazonaws.com/round2/additive-tsvs/100011_irnt.gwas.imputed_v3.both_sexes.tsv.bgz -O 100011_irnt.gwas.imputed_v3.both_sexes.tsv.bgz	https://broad-ukb-sumstats-us-east-1.s3.amazonaws.com/round2/additive-tsvs/100011_irnt.gwas.imputed_v3.both_sexes.tsv.bgz	https://www.dropbox.com/s/zzfl3iuzxbf6aai/100011_irnt.gwas.imputed_v3.both_sexes.tsv.bgz?dl=0	dc8f871c6e0b11c69fee7496035765e8
100011_irnt	Iron	http://biobank.ctsu.ox.ac.uk/crystal/field.cgi?id=100011	female	100011_irnt.gwas.imputed_v3.female.tsv.bgz	wget https://broad-ukb-sumstats-us-east-1.s3.amazonaws.com/round2/additive-tsvs/100011_irnt.gwas.imputed_v3.female.tsv.bgz -O 100011_irnt.gwas.imputed_v3.female.tsv.bgz	https://broad-ukb-sumstats-us-east-1.s3.amazonaws.com/round2/additive-tsvs/100011_irnt.gwas.imputed_v3.female.tsv.bgz	https://www.dropbox.com/s/sbf0epsxxdfymwy/100011_irnt.gwas.imputed_v3.female.tsv.bgz?dl=0	d8d8dfff13c10eec02ad2391cd885e23
100011_irnt	Iron	http://biobank.ctsu.ox.ac.uk/crystal/field.cgi?id=100011	male	100011_irnt.gwas.imputed_v3.male.tsv.bgz	wget https://broad-ukb-sumstats-us-east-1.s3.amazonaws.com/round2/additive-tsvs/100011_irnt.gwas.imputed_v3.male.tsv.bgz -O 100011_irnt.gwas.imputed_v3.male.tsv.bgz	https://broad-ukb-sumstats-us-east-1.s3.amazonaws.com/round2/additive-tsvs/100011_irnt.gwas.imputed_v3.male.tsv.bgz	https://www.dropbox.com/s/9t2e7sskbhsv988/100011_irnt.gwas.imputed_v3.male.tsv.bgz?dl=0	8317bdb064578307e4c301b601675684
100011_raw	Iron	http://biobank.ctsu.ox.ac.uk/crystal/field.cgi?id=100011	both_sexes	100011_raw.gwas.imputed_v3.both_sexes.tsv.bgz	wget https://broad-ukb-sumstats-us-east-1.s3.amazonaws.com/round2/additive-tsvs/100011_raw.gwas.imputed_v3.both_sexes.tsv.bgz -O 100011_raw.gwas.imputed_v3.both_sexes.tsv.bgz	https://broad-ukb-sumstats-us-east-1.s3.amazonaws.com/round2/additive-tsvs/100011_raw.gwas.imputed_v3.both_sexes.tsv.bgz	https://www.dropbox.com/s/vrsliz2ph8vtsw8/100011_raw.gwas.imputed_v3.both_sexes.tsv.bgz?dl=0	94ff841f7059b3e1e7b01df30ebf992b
100011_raw	Iron	http://biobank.ctsu.ox.ac.uk/crystal/field.cgi?id=100011	female	100011_raw.gwas.imputed_v3.female.tsv.bgz	wget https://broad-ukb-sumstats-us-east-1.s3.amazonaws.com/round2/additive-tsvs/100011_raw.gwas.imputed_v3.female.tsv.bgz -O 100011_raw.gwas.imputed_v3.female.tsv.bgz	https://broad-ukb-sumstats-us-east-1.s3.amazonaws.com/round2/additive-tsvs/100011_raw.gwas.imputed_v3.female.tsv.bgz	https://www.dropbox.com/s/69ysh87c3pfxxrr/100011_raw.gwas.imputed_v3.female.tsv.bgz?dl=0	1bb2be858ca61311ef25f84363c09c73
100011_raw	Iron	http://biobank.ctsu.ox.ac.uk/crystal/field.cgi?id=100011	male	100011_raw.gwas.imputed_v3.male.tsv.bgz	wget https://broad-ukb-sumstats-us-east-1.s3.amazonaws.com/round2/additive-tsvs/100011_raw.gwas.imputed_v3.male.tsv.bgz -O 100011_raw.gwas.imputed_v3.male.tsv.bgz	https://broad-ukb-sumstats-us-east-1.s3.amazonaws.com/round2/additive-tsvs/100011_raw.gwas.imputed_v3.male.tsv.bgz	https://www.dropbox.com/s/d7ea2myk2wk7o1v/100011_raw.gwas.imputed_v3.male.tsv.bgz?dl=0	5d9e4115bd238f47a3fec0312da55776
100012_irnt	Vitamin B6	http://biobank.ctsu.ox.ac.uk/crystal/field.cgi?id=100012	both_sexes	100012_irnt.gwas.imputed_v3.both_sexes.tsv.bgz	wget https://broad-ukb-sumstats-us-east-1.s3.amazonaws.com/round2/additive-tsvs/100012_irnt.gwas.imputed_v3.both_sexes.tsv.bgz -O 100012_irnt.gwas.imputed_v3.both_sexes.tsv.bgz	https://broad-ukb-sumstats-us-east-1.s3.amazonaws.com/round2/additive-tsvs/100012_irnt.gwas.imputed_v3.both_sexes.tsv.bgz	https://www.dropbox.com/s/utguywz313ys7gm/100012_irnt.gwas.imputed_v3.both_sexes.tsv.bgz?dl=0	2f98309f23a48d6cef75dd9feea8b265
100012_irnt	Vitamin B6	http://biobank.ctsu.ox.ac.uk/crystal/field.cgi?id=100012	female	100012_irnt.gwas.imputed_v3.female.tsv.bgz	wget https://broad-ukb-sumstats-us-east-1.s3.amazonaws.com/round2/additive-tsvs/100012_irnt.gwas.imputed_v3.female.tsv.bgz -O 100012_irnt.gwas.imputed_v3.female.tsv.bgz	https://broad-ukb-sumstats-us-east-1.s3.amazonaws.com/round2/additive-tsvs/100012_irnt.gwas.imputed_v3.female.tsv.bgz	https://www.dropbox.com/s/68xv2uz9jw1q5sy/100012_irnt.gwas.imputed_v3.female.tsv.bgz?dl=0	35d449d58ab7e8a44242a59de00c987d
100012_irnt	Vitamin B6	http://biobank.ctsu.ox.ac.uk/crystal/field.cgi?id=100012	male	100012_irnt.gwas.imputed_v3.male.tsv.bgz	wget https://broad-ukb-sumstats-us-east-1.s3.amazonaws.com/round2/additive-tsvs/100012_irnt.gwas.imputed_v3.male.tsv.bgz -O 100012_irnt.gwas.imputed_v3.male.tsv.bgz	https://broad-ukb-sumstats-us-east-1.s3.amazonaws.com/round2/additive-tsvs/100012_irnt.gwas.imputed_v3.male.tsv.bgz	https://www.dropbox.com/s/5xwhzrqewx8ty2m/100012_irnt.gwas.imputed_v3.male.tsv.bgz?dl=0	36048eb68514aa8bd12e47657ce84b56
100012_raw	Vitamin B6	http://biobank.ctsu.ox.ac.uk/crystal/field.cgi?id=100012	both_sexes	100012_raw.gwas.imputed_v3.both_sexes.tsv.bgz	wget https://broad-ukb-sumstats-us-east-1.s3.amazonaws.com/round2/additive-tsvs/100012_raw.gwas.imputed_v3.both_sexes.tsv.bgz -O 100012_raw.gwas.imputed_v3.both_sexes.tsv.bgz	https://broad-ukb-sumstats-us-east-1.s3.amazonaws.com/round2/additive-tsvs/100012_raw.gwas.imputed_v3.both_sexes.tsv.bgz	https://www.dropbox.com/s/glov64qmnv28u61/100012_raw.gwas.imputed_v3.both_sexes.tsv.bgz?dl=0	c48d0a1a2c5cdaf4be838bcaf0b0bfc8
100012_raw	Vitamin B6	http://biobank.ctsu.ox.ac.uk/crystal/field.cgi?id=100012	female	100012_raw.gwas.imputed_v3.female.tsv.bgz	wget https://broad-ukb-sumstats-us-east-1.s3.amazonaws.com/round2/additive-tsvs/100012_raw.gwas.imputed_v3.female.tsv.bgz -O 100012_raw.gwas.imputed_v3.female.tsv.bgz	https://broad-ukb-sumstats-us-east-1.s3.amazonaws.com/round2/additive-tsvs/100012_raw.gwas.imputed_v3.female.tsv.bgz	https://www.dropbox.com/s/41mhjly5dm2pmz5/100012_raw.gwas.imputed_v3.female.tsv.bgz?dl=0	819b78691fec2342cec8bf726263f630
100012_raw	Vitamin B6	http://biobank.ctsu.ox.ac.uk/crystal/field.cgi?id=100012	male	100012_raw.gwas.imputed_v3.male.tsv.bgz	wget https://broad-ukb-sumstats-us-east-1.s3.amazonaws.com/round2/additive-tsvs/100012_raw.gwas.imputed_v3.male.tsv.bgz -O 100012_raw.gwas.imputed_v3.male.tsv.bgz	https://broad-ukb-sumstats-us-east-1.s3.amazonaws.com/round2/additive-tsvs/100012_raw.gwas.imputed_v3.male.tsv.bgz	https://www.dropbox.com/s/9vraninxllf2jm3/100012_raw.gwas.imputed_v3.male.tsv.bgz?dl=0	b0329fcea7cbf41b1d1da547bd793624
100013_irnt	Vitamin B12	http://biobank.ctsu.ox.ac.uk/crystal/field.cgi?id=100013	both_sexes	100013_irnt.gwas.imputed_v3.both_sexes.tsv.bgz	wget https://broad-ukb-sumstats-us-east-1.s3.amazonaws.com/round2/additive-tsvs/100013_irnt.gwas.imputed_v3.both_sexes.tsv.bgz -O 100013_irnt.gwas.imputed_v3.both_sexes.tsv.bgz	https://broad-ukb-sumstats-us-east-1.s3.amazonaws.com/round2/additive-tsvs/100013_irnt.gwas.imputed_v3.both_sexes.tsv.bgz	https://www.dropbox.com/s/nzorzz8lyusbesi/100013_irnt.gwas.imputed_v3.both_sexes.tsv.bgz?dl=0	40e095e02092ee72e11decdba4f5787a
100013_irnt	Vitamin B12	http://biobank.ctsu.ox.ac.uk/crystal/field.cgi?id=100013	female	100013_irnt.gwas.imputed_v3.female.tsv.bgz	wget https://broad-ukb-sumstats-us-east-1.s3.amazonaws.com/round2/additive-tsvs/100013_irnt.gwas.imputed_v3.female.tsv.bgz -O 100013_irnt.gwas.imputed_v3.female.tsv.bgz	https://broad-ukb-sumstats-us-east-1.s3.amazonaws.com/round2/additive-tsvs/100013_irnt.gwas.imputed_v3.female.tsv.bgz	https://www.dropbox.com/s/b5jp71f7ov8p3lc/100013_irnt.gwas.imputed_v3.female.tsv.bgz?dl=0	100db6f5bdfef3dd94cd887a763dccdf
100013_irnt	Vitamin B12	http://biobank.ctsu.ox.ac.uk/crystal/field.cgi?id=100013	male	100013_irnt.gwas.imputed_v3.male.tsv.bgz	wget https://broad-ukb-sumstats-us-east-1.s3.amazonaws.com/round2/additive-tsvs/100013_irnt.gwas.imputed_v3.male.tsv.bgz -O 100013_irnt.gwas.imputed_v3.male.tsv.bgz	https://broad-ukb-sumstats-us-east-1.s3.amazonaws.com/round2/additive-tsvs/100013_irnt.gwas.imputed_v3.male.tsv.bgz	https://www.dropbox.com/s/7qu3u727u6s8d3b/100013_irnt.gwas.imputed_v3.male.tsv.bgz?dl=0	c885400da7aeba13e49b1b3b20f06532
100013_raw	Vitamin B12	http://biobank.ctsu.ox.ac.uk/crystal/field.cgi?id=100013	both_sexes	100013_raw.gwas.imputed_v3.both_sexes.tsv.bgz	wget https://broad-ukb-sumstats-us-east-1.s3.amazonaws.com/round2/additive-tsvs/100013_raw.gwas.imputed_v3.both_sexes.tsv.bgz -O 100013_raw.gwas.imputed_v3.both_sexes.tsv.bgz	https://broad-ukb-sumstats-us-east-1.s3.amazonaws.com/round2/additive-tsvs/100013_raw.gwas.imputed_v3.both_sexes.tsv.bgz	https://www.dropbox.com/s/en106sya9ela2wm/100013_raw.gwas.imputed_v3.both_sexes.tsv.bgz?dl=0	4a6a75e0d4ccabc7cf583d21566dac28
100013_raw	Vitamin B12	http://biobank.ctsu.ox.ac.uk/crystal/field.cgi?id=100013	female	100013_raw.gwas.imputed_v3.female.tsv.bgz	wget https://broad-ukb-sumstats-us-east-1.s3.amazonaws.com/round2/additive-tsvs/100013_raw.gwas.imputed_v3.female.tsv.bgz -O 100013_raw.gwas.imputed_v3.female.tsv.bgz	https://broad-ukb-sumstats-us-east-1.s3.amazonaws.com/round2/additive-tsvs/100013_raw.gwas.imputed_v3.female.tsv.bgz	https://www.dropbox.com/s/4ooescgtsosyoua/100013_raw.gwas.imputed_v3.female.tsv.bgz?dl=0	7427b485cc0e559dba4526ce201a0724
100013_raw	Vitamin B12	http://biobank.ctsu.ox.ac.uk/crystal/field.cgi?id=100013	male	100013_raw.gwas.imputed_v3.male.tsv.bgz	wget https://broad-ukb-sumstats-us-east-1.s3.amazonaws.com/round2/additive-tsvs/100013_raw.gwas.imputed_v3.male.tsv.bgz -O 100013_raw.gwas.imputed_v3.male.tsv.bgz	https://broad-ukb-sumstats-us-east-1.s3.amazonaws.com/round2/additive-tsvs/100013_raw.gwas.imputed_v3.male.tsv.bgz	https://www.dropbox.com/s/oktj7d0umpc88nn/100013_raw.gwas.imputed_v3.male.tsv.bgz?dl=0	9b0518913c1cf00f43a50bfaa48c5180
100014_irnt	Folate	http://biobank.ctsu.ox.ac.uk/crystal/field.cgi?id=100014	both_sexes	100014_irnt.gwas.imputed_v3.both_sexes.tsv.bgz	wget https://broad-ukb-sumstats-us-east-1.s3.amazonaws.com/round2/additive-tsvs/100014_irnt.gwas.imputed_v3.both_sexes.tsv.bgz -O 100014_irnt.gwas.imputed_v3.both_sexes.tsv.bgz	https://broad-ukb-sumstats-us-east-1.s3.amazonaws.com/round2/additive-tsvs/100014_irnt.gwas.imputed_v3.both_sexes.tsv.bgz	https://www.dropbox.com/s/eahj7p0q3vu7u00/100014_irnt.gwas.imputed_v3.both_sexes.tsv.bgz?dl=0	5f719d578edcfae624f6221c09801e0c
100014_irnt	Folate	http://biobank.ctsu.ox.ac.uk/crystal/field.cgi?id=100014	female	100014_irnt.gwas.imputed_v3.female.tsv.bgz	wget https://broad-ukb-sumstats-us-east-1.s3.amazonaws.com/round2/additive-tsvs/100014_irnt.gwas.imputed_v3.female.tsv.bgz -O 100014_irnt.gwas.imputed_v3.female.tsv.bgz	https://broad-ukb-sumstats-us-east-1.s3.amazonaws.com/round2/additive-tsvs/100014_irnt.gwas.imputed_v3.female.tsv.bgz	https://www.dropbox.com/s/cvqi1na11nifmdy/100014_irnt.gwas.imputed_v3.female.tsv.bgz?dl=0	ddbe7a314d0915cf6148edd2fd7d292d
100014_irnt	Folate	http://biobank.ctsu.ox.ac.uk/crystal/field.cgi?id=100014	male	100014_irnt.gwas.imputed_v3.male.tsv.bgz	wget https://broad-ukb-sumstats-us-east-1.s3.amazonaws.com/round2/additive-tsvs/100014_irnt.gwas.imputed_v3.male.tsv.bgz -O 100014_irnt.gwas.imputed_v3.male.tsv.bgz	https://broad-ukb-sumstats-us-east-1.s3.amazonaws.com/round2/additive-tsvs/100014_irnt.gwas.imputed_v3.male.tsv.bgz	https://www.dropbox.com/s/c2wns94169hlk71/100014_irnt.gwas.imputed_v3.male.tsv.bgz?dl=0	a09810686348aff7e4b92d6eef717e4e
100014_raw	Folate	http://biobank.ctsu.ox.ac.uk/crystal/field.cgi?id=100014	both_sexes	100014_raw.gwas.imputed_v3.both_sexes.tsv.bgz	wget https://broad-ukb-sumstats-us-east-1.s3.amazonaws.com/round2/additive-tsvs/100014_raw.gwas.imputed_v3.both_sexes.tsv.bgz -O 100014_raw.gwas.imputed_v3.both_sexes.tsv.bgz	https://broad-ukb-sumstats-us-east-1.s3.amazonaws.com/round2/additive-tsvs/100014_raw.gwas.imputed_v3.both_sexes.tsv.bgz	https://www.dropbox.com/s/jrdmu00l8l456o8/100014_raw.gwas.imputed_v3.both_sexes.tsv.bgz?dl=0	d2e024f8a3cb4dd9247a25d43ea373a5
100014_raw	Folate	http://biobank.ctsu.ox.ac.uk/crystal/field.cgi?id=100014	female	100014_raw.gwas.imputed_v3.female.tsv.bgz	wget https://broad-ukb-sumstats-us-east-1.s3.amazonaws.com/round2/additive-tsvs/100014_raw.gwas.imputed_v3.female.tsv.bgz -O 100014_raw.gwas.imputed_v3.female.tsv.bgz	https://broad-ukb-sumstats-us-east-1.s3.amazonaws.com/round2/additive-tsvs/100014_raw.gwas.imputed_v3.female.tsv.bgz	https://www.dropbox.com/s/ecljnhtrk1rzqwm/100014_raw.gwas.imputed_v3.female.tsv.bgz?dl=0	64731f0d565c4479758e69a5e646cca4
100014_raw	Folate	http://biobank.ctsu.ox.ac.uk/crystal/field.cgi?id=100014	male	100014_raw.gwas.imputed_v3.male.tsv.bgz	wget https://broad-ukb-sumstats-us-east-1.s3.amazonaws.com/round2/additive-tsvs/100014_raw.gwas.imputed_v3.male.tsv.bgz -O 100014_raw.gwas.imputed_v3.male.tsv.bgz	https://broad-ukb-sumstats-us-east-1.s3.amazonaws.com/round2/additive-tsvs/100014_raw.gwas.imputed_v3.male.tsv.bgz	https://www.dropbox.com/s/4cxll67b50i0ngf/100014_raw.gwas.imputed_v3.male.tsv.bgz?dl=0	208b77ef5b06e4b0b1f25b1220c47df1
100015_irnt	Vitamin C	http://biobank.ctsu.ox.ac.uk/crystal/field.cgi?id=100015	both_sexes	100015_irnt.gwas.imputed_v3.both_sexes.tsv.bgz	wget https://broad-ukb-sumstats-us-east-1.s3.amazonaws.com/round2/additive-tsvs/100015_irnt.gwas.imputed_v3.both_sexes.tsv.bgz -O 100015_irnt.gwas.imputed_v3.both_sexes.tsv.bgz	https://broad-ukb-sumstats-us-east-1.s3.amazonaws.com/round2/additive-tsvs/100015_irnt.gwas.imputed_v3.both_sexes.tsv.bgz	https://www.dropbox.com/s/p164vkg2x7vqwzl/100015_irnt.gwas.imputed_v3.both_sexes.tsv.bgz?dl=0	7a5ca39bba20d75dfc9a7eeee8974d27
100015_irnt	Vitamin C	http://biobank.ctsu.ox.ac.uk/crystal/field.cgi?id=100015	female	100015_irnt.gwas.imputed_v3.female.tsv.bgz	wget https://broad-ukb-sumstats-us-east-1.s3.amazonaws.com/round2/additive-tsvs/100015_irnt.gwas.imputed_v3.female.tsv.bgz -O 100015_irnt.gwas.imputed_v3.female.tsv.bgz	https://broad-ukb-sumstats-us-east-1.s3.amazonaws.com/round2/additive-tsvs/100015_irnt.gwas.imputed_v3.female.tsv.bgz	https://www.dropbox.com/s/zvhhr3qq7xprnq3/100015_irnt.gwas.imputed_v3.female.tsv.bgz?dl=0	be3a2f11a866cb084288d18f1695b923
100015_irnt	Vitamin C	http://biobank.ctsu.ox.ac.uk/crystal/field.cgi?id=100015	male	100015_irnt.gwas.imputed_v3.male.tsv.bgz	wget https://broad-ukb-sumstats-us-east-1.s3.amazonaws.com/round2/additive-tsvs/100015_irnt.gwas.imputed_v3.male.tsv.bgz -O 100015_irnt.gwas.imputed_v3.male.tsv.bgz	https://broad-ukb-sumstats-us-east-1.s3.amazonaws.com/round2/additive-tsvs/100015_irnt.gwas.imputed_v3.male.tsv.bgz	https://www.dropbox.com/s/kebl6pajvsts8uo/100015_irnt.gwas.imputed_v3.male.tsv.bgz?dl=0	4d178398d6049b8f796f2e9fdfa150f8
100015_raw	Vitamin C	http://biobank.ctsu.ox.ac.uk/crystal/field.cgi?id=100015	both_sexes	100015_raw.gwas.imputed_v3.both_sexes.tsv.bgz	wget https://broad-ukb-sumstats-us-east-1.s3.amazonaws.com/round2/additive-tsvs/100015_raw.gwas.imputed_v3.both_sexes.tsv.bgz -O 100015_raw.gwas.imputed_v3.both_sexes.tsv.bgz	https://broad-ukb-sumstats-us-east-1.s3.amazonaws.com/round2/additive-tsvs/100015_raw.gwas.imputed_v3.both_sexes.tsv.bgz	https://www.dropbox.com/s/gud3zynpuci341e/100015_raw.gwas.imputed_v3.both_sexes.tsv.bgz?dl=0	d39aeb696df3497402d733108df50e71
100015_raw	Vitamin C	http://biobank.ctsu.ox.ac.uk/crystal/field.cgi?id=100015	female	100015_raw.gwas.imputed_v3.female.tsv.bgz	wget https://broad-ukb-sumstats-us-east-1.s3.amazonaws.com/round2/additive-tsvs/100015_raw.gwas.imputed_v3.female.tsv.bgz -O 100015_raw.gwas.imputed_v3.female.tsv.bgz	https://broad-ukb-sumstats-us-east-1.s3.amazonaws.com/round2/additive-tsvs/100015_raw.gwas.imputed_v3.female.tsv.bgz	https://www.dropbox.com/s/p4jpmdcn4bwcl6k/100015_raw.gwas.imputed_v3.female.tsv.bgz?dl=0	5aa3dc510b946939bd86b649397ac641
100015_raw	Vitamin C	http://biobank.ctsu.ox.ac.uk/crystal/field.cgi?id=100015	male	100015_raw.gwas.imputed_v3.male.tsv.bgz	wget https://broad-ukb-sumstats-us-east-1.s3.amazonaws.com/round2/additive-tsvs/100015_raw.gwas.imputed_v3.male.tsv.bgz -O 100015_raw.gwas.imputed_v3.male.tsv.bgz	https://broad-ukb-sumstats-us-east-1.s3.amazonaws.com/round2/additive-tsvs/100015_raw.gwas.imputed_v3.male.tsv.bgz	https://www.dropbox.com/s/g8wu8cqeemdwwoy/100015_raw.gwas.imputed_v3.male.tsv.bgz?dl=0	60e4dfdde925f6e34c192142d77715d2
100016_irnt	Potassium	http://biobank.ctsu.ox.ac.uk/crystal/field.cgi?id=100016	both_sexes	100016_irnt.gwas.imputed_v3.both_sexes.tsv.bgz	wget https://broad-ukb-sumstats-us-east-1.s3.amazonaws.com/round2/additive-tsvs/100016_irnt.gwas.imputed_v3.both_sexes.tsv.bgz -O 100016_irnt.gwas.imputed_v3.both_sexes.tsv.bgz	https://broad-ukb-sumstats-us-east-1.s3.amazonaws.com/round2/additive-tsvs/100016_irnt.gwas.imputed_v3.both_sexes.tsv.bgz	https://www.dropbox.com/s/8w0yndndzq44o0d/100016_irnt.gwas.imputed_v3.both_sexes.tsv.bgz?dl=0	abe98e82bf452f063a89feeccc8a195d
100016_irnt	Potassium	http://biobank.ctsu.ox.ac.uk/crystal/field.cgi?id=100016	female	100016_irnt.gwas.imputed_v3.female.tsv.bgz	wget https://broad-ukb-sumstats-us-east-1.s3.amazonaws.com/round2/additive-tsvs/100016_irnt.gwas.imputed_v3.female.tsv.bgz -O 100016_irnt.gwas.imputed_v3.female.tsv.bgz	https://broad-ukb-sumstats-us-east-1.s3.amazonaws.com/round2/additive-tsvs/100016_irnt.gwas.imputed_v3.female.tsv.bgz	https://www.dropbox.com/s/j47a4m2d1lr174j/100016_irnt.gwas.imputed_v3.female.tsv.bgz?dl=0	a1bb61300791d7360d4b13acce0b80a6
100016_irnt	Potassium	http://biobank.ctsu.ox.ac.uk/crystal/field.cgi?id=100016	male	100016_irnt.gwas.imputed_v3.male.tsv.bgz	wget https://broad-ukb-sumstats-us-east-1.s3.amazonaws.com/round2/additive-tsvs/100016_irnt.gwas.imputed_v3.male.tsv.bgz -O 100016_irnt.gwas.imputed_v3.male.tsv.bgz	https://broad-ukb-sumstats-us-east-1.s3.amazonaws.com/round2/additive-tsvs/100016_irnt.gwas.imputed_v3.male.tsv.bgz	https://www.dropbox.com/s/8mgjoxwsxz539ri/100016_irnt.gwas.imputed_v3.male.tsv.bgz?dl=0	60189205a3a460c15706062525b60f2b
100016_raw	Potassium	http://biobank.ctsu.ox.ac.uk/crystal/field.cgi?id=100016	both_sexes	100016_raw.gwas.imputed_v3.both_sexes.tsv.bgz	wget https://broad-ukb-sumstats-us-east-1.s3.amazonaws.com/round2/additive-tsvs/100016_raw.gwas.imputed_v3.both_sexes.tsv.bgz -O 100016_raw.gwas.imputed_v3.both_sexes.tsv.bgz	https://broad-ukb-sumstats-us-east-1.s3.amazonaws.com/round2/additive-tsvs/100016_raw.gwas.imputed_v3.both_sexes.tsv.bgz	https://www.dropbox.com/s/uofx8v6l1jfyyej/100016_raw.gwas.imputed_v3.both_sexes.tsv.bgz?dl=0	55cfd5d200cf8a2dbf59cedf072673ad
100016_raw	Potassium	http://biobank.ctsu.ox.ac.uk/crystal/field.cgi?id=100016	female	100016_raw.gwas.imputed_v3.female.tsv.bgz	wget https://broad-ukb-sumstats-us-east-1.s3.amazonaws.com/round2/additive-tsvs/100016_raw.gwas.imputed_v3.female.tsv.bgz -O 100016_raw.gwas.imputed_v3.female.tsv.bgz	https://broad-ukb-sumstats-us-east-1.s3.amazonaws.com/round2/additive-tsvs/100016_raw.gwas.imputed_v3.female.tsv.bgz	https://www.dropbox.com/s/h4iwdtomkg9r0q6/100016_raw.gwas.imputed_v3.female.tsv.bgz?dl=0	d7603a347f2f85865788ff63f4816b22
100016_raw	Potassium	http://biobank.ctsu.ox.ac.uk/crystal/field.cgi?id=100016	male	100016_raw.gwas.imputed_v3.male.tsv.bgz	wget https://broad-ukb-sumstats-us-east-1.s3.amazonaws.com/round2/additive-tsvs/100016_raw.gwas.imputed_v3.male.tsv.bgz -O 100016_raw.gwas.imputed_v3.male.tsv.bgz	https://broad-ukb-sumstats-us-east-1.s3.amazonaws.com/round2/additive-tsvs/100016_raw.gwas.imputed_v3.male.tsv.bgz	https://www.dropbox.com/s/3fazlbcxzt9vpk1/100016_raw.gwas.imputed_v3.male.tsv.bgz?dl=0	ebb0c06ef766bf74c1f29fc02c13bb1a
100017_irnt	Magnesium	http://biobank.ctsu.ox.ac.uk/crystal/field.cgi?id=100017	both_sexes	100017_irnt.gwas.imputed_v3.both_sexes.tsv.bgz	wget https://broad-ukb-sumstats-us-east-1.s3.amazonaws.com/round2/additive-tsvs/100017_irnt.gwas.imputed_v3.both_sexes.tsv.bgz -O 100017_irnt.gwas.imputed_v3.both_sexes.tsv.bgz	https://broad-ukb-sumstats-us-east-1.s3.amazonaws.com/round2/additive-tsvs/100017_irnt.gwas.imputed_v3.both_sexes.tsv.bgz	https://www.dropbox.com/s/mx2pte1x1tazddd/100017_irnt.gwas.imputed_v3.both_sexes.tsv.bgz?dl=0	96b009e5cd17bda5a609dd7da61f877a
100017_irnt	Magnesium	http://biobank.ctsu.ox.ac.uk/crystal/field.cgi?id=100017	female	100017_irnt.gwas.imputed_v3.female.tsv.bgz	wget https://broad-ukb-sumstats-us-east-1.s3.amazonaws.com/round2/additive-tsvs/100017_irnt.gwas.imputed_v3.female.tsv.bgz -O 100017_irnt.gwas.imputed_v3.female.tsv.bgz	https://broad-ukb-sumstats-us-east-1.s3.amazonaws.com/round2/additive-tsvs/100017_irnt.gwas.imputed_v3.female.tsv.bgz	https://www.dropbox.com/s/kcfxjhq9sv96el9/100017_irnt.gwas.imputed_v3.female.tsv.bgz?dl=0	6b877ab0e178afff662607fc0dba4a17
100017_irnt	Magnesium	http://biobank.ctsu.ox.ac.uk/crystal/field.cgi?id=100017	male	100017_irnt.gwas.imputed_v3.male.tsv.bgz	wget https://broad-ukb-sumstats-us-east-1.s3.amazonaws.com/round2/additive-tsvs/100017_irnt.gwas.imputed_v3.male.tsv.bgz -O 100017_irnt.gwas.imputed_v3.male.tsv.bgz	https://broad-ukb-sumstats-us-east-1.s3.amazonaws.com/round2/additive-tsvs/100017_irnt.gwas.imputed_v3.male.tsv.bgz	https://www.dropbox.com/s/7hbfj5rd8v58bt6/100017_irnt.gwas.imputed_v3.male.tsv.bgz?dl=0	c708729ad3deea97a575c6cc13555b4e
100017_raw	Magnesium	http://biobank.ctsu.ox.ac.uk/crystal/field.cgi?id=100017	both_sexes	100017_raw.gwas.imputed_v3.both_sexes.tsv.bgz	wget https://broad-ukb-sumstats-us-east-1.s3.amazonaws.com/round2/additive-tsvs/100017_raw.gwas.imputed_v3.both_sexes.tsv.bgz -O 100017_raw.gwas.imputed_v3.both_sexes.tsv.bgz	https://broad-ukb-sumstats-us-east-1.s3.amazonaws.com/round2/additive-tsvs/100017_raw.gwas.imputed_v3.both_sexes.tsv.bgz	https://www.dropbox.com/s/9mgagcrc8tfcvax/100017_raw.gwas.imputed_v3.both_sexes.tsv.bgz?dl=0	7a645fbca7dcc7bee83cf8e6bab570ec
100017_raw	Magnesium	http://biobank.ctsu.ox.ac.uk/crystal/field.cgi?id=100017	female	100017_raw.gwas.imputed_v3.female.tsv.bgz	wget https://broad-ukb-sumstats-us-east-1.s3.amazonaws.com/round2/additive-tsvs/100017_raw.gwas.imputed_v3.female.tsv.bgz -O 100017_raw.gwas.imputed_v3.female.tsv.bgz	https://broad-ukb-sumstats-us-east-1.s3.amazonaws.com/round2/additive-tsvs/100017_raw.gwas.imputed_v3.female.tsv.bgz	https://www.dropbox.com/s/tz0jah4cra4cc8z/100017_raw.gwas.imputed_v3.female.tsv.bgz?dl=0	9556fa6cb0162501a99df8573f34d803
100017_raw	Magnesium	http://biobank.ctsu.ox.ac.uk/crystal/field.cgi?id=100017	male	100017_raw.gwas.imputed_v3.male.tsv.bgz	wget https://broad-ukb-sumstats-us-east-1.s3.amazonaws.com/round2/additive-tsvs/100017_raw.gwas.imputed_v3.male.tsv.bgz -O 100017_raw.gwas.imputed_v3.male.tsv.bgz	https://broad-ukb-sumstats-us-east-1.s3.amazonaws.com/round2/additive-tsvs/100017_raw.gwas.imputed_v3.male.tsv.bgz	https://www.dropbox.com/s/b90nrasiehnekqh/100017_raw.gwas.imputed_v3.male.tsv.bgz?dl=0	92056e5d58a890fbceb0cb373d4ea214
100018_irnt	Retinol	http://biobank.ctsu.ox.ac.uk/crystal/field.cgi?id=100018	both_sexes	100018_irnt.gwas.imputed_v3.both_sexes.tsv.bgz	wget https://broad-ukb-sumstats-us-east-1.s3.amazonaws.com/round2/additive-tsvs/100018_irnt.gwas.imputed_v3.both_sexes.tsv.bgz -O 100018_irnt.gwas.imputed_v3.both_sexes.tsv.bgz	https://broad-ukb-sumstats-us-east-1.s3.amazonaws.com/round2/additive-tsvs/100018_irnt.gwas.imputed_v3.both_sexes.tsv.bgz	https://www.dropbox.com/s/nt4b1nxulg07gkb/100018_irnt.gwas.imputed_v3.both_sexes.tsv.bgz?dl=0	3010ef315a398c84eadca67de13ad706
100018_irnt	Retinol	http://biobank.ctsu.ox.ac.uk/crystal/field.cgi?id=100018	female	100018_irnt.gwas.imputed_v3.female.tsv.bgz	wget https://broad-ukb-sumstats-us-east-1.s3.amazonaws.com/round2/additive-tsvs/100018_irnt.gwas.imputed_v3.female.tsv.bgz -O 100018_irnt.gwas.imputed_v3.female.tsv.bgz	https://broad-ukb-sumstats-us-east-1.s3.amazonaws.com/round2/additive-tsvs/100018_irnt.gwas.imputed_v3.female.tsv.bgz	https://www.dropbox.com/s/80kh9f9l3gl1tq9/100018_irnt.gwas.imputed_v3.female.tsv.bgz?dl=0	3f30ac78eb8423c49a3bbbffa8b05339
100018_irnt	Retinol	http://biobank.ctsu.ox.ac.uk/crystal/field.cgi?id=100018	male	100018_irnt.gwas.imputed_v3.male.tsv.bgz	wget https://broad-ukb-sumstats-us-east-1.s3.amazonaws.com/round2/additive-tsvs/100018_irnt.gwas.imputed_v3.male.tsv.bgz -O 100018_irnt.gwas.imputed_v3.male.tsv.bgz	https://broad-ukb-sumstats-us-east-1.s3.amazonaws.com/round2/additive-tsvs/100018_irnt.gwas.imputed_v3.male.tsv.bgz	https://www.dropbox.com/s/1hhgoobl47gwmtb/100018_irnt.gwas.imputed_v3.male.tsv.bgz?dl=0	eb5a2703cabfadf8a2e9860772f2982b
100018_raw	Retinol	http://biobank.ctsu.ox.ac.uk/crystal/field.cgi?id=100018	both_sexes	100018_raw.gwas.imputed_v3.both_sexes.tsv.bgz	wget https://broad-ukb-sumstats-us-east-1.s3.amazonaws.com/round2/additive-tsvs/100018_raw.gwas.imputed_v3.both_sexes.tsv.bgz -O 100018_raw.gwas.imputed_v3.both_sexes.tsv.bgz	https://broad-ukb-sumstats-us-east-1.s3.amazonaws.com/round2/additive-tsvs/100018_raw.gwas.imputed_v3.both_sexes.tsv.bgz	https://www.dropbox.com/s/4j6ptb08yga69bn/100018_raw.gwas.imputed_v3.both_sexes.tsv.bgz?dl=0	16d163e803e5a65f4724d07b3e71839a
100018_raw	Retinol	http://biobank.ctsu.ox.ac.uk/crystal/field.cgi?id=100018	female	100018_raw.gwas.imputed_v3.female.tsv.bgz	wget https://broad-ukb-sumstats-us-east-1.s3.amazonaws.com/round2/additive-tsvs/100018_raw.gwas.imputed_v3.female.tsv.bgz -O 100018_raw.gwas.imputed_v3.female.tsv.bgz	https://broad-ukb-sumstats-us-east-1.s3.amazonaws.com/round2/additive-tsvs/100018_raw.gwas.imputed_v3.female.tsv.bgz	https://www.dropbox.com/s/jn5swcx2ywcz3ig/100018_raw.gwas.imputed_v3.female.tsv.bgz?dl=0	25bd7cfe5e8819704821c2b72826b385
100018_raw	Retinol	http://biobank.ctsu.ox.ac.uk/crystal/field.cgi?id=100018	male	100018_raw.gwas.imputed_v3.male.tsv.bgz	wget https://broad-ukb-sumstats-us-east-1.s3.amazonaws.com/round2/additive-tsvs/100018_raw.gwas.imputed_v3.male.tsv.bgz -O 100018_raw.gwas.imputed_v3.male.tsv.bgz	https://broad-ukb-sumstats-us-east-1.s3.amazonaws.com/round2/additive-tsvs/100018_raw.gwas.imputed_v3.male.tsv.bgz	https://www.dropbox.com/s/p4x9pzg45u7eosw/100018_raw.gwas.imputed_v3.male.tsv.bgz?dl=0	325ea9f7ccd1fa076fc30bb88dc65eba
100019_irnt	Carotene	http://biobank.ctsu.ox.ac.uk/crystal/field.cgi?id=100019	both_sexes	100019_irnt.gwas.imputed_v3.both_sexes.tsv.bgz	wget https://broad-ukb-sumstats-us-east-1.s3.amazonaws.com/round2/additive-tsvs/100019_irnt.gwas.imputed_v3.both_sexes.tsv.bgz -O 100019_irnt.gwas.imputed_v3.both_sexes.tsv.bgz	https://broad-ukb-sumstats-us-east-1.s3.amazonaws.com/round2/additive-tsvs/100019_irnt.gwas.imputed_v3.both_sexes.tsv.bgz	https://www.dropbox.com/s/ntivgcs4gmx7zs8/100019_irnt.gwas.imputed_v3.both_sexes.tsv.bgz?dl=0	7374756d836804d68f14afcb21a45b16
100019_irnt	Carotene	http://biobank.ctsu.ox.ac.uk/crystal/field.cgi?id=100019	female	100019_irnt.gwas.imputed_v3.female.tsv.bgz	wget https://broad-ukb-sumstats-us-east-1.s3.amazonaws.com/round2/additive-tsvs/100019_irnt.gwas.imputed_v3.female.tsv.bgz -O 100019_irnt.gwas.imputed_v3.female.tsv.bgz	https://broad-ukb-sumstats-us-east-1.s3.amazonaws.com/round2/additive-tsvs/100019_irnt.gwas.imputed_v3.female.tsv.bgz	https://www.dropbox.com/s/4m7623rw5neia3x/100019_irnt.gwas.imputed_v3.female.tsv.bgz?dl=0	cc0be4f5bd45dd6b50dd5d9577cc42da
100019_irnt	Carotene	http://biobank.ctsu.ox.ac.uk/crystal/field.cgi?id=100019	male	100019_irnt.gwas.imputed_v3.male.tsv.bgz	wget https://broad-ukb-sumstats-us-east-1.s3.amazonaws.com/round2/additive-tsvs/100019_irnt.gwas.imputed_v3.male.tsv.bgz -O 100019_irnt.gwas.imputed_v3.male.tsv.bgz	https://broad-ukb-sumstats-us-east-1.s3.amazonaws.com/round2/additive-tsvs/100019_irnt.gwas.imputed_v3.male.tsv.bgz	https://www.dropbox.com/s/397x0ny64zeceih/100019_irnt.gwas.imputed_v3.male.tsv.bgz?dl=0	4dad8cd2262ed389e905c7bebc15ef3e
100019_raw	Carotene	http://biobank.ctsu.ox.ac.uk/crystal/field.cgi?id=100019	both_sexes	100019_raw.gwas.imputed_v3.both_sexes.tsv.bgz	wget https://broad-ukb-sumstats-us-east-1.s3.amazonaws.com/round2/additive-tsvs/100019_raw.gwas.imputed_v3.both_sexes.tsv.bgz -O 100019_raw.gwas.imputed_v3.both_sexes.tsv.bgz	https://broad-ukb-sumstats-us-east-1.s3.amazonaws.com/round2/additive-tsvs/100019_raw.gwas.imputed_v3.both_sexes.tsv.bgz	https://www.dropbox.com/s/cfphahxgee1byqx/100019_raw.gwas.imputed_v3.both_sexes.tsv.bgz?dl=0	de5be4d50e5750a0b3e64b46b1817fd3
100019_raw	Carotene	http://biobank.ctsu.ox.ac.uk/crystal/field.cgi?id=100019	female	100019_raw.gwas.imputed_v3.female.tsv.bgz	wget https://broad-ukb-sumstats-us-east-1.s3.amazonaws.com/round2/additive-tsvs/100019_raw.gwas.imputed_v3.female.tsv.bgz -O 100019_raw.gwas.imputed_v3.female.tsv.bgz	https://broad-ukb-sumstats-us-east-1.s3.amazonaws.com/round2/additive-tsvs/100019_raw.gwas.imputed_v3.female.tsv.bgz	https://www.dropbox.com/s/qu0o0xi9ixvp9g0/100019_raw.gwas.imputed_v3.female.tsv.bgz?dl=0	408a255d5b32d50db52178dc164d5af2
100019_raw	Carotene	http://biobank.ctsu.ox.ac.uk/crystal/field.cgi?id=100019	male	100019_raw.gwas.imputed_v3.male.tsv.bgz	wget https://broad-ukb-sumstats-us-east-1.s3.amazonaws.com/round2/additive-tsvs/100019_raw.gwas.imputed_v3.male.tsv.bgz -O 100019_raw.gwas.imputed_v3.male.tsv.bgz	https://broad-ukb-sumstats-us-east-1.s3.amazonaws.com/round2/additive-tsvs/100019_raw.gwas.imputed_v3.male.tsv.bgz	https://www.dropbox.com/s/blmdqvxk6iym5l7/100019_raw.gwas.imputed_v3.male.tsv.bgz?dl=0	5deec32e3435af9d00746d63160881e6
100021_irnt	Vitamin D	http://biobank.ctsu.ox.ac.uk/crystal/field.cgi?id=100021	both_sexes	100021_irnt.gwas.imputed_v3.both_sexes.tsv.bgz	wget https://broad-ukb-sumstats-us-east-1.s3.amazonaws.com/round2/additive-tsvs/100021_irnt.gwas.imputed_v3.both_sexes.tsv.bgz -O 100021_irnt.gwas.imputed_v3.both_sexes.tsv.bgz	https://broad-ukb-sumstats-us-east-1.s3.amazonaws.com/round2/additive-tsvs/100021_irnt.gwas.imputed_v3.both_sexes.tsv.bgz	https://www.dropbox.com/s/0p5k7vfvwv96qha/100021_irnt.gwas.imputed_v3.both_sexes.tsv.bgz?dl=0	a25d0795c375ac0bc1dea9ee50b4c7e0
100021_irnt	Vitamin D	http://biobank.ctsu.ox.ac.uk/crystal/field.cgi?id=100021	female	100021_irnt.gwas.imputed_v3.female.tsv.bgz	wget https://broad-ukb-sumstats-us-east-1.s3.amazonaws.com/round2/additive-tsvs/100021_irnt.gwas.imputed_v3.female.tsv.bgz -O 100021_irnt.gwas.imputed_v3.female.tsv.bgz	https://broad-ukb-sumstats-us-east-1.s3.amazonaws.com/round2/additive-tsvs/100021_irnt.gwas.imputed_v3.female.tsv.bgz	https://www.dropbox.com/s/rm1ktaws1epnfdu/100021_irnt.gwas.imputed_v3.female.tsv.bgz?dl=0	b0028066cb66212aa278e40e6dc1db5e
100021_irnt	Vitamin D	http://biobank.ctsu.ox.ac.uk/crystal/field.cgi?id=100021	male	100021_irnt.gwas.imputed_v3.male.tsv.bgz	wget https://broad-ukb-sumstats-us-east-1.s3.amazonaws.com/round2/additive-tsvs/100021_irnt.gwas.imputed_v3.male.tsv.bgz -O 100021_irnt.gwas.imputed_v3.male.tsv.bgz	https://broad-ukb-sumstats-us-east-1.s3.amazonaws.com/round2/additive-tsvs/100021_irnt.gwas.imputed_v3.male.tsv.bgz	https://www.dropbox.com/s/jiw7ap5rtzepfri/100021_irnt.gwas.imputed_v3.male.tsv.bgz?dl=0	9da6d29d117679615da4a5d9c40d2dec
100021_raw	Vitamin D	http://biobank.ctsu.ox.ac.uk/crystal/field.cgi?id=100021	both_sexes	100021_raw.gwas.imputed_v3.both_sexes.tsv.bgz	wget https://broad-ukb-sumstats-us-east-1.s3.amazonaws.com/round2/additive-tsvs/100021_raw.gwas.imputed_v3.both_sexes.tsv.bgz -O 100021_raw.gwas.imputed_v3.both_sexes.tsv.bgz	https://broad-ukb-sumstats-us-east-1.s3.amazonaws.com/round2/additive-tsvs/100021_raw.gwas.imputed_v3.both_sexes.tsv.bgz	https://www.dropbox.com/s/x79lvzeag4xyu81/100021_raw.gwas.imputed_v3.both_sexes.tsv.bgz?dl=0	7b2b4fa66b78b8870938f6515e3cb9cd
100021_raw	Vitamin D	http://biobank.ctsu.ox.ac.uk/crystal/field.cgi?id=100021	female	100021_raw.gwas.imputed_v3.female.tsv.bgz	wget https://broad-ukb-sumstats-us-east-1.s3.amazonaws.com/round2/additive-tsvs/100021_raw.gwas.imputed_v3.female.tsv.bgz -O 100021_raw.gwas.imputed_v3.female.tsv.bgz	https://broad-ukb-sumstats-us-east-1.s3.amazonaws.com/round2/additive-tsvs/100021_raw.gwas.imputed_v3.female.tsv.bgz	https://www.dropbox.com/s/5w00n5bctch977e/100021_raw.gwas.imputed_v3.female.tsv.bgz?dl=0	24d3b6ed3a038b47931571c64f6afa69
100021_raw	Vitamin D	http://biobank.ctsu.ox.ac.uk/crystal/field.cgi?id=100021	male	100021_raw.gwas.imputed_v3.male.tsv.bgz	wget https://broad-ukb-sumstats-us-east-1.s3.amazonaws.com/round2/additive-tsvs/100021_raw.gwas.imputed_v3.male.tsv.bgz -O 100021_raw.gwas.imputed_v3.male.tsv.bgz	https://broad-ukb-sumstats-us-east-1.s3.amazonaws.com/round2/additive-tsvs/100021_raw.gwas.imputed_v3.male.tsv.bgz	https://www.dropbox.com/s/kykhmb8xfe8q09r/100021_raw.gwas.imputed_v3.male.tsv.bgz?dl=0	9690503a8538ce914edf1c2b122eca6c
100022	Alcohol	http://biobank.ctsu.ox.ac.uk/crystal/field.cgi?id=100022	both_sexes	100022.gwas.imputed_v3.both_sexes.tsv.bgz	wget https://broad-ukb-sumstats-us-east-1.s3.amazonaws.com/round2/additive-tsvs/100022.gwas.imputed_v3.both_sexes.tsv.bgz -O 100022.gwas.imputed_v3.both_sexes.tsv.bgz	https://broad-ukb-sumstats-us-east-1.s3.amazonaws.com/round2/additive-tsvs/100022.gwas.imputed_v3.both_sexes.tsv.bgz	https://www.dropbox.com/s/l8h4z8q0km7ql28/100022.gwas.imputed_v3.both_sexes.tsv.bgz?dl=0	d69cadaf398001985030982e085aa076
100022	Alcohol	http://biobank.ctsu.ox.ac.uk/crystal/field.cgi?id=100022	female	100022.gwas.imputed_v3.female.tsv.bgz	wget https://broad-ukb-sumstats-us-east-1.s3.amazonaws.com/round2/additive-tsvs/100022.gwas.imputed_v3.female.tsv.bgz -O 100022.gwas.imputed_v3.female.tsv.bgz	https://broad-ukb-sumstats-us-east-1.s3.amazonaws.com/round2/additive-tsvs/100022.gwas.imputed_v3.female.tsv.bgz	https://www.dropbox.com/s/efjttg7tql6qup5/100022.gwas.imputed_v3.female.tsv.bgz?dl=0	26764006e6a238ab5a31b3d4edc997f6
100022	Alcohol	http://biobank.ctsu.ox.ac.uk/crystal/field.cgi?id=100022	male	100022.gwas.imputed_v3.male.tsv.bgz	wget https://broad-ukb-sumstats-us-east-1.s3.amazonaws.com/round2/additive-tsvs/100022.gwas.imputed_v3.male.tsv.bgz -O 100022.gwas.imputed_v3.male.tsv.bgz	https://broad-ukb-sumstats-us-east-1.s3.amazonaws.com/round2/additive-tsvs/100022.gwas.imputed_v3.male.tsv.bgz	https://www.dropbox.com/s/xod55kpjt8gy3em/100022.gwas.imputed_v3.male.tsv.bgz?dl=0	a7449765129739bc0e437a981549e998
100023_irnt	Starch	http://biobank.ctsu.ox.ac.uk/crystal/field.cgi?id=100023	both_sexes	100023_irnt.gwas.imputed_v3.both_sexes.tsv.bgz	wget https://broad-ukb-sumstats-us-east-1.s3.amazonaws.com/round2/additive-tsvs/100023_irnt.gwas.imputed_v3.both_sexes.tsv.bgz -O 100023_irnt.gwas.imputed_v3.both_sexes.tsv.bgz	https://broad-ukb-sumstats-us-east-1.s3.amazonaws.com/round2/additive-tsvs/100023_irnt.gwas.imputed_v3.both_sexes.tsv.bgz	https://www.dropbox.com/s/0abuks7pp4a8yxl/100023_irnt.gwas.imputed_v3.both_sexes.tsv.bgz?dl=0	076e6b98e37038231c51e71e54ba31fa
100023_irnt	Starch	http://biobank.ctsu.ox.ac.uk/crystal/field.cgi?id=100023	female	100023_irnt.gwas.imputed_v3.female.tsv.bgz	wget https://broad-ukb-sumstats-us-east-1.s3.amazonaws.com/round2/additive-tsvs/100023_irnt.gwas.imputed_v3.female.tsv.bgz -O 100023_irnt.gwas.imputed_v3.female.tsv.bgz	https://broad-ukb-sumstats-us-east-1.s3.amazonaws.com/round2/additive-tsvs/100023_irnt.gwas.imputed_v3.female.tsv.bgz	https://www.dropbox.com/s/281xzjds878et7z/100023_irnt.gwas.imputed_v3.female.tsv.bgz?dl=0	27094dd923396031d8699e1660adf99f
100023_irnt	Starch	http://biobank.ctsu.ox.ac.uk/crystal/field.cgi?id=100023	male	100023_irnt.gwas.imputed_v3.male.tsv.bgz	wget https://broad-ukb-sumstats-us-east-1.s3.amazonaws.com/round2/additive-tsvs/100023_irnt.gwas.imputed_v3.male.tsv.bgz -O 100023_irnt.gwas.imputed_v3.male.tsv.bgz	https://broad-ukb-sumstats-us-east-1.s3.amazonaws.com/round2/additive-tsvs/100023_irnt.gwas.imputed_v3.male.tsv.bgz	https://www.dropbox.com/s/t91lqd84b0j9wai/100023_irnt.gwas.imputed_v3.male.tsv.bgz?dl=0	166bd582d34530640c0f70d495db9a7c
100023_raw	Starch	http://biobank.ctsu.ox.ac.uk/crystal/field.cgi?id=100023	both_sexes	100023_raw.gwas.imputed_v3.both_sexes.tsv.bgz	wget https://broad-ukb-sumstats-us-east-1.s3.amazonaws.com/round2/additive-tsvs/100023_raw.gwas.imputed_v3.both_sexes.tsv.bgz -O 100023_raw.gwas.imputed_v3.both_sexes.tsv.bgz	https://broad-ukb-sumstats-us-east-1.s3.amazonaws.com/round2/additive-tsvs/100023_raw.gwas.imputed_v3.both_sexes.tsv.bgz	https://www.dropbox.com/s/lln2gcqfsyzcko0/100023_raw.gwas.imputed_v3.both_sexes.tsv.bgz?dl=0	29e72aebc74c5cb5cdd539e831efabc2
100023_raw	Starch	http://biobank.ctsu.ox.ac.uk/crystal/field.cgi?id=100023	female	100023_raw.gwas.imputed_v3.female.tsv.bgz	wget https://broad-ukb-sumstats-us-east-1.s3.amazonaws.com/round2/additive-tsvs/100023_raw.gwas.imputed_v3.female.tsv.bgz -O 100023_raw.gwas.imputed_v3.female.tsv.bgz	https://broad-ukb-sumstats-us-east-1.s3.amazonaws.com/round2/additive-tsvs/100023_raw.gwas.imputed_v3.female.tsv.bgz	https://www.dropbox.com/s/nmxieg2t05onasl/100023_raw.gwas.imputed_v3.female.tsv.bgz?dl=0	d1de78a834f7c86bae048572d4d1348e
100023_raw	Starch	http://biobank.ctsu.ox.ac.uk/crystal/field.cgi?id=100023	male	100023_raw.gwas.imputed_v3.male.tsv.bgz	wget https://broad-ukb-sumstats-us-east-1.s3.amazonaws.com/round2/additive-tsvs/100023_raw.gwas.imputed_v3.male.tsv.bgz -O 100023_raw.gwas.imputed_v3.male.tsv.bgz	https://broad-ukb-sumstats-us-east-1.s3.amazonaws.com/round2/additive-tsvs/100023_raw.gwas.imputed_v3.male.tsv.bgz	https://www.dropbox.com/s/agvpzdxf579znyv/100023_raw.gwas.imputed_v3.male.tsv.bgz?dl=0	08909db90ed3040dbc6a1d92aa0b1c99
100024_irnt	Calcium	http://biobank.ctsu.ox.ac.uk/crystal/field.cgi?id=100024	both_sexes	100024_irnt.gwas.imputed_v3.both_sexes.tsv.bgz	wget https://broad-ukb-sumstats-us-east-1.s3.amazonaws.com/round2/additive-tsvs/100024_irnt.gwas.imputed_v3.both_sexes.tsv.bgz -O 100024_irnt.gwas.imputed_v3.both_sexes.tsv.bgz	https://broad-ukb-sumstats-us-east-1.s3.amazonaws.com/round2/additive-tsvs/100024_irnt.gwas.imputed_v3.both_sexes.tsv.bgz	https://www.dropbox.com/s/wy64kq5x1esx3ov/100024_irnt.gwas.imputed_v3.both_sexes.tsv.bgz?dl=0	8b602f084927331b6e1debf9415ef011
100024_irnt	Calcium	http://biobank.ctsu.ox.ac.uk/crystal/field.cgi?id=100024	female	100024_irnt.gwas.imputed_v3.female.tsv.bgz	wget https://broad-ukb-sumstats-us-east-1.s3.amazonaws.com/round2/additive-tsvs/100024_irnt.gwas.imputed_v3.female.tsv.bgz -O 100024_irnt.gwas.imputed_v3.female.tsv.bgz	https://broad-ukb-sumstats-us-east-1.s3.amazonaws.com/round2/additive-tsvs/100024_irnt.gwas.imputed_v3.female.tsv.bgz	https://www.dropbox.com/s/s27bgcn01a75q57/100024_irnt.gwas.imputed_v3.female.tsv.bgz?dl=0	75eefb90c33b1024aaf1af52294e3a49
100024_irnt	Calcium	http://biobank.ctsu.ox.ac.uk/crystal/field.cgi?id=100024	male	100024_irnt.gwas.imputed_v3.male.tsv.bgz	wget https://broad-ukb-sumstats-us-east-1.s3.amazonaws.com/round2/additive-tsvs/100024_irnt.gwas.imputed_v3.male.tsv.bgz -O 100024_irnt.gwas.imputed_v3.male.tsv.bgz	https://broad-ukb-sumstats-us-east-1.s3.amazonaws.com/round2/additive-tsvs/100024_irnt.gwas.imputed_v3.male.tsv.bgz	https://www.dropbox.com/s/k8645c34d20h9i5/100024_irnt.gwas.imputed_v3.male.tsv.bgz?dl=0	e3c89792615c2b31a84de3d3270d7138
100024_raw	Calcium	http://biobank.ctsu.ox.ac.uk/crystal/field.cgi?id=100024	both_sexes	100024_raw.gwas.imputed_v3.both_sexes.tsv.bgz	wget https://broad-ukb-sumstats-us-east-1.s3.amazonaws.com/round2/additive-tsvs/100024_raw.gwas.imputed_v3.both_sexes.tsv.bgz -O 100024_raw.gwas.imputed_v3.both_sexes.tsv.bgz	https://broad-ukb-sumstats-us-east-1.s3.amazonaws.com/round2/additive-tsvs/100024_raw.gwas.imputed_v3.both_sexes.tsv.bgz	https://www.dropbox.com/s/se6am1leqxsl5xc/100024_raw.gwas.imputed_v3.both_sexes.tsv.bgz?dl=0	8791f2e00d44cb93aee1908dd153e0aa
100024_raw	Calcium	http://biobank.ctsu.ox.ac.uk/crystal/field.cgi?id=100024	female	100024_raw.gwas.imputed_v3.female.tsv.bgz	wget https://broad-ukb-sumstats-us-east-1.s3.amazonaws.com/round2/additive-tsvs/100024_raw.gwas.imputed_v3.female.tsv.bgz -O 100024_raw.gwas.imputed_v3.female.tsv.bgz	https://broad-ukb-sumstats-us-east-1.s3.amazonaws.com/round2/additive-tsvs/100024_raw.gwas.imputed_v3.female.tsv.bgz	https://www.dropbox.com/s/ihqn7b5wnc5at67/100024_raw.gwas.imputed_v3.female.tsv.bgz?dl=0	b35b8f92150ea5091db0a2a4f377ac7d
100024_raw	Calcium	http://biobank.ctsu.ox.ac.uk/crystal/field.cgi?id=100024	male	100024_raw.gwas.imputed_v3.male.tsv.bgz	wget https://broad-ukb-sumstats-us-east-1.s3.amazonaws.com/round2/additive-tsvs/100024_raw.gwas.imputed_v3.male.tsv.bgz -O 100024_raw.gwas.imputed_v3.male.tsv.bgz	https://broad-ukb-sumstats-us-east-1.s3.amazonaws.com/round2/additive-tsvs/100024_raw.gwas.imputed_v3.male.tsv.bgz	https://www.dropbox.com/s/dj31w5jkkhv4gt3/100024_raw.gwas.imputed_v3.male.tsv.bgz?dl=0	d7545d92373f6f44b792d5ab994e3780
100025_irnt	Vitamin E	http://biobank.ctsu.ox.ac.uk/crystal/field.cgi?id=100025	both_sexes	100025_irnt.gwas.imputed_v3.both_sexes.tsv.bgz	wget https://broad-ukb-sumstats-us-east-1.s3.amazonaws.com/round2/additive-tsvs/100025_irnt.gwas.imputed_v3.both_sexes.tsv.bgz -O 100025_irnt.gwas.imputed_v3.both_sexes.tsv.bgz	https://broad-ukb-sumstats-us-east-1.s3.amazonaws.com/round2/additive-tsvs/100025_irnt.gwas.imputed_v3.both_sexes.tsv.bgz	https://www.dropbox.com/s/mtd9wiumnuegbop/100025_irnt.gwas.imputed_v3.both_sexes.tsv.bgz?dl=0	be66ac44f71918337a160b0d0530ad4e
100025_irnt	Vitamin E	http://biobank.ctsu.ox.ac.uk/crystal/field.cgi?id=100025	female	100025_irnt.gwas.imputed_v3.female.tsv.bgz	wget https://broad-ukb-sumstats-us-east-1.s3.amazonaws.com/round2/additive-tsvs/100025_irnt.gwas.imputed_v3.female.tsv.bgz -O 100025_irnt.gwas.imputed_v3.female.tsv.bgz	https://broad-ukb-sumstats-us-east-1.s3.amazonaws.com/round2/additive-tsvs/100025_irnt.gwas.imputed_v3.female.tsv.bgz	https://www.dropbox.com/s/r3px0wswrh2hf4e/100025_irnt.gwas.imputed_v3.female.tsv.bgz?dl=0	ad22b8a1d833fac8ddf0150343c8e047
100025_irnt	Vitamin E	http://biobank.ctsu.ox.ac.uk/crystal/field.cgi?id=100025	male	100025_irnt.gwas.imputed_v3.male.tsv.bgz	wget https://broad-ukb-sumstats-us-east-1.s3.amazonaws.com/round2/additive-tsvs/100025_irnt.gwas.imputed_v3.male.tsv.bgz -O 100025_irnt.gwas.imputed_v3.male.tsv.bgz	https://broad-ukb-sumstats-us-east-1.s3.amazonaws.com/round2/additive-tsvs/100025_irnt.gwas.imputed_v3.male.tsv.bgz	https://www.dropbox.com/s/xq4hhgqbmko3odo/100025_irnt.gwas.imputed_v3.male.tsv.bgz?dl=0	11e87c7687da7af9597fc21b53b3dc29
100025_raw	Vitamin E	http://biobank.ctsu.ox.ac.uk/crystal/field.cgi?id=100025	both_sexes	100025_raw.gwas.imputed_v3.both_sexes.tsv.bgz	wget https://broad-ukb-sumstats-us-east-1.s3.amazonaws.com/round2/additive-tsvs/100025_raw.gwas.imputed_v3.both_sexes.tsv.bgz -O 100025_raw.gwas.imputed_v3.both_sexes.tsv.bgz	https://broad-ukb-sumstats-us-east-1.s3.amazonaws.com/round2/additive-tsvs/100025_raw.gwas.imputed_v3.both_sexes.tsv.bgz	https://www.dropbox.com/s/uhipugrqxqiq5ic/100025_raw.gwas.imputed_v3.both_sexes.tsv.bgz?dl=0	fa27cf5909f19b86b81c8e5564252390
100025_raw	Vitamin E	http://biobank.ctsu.ox.ac.uk/crystal/field.cgi?id=100025	female	100025_raw.gwas.imputed_v3.female.tsv.bgz	wget https://broad-ukb-sumstats-us-east-1.s3.amazonaws.com/round2/additive-tsvs/100025_raw.gwas.imputed_v3.female.tsv.bgz -O 100025_raw.gwas.imputed_v3.female.tsv.bgz	https://broad-ukb-sumstats-us-east-1.s3.amazonaws.com/round2/additive-tsvs/100025_raw.gwas.imputed_v3.female.tsv.bgz	https://www.dropbox.com/s/sqdoyndgt96t2t6/100025_raw.gwas.imputed_v3.female.tsv.bgz?dl=0	85be6238aa3d60fcfd25ff70d9348350
100025_raw	Vitamin E	http://biobank.ctsu.ox.ac.uk/crystal/field.cgi?id=100025	male	100025_raw.gwas.imputed_v3.male.tsv.bgz	wget https://broad-ukb-sumstats-us-east-1.s3.amazonaws.com/round2/additive-tsvs/100025_raw.gwas.imputed_v3.male.tsv.bgz -O 100025_raw.gwas.imputed_v3.male.tsv.bgz	https://broad-ukb-sumstats-us-east-1.s3.amazonaws.com/round2/additive-tsvs/100025_raw.gwas.imputed_v3.male.tsv.bgz	https://www.dropbox.com/s/2ped8dbushpfhpc/100025_raw.gwas.imputed_v3.male.tsv.bgz?dl=0	67b44b9205da8beb0d9ad37d6ba1452c
1001	Duration of strenuous sports	http://biobank.ctsu.ox.ac.uk/crystal/field.cgi?id=1001	both_sexes	1001.gwas.imputed_v3.both_sexes.tsv.bgz	wget https://broad-ukb-sumstats-us-east-1.s3.amazonaws.com/round2/additive-tsvs/1001.gwas.imputed_v3.both_sexes.tsv.bgz -O 1001.gwas.imputed_v3.both_sexes.tsv.bgz	https://broad-ukb-sumstats-us-east-1.s3.amazonaws.com/round2/additive-tsvs/1001.gwas.imputed_v3.both_sexes.tsv.bgz	https://www.dropbox.com/s/u3gfkl46doxs8r4/1001.gwas.imputed_v3.both_sexes.tsv.bgz?dl=0	7d95161aeeaa687da261173dfb317c72
1001	Duration of strenuous sports	http://biobank.ctsu.ox.ac.uk/crystal/field.cgi?id=1001	female	1001.gwas.imputed_v3.female.tsv.bgz	wget https://broad-ukb-sumstats-us-east-1.s3.amazonaws.com/round2/additive-tsvs/1001.gwas.imputed_v3.female.tsv.bgz -O 1001.gwas.imputed_v3.female.tsv.bgz	https://broad-ukb-sumstats-us-east-1.s3.amazonaws.com/round2/additive-tsvs/1001.gwas.imputed_v3.female.tsv.bgz	https://www.dropbox.com/s/78mwh2yozgtysfh/1001.gwas.imputed_v3.female.tsv.bgz?dl=0	8fda08111ee263c3e41853a41bcb4467
1001	Duration of strenuous sports	http://biobank.ctsu.ox.ac.uk/crystal/field.cgi?id=1001	male	1001.gwas.imputed_v3.male.tsv.bgz	wget https://broad-ukb-sumstats-us-east-1.s3.amazonaws.com/round2/additive-tsvs/1001.gwas.imputed_v3.male.tsv.bgz -O 1001.gwas.imputed_v3.male.tsv.bgz	https://broad-ukb-sumstats-us-east-1.s3.amazonaws.com/round2/additive-tsvs/1001.gwas.imputed_v3.male.tsv.bgz	https://www.dropbox.com/s/k19wzg2rrrmn5bh/1001.gwas.imputed_v3.male.tsv.bgz?dl=0	bd7574545ff48c4e47f6b7f2eb792d3f
100150	Drinking water intake	http://biobank.ctsu.ox.ac.uk/crystal/field.cgi?id=100150	both_sexes	100150.gwas.imputed_v3.both_sexes.tsv.bgz	wget https://broad-ukb-sumstats-us-east-1.s3.amazonaws.com/round2/additive-tsvs/100150.gwas.imputed_v3.both_sexes.tsv.bgz -O 100150.gwas.imputed_v3.both_sexes.tsv.bgz	https://broad-ukb-sumstats-us-east-1.s3.amazonaws.com/round2/additive-tsvs/100150.gwas.imputed_v3.both_sexes.tsv.bgz	https://www.dropbox.com/s/pmh95bgyqany7gk/100150.gwas.imputed_v3.both_sexes.tsv.bgz?dl=0	fb2bf83ab45c218f61823ab3d775e09c
100150	Drinking water intake	http://biobank.ctsu.ox.ac.uk/crystal/field.cgi?id=100150	female	100150.gwas.imputed_v3.female.tsv.bgz	wget https://broad-ukb-sumstats-us-east-1.s3.amazonaws.com/round2/additive-tsvs/100150.gwas.imputed_v3.female.tsv.bgz -O 100150.gwas.imputed_v3.female.tsv.bgz	https://broad-ukb-sumstats-us-east-1.s3.amazonaws.com/round2/additive-tsvs/100150.gwas.imputed_v3.female.tsv.bgz	https://www.dropbox.com/s/bp1jxhra4ruq5sf/100150.gwas.imputed_v3.female.tsv.bgz?dl=0	fe421db536ec99e29a160b53be61c08a
100150	Drinking water intake	http://biobank.ctsu.ox.ac.uk/crystal/field.cgi?id=100150	male	100150.gwas.imputed_v3.male.tsv.bgz	wget https://broad-ukb-sumstats-us-east-1.s3.amazonaws.com/round2/additive-tsvs/100150.gwas.imputed_v3.male.tsv.bgz -O 100150.gwas.imputed_v3.male.tsv.bgz	https://broad-ukb-sumstats-us-east-1.s3.amazonaws.com/round2/additive-tsvs/100150.gwas.imputed_v3.male.tsv.bgz	https://www.dropbox.com/s/w6vw2swb2xt54wb/100150.gwas.imputed_v3.male.tsv.bgz?dl=0	412ce27c85cbcca71c765665fc50a9a2
100160	Low calorie drink intake	http://biobank.ctsu.ox.ac.uk/crystal/field.cgi?id=100160	both_sexes	100160.gwas.imputed_v3.both_sexes.tsv.bgz	wget https://broad-ukb-sumstats-us-east-1.s3.amazonaws.com/round2/additive-tsvs/100160.gwas.imputed_v3.both_sexes.tsv.bgz -O 100160.gwas.imputed_v3.both_sexes.tsv.bgz	https://broad-ukb-sumstats-us-east-1.s3.amazonaws.com/round2/additive-tsvs/100160.gwas.imputed_v3.both_sexes.tsv.bgz	https://www.dropbox.com/s/zb8w10u8nk3i4k8/100160.gwas.imputed_v3.both_sexes.tsv.bgz?dl=0	c3da9acee70467ff37e8751c2d3f2194
100160	Low calorie drink intake	http://biobank.ctsu.ox.ac.uk/crystal/field.cgi?id=100160	female	100160.gwas.imputed_v3.female.tsv.bgz	wget https://broad-ukb-sumstats-us-east-1.s3.amazonaws.com/round2/additive-tsvs/100160.gwas.imputed_v3.female.tsv.bgz -O 100160.gwas.imputed_v3.female.tsv.bgz	https://broad-ukb-sumstats-us-east-1.s3.amazonaws.com/round2/additive-tsvs/100160.gwas.imputed_v3.female.tsv.bgz	https://www.dropbox.com/s/pilrgpdr917iu7o/100160.gwas.imputed_v3.female.tsv.bgz?dl=0	0a9296848928e82d9f498815b82f9b66
100160	Low calorie drink intake	http://biobank.ctsu.ox.ac.uk/crystal/field.cgi?id=100160	male	100160.gwas.imputed_v3.male.tsv.bgz	wget https://broad-ukb-sumstats-us-east-1.s3.amazonaws.com/round2/additive-tsvs/100160.gwas.imputed_v3.male.tsv.bgz -O 100160.gwas.imputed_v3.male.tsv.bgz	https://broad-ukb-sumstats-us-east-1.s3.amazonaws.com/round2/additive-tsvs/100160.gwas.imputed_v3.male.tsv.bgz	https://www.dropbox.com/s/08kgjt7vcczw4lk/100160.gwas.imputed_v3.male.tsv.bgz?dl=0	b80ffb32d5dc49319056e657d4df6162
100170	Fizzy drink intake	http://biobank.ctsu.ox.ac.uk/crystal/field.cgi?id=100170	both_sexes	100170.gwas.imputed_v3.both_sexes.tsv.bgz	wget https://broad-ukb-sumstats-us-east-1.s3.amazonaws.com/round2/additive-tsvs/100170.gwas.imputed_v3.both_sexes.tsv.bgz -O 100170.gwas.imputed_v3.both_sexes.tsv.bgz	https://broad-ukb-sumstats-us-east-1.s3.amazonaws.com/round2/additive-tsvs/100170.gwas.imputed_v3.both_sexes.tsv.bgz	https://www.dropbox.com/s/i717tik5o87b8oq/100170.gwas.imputed_v3.both_sexes.tsv.bgz?dl=0	866b00e00429057b4320c3030abc9d9d
100170	Fizzy drink intake	http://biobank.ctsu.ox.ac.uk/crystal/field.cgi?id=100170	female	100170.gwas.imputed_v3.female.tsv.bgz	wget https://broad-ukb-sumstats-us-east-1.s3.amazonaws.com/round2/additive-tsvs/100170.gwas.imputed_v3.female.tsv.bgz -O 100170.gwas.imputed_v3.female.tsv.bgz	https://broad-ukb-sumstats-us-east-1.s3.amazonaws.com/round2/additive-tsvs/100170.gwas.imputed_v3.female.tsv.bgz	https://www.dropbox.com/s/ay2pod6z7drij3c/100170.gwas.imputed_v3.female.tsv.bgz?dl=0	4bf1162762212a36de68ef32ed59ee02
100170	Fizzy drink intake	http://biobank.ctsu.ox.ac.uk/crystal/field.cgi?id=100170	male	100170.gwas.imputed_v3.male.tsv.bgz	wget https://broad-ukb-sumstats-us-east-1.s3.amazonaws.com/round2/additive-tsvs/100170.gwas.imputed_v3.male.tsv.bgz -O 100170.gwas.imputed_v3.male.tsv.bgz	https://broad-ukb-sumstats-us-east-1.s3.amazonaws.com/round2/additive-tsvs/100170.gwas.imputed_v3.male.tsv.bgz	https://www.dropbox.com/s/ltkf6y8x5autbm9/100170.gwas.imputed_v3.male.tsv.bgz?dl=0	326b5ffb1e25151c509b8d7535019135
100190	Orange juice intake	http://biobank.ctsu.ox.ac.uk/crystal/field.cgi?id=100190	both_sexes	100190.gwas.imputed_v3.both_sexes.tsv.bgz	wget https://broad-ukb-sumstats-us-east-1.s3.amazonaws.com/round2/additive-tsvs/100190.gwas.imputed_v3.both_sexes.tsv.bgz -O 100190.gwas.imputed_v3.both_sexes.tsv.bgz	https://broad-ukb-sumstats-us-east-1.s3.amazonaws.com/round2/additive-tsvs/100190.gwas.imputed_v3.both_sexes.tsv.bgz	https://www.dropbox.com/s/57fcs03pgixvz5g/100190.gwas.imputed_v3.both_sexes.tsv.bgz?dl=0	c28f789b889e4cd38b05553622b70407
100190	Orange juice intake	http://biobank.ctsu.ox.ac.uk/crystal/field.cgi?id=100190	female	100190.gwas.imputed_v3.female.tsv.bgz	wget https://broad-ukb-sumstats-us-east-1.s3.amazonaws.com/round2/additive-tsvs/100190.gwas.imputed_v3.female.tsv.bgz -O 100190.gwas.imputed_v3.female.tsv.bgz	https://broad-ukb-sumstats-us-east-1.s3.amazonaws.com/round2/additive-tsvs/100190.gwas.imputed_v3.female.tsv.bgz	https://www.dropbox.com/s/1owkfdzytqsqfax/100190.gwas.imputed_v3.female.tsv.bgz?dl=0	58578d9b3e76172aa0dbad3826228f5a
100190	Orange juice intake	http://biobank.ctsu.ox.ac.uk/crystal/field.cgi?id=100190	male	100190.gwas.imputed_v3.male.tsv.bgz	wget https://broad-ukb-sumstats-us-east-1.s3.amazonaws.com/round2/additive-tsvs/100190.gwas.imputed_v3.male.tsv.bgz -O 100190.gwas.imputed_v3.male.tsv.bgz	https://broad-ukb-sumstats-us-east-1.s3.amazonaws.com/round2/additive-tsvs/100190.gwas.imputed_v3.male.tsv.bgz	https://www.dropbox.com/s/h4yjrqkbszecxkc/100190.gwas.imputed_v3.male.tsv.bgz?dl=0	09a0a60a37f43145377a5c946d0f14a0
100240	Coffee consumed	http://biobank.ctsu.ox.ac.uk/crystal/field.cgi?id=100240	both_sexes	100240.gwas.imputed_v3.both_sexes.tsv.bgz	wget https://broad-ukb-sumstats-us-east-1.s3.amazonaws.com/round2/additive-tsvs/100240.gwas.imputed_v3.both_sexes.tsv.bgz -O 100240.gwas.imputed_v3.both_sexes.tsv.bgz	https://broad-ukb-sumstats-us-east-1.s3.amazonaws.com/round2/additive-tsvs/100240.gwas.imputed_v3.both_sexes.tsv.bgz	https://www.dropbox.com/s/6xmvxhufzri7u3w/100240.gwas.imputed_v3.both_sexes.tsv.bgz?dl=0	7b6a12dace95aa0a2ff868a0d777e324
100240	Coffee consumed	http://biobank.ctsu.ox.ac.uk/crystal/field.cgi?id=100240	female	100240.gwas.imputed_v3.female.tsv.bgz	wget https://broad-ukb-sumstats-us-east-1.s3.amazonaws.com/round2/additive-tsvs/100240.gwas.imputed_v3.female.tsv.bgz -O 100240.gwas.imputed_v3.female.tsv.bgz	https://broad-ukb-sumstats-us-east-1.s3.amazonaws.com/round2/additive-tsvs/100240.gwas.imputed_v3.female.tsv.bgz	https://www.dropbox.com/s/puvsy1umeimdn85/100240.gwas.imputed_v3.female.tsv.bgz?dl=0	ec13033d5dd3ffce9b465ad552b19c8c
100240	Coffee consumed	http://biobank.ctsu.ox.ac.uk/crystal/field.cgi?id=100240	male	100240.gwas.imputed_v3.male.tsv.bgz	wget https://broad-ukb-sumstats-us-east-1.s3.amazonaws.com/round2/additive-tsvs/100240.gwas.imputed_v3.male.tsv.bgz -O 100240.gwas.imputed_v3.male.tsv.bgz	https://broad-ukb-sumstats-us-east-1.s3.amazonaws.com/round2/additive-tsvs/100240.gwas.imputed_v3.male.tsv.bgz	https://www.dropbox.com/s/yylz879f19h0ixx/100240.gwas.imputed_v3.male.tsv.bgz?dl=0	b3d7534977f58a91e011439cbbc79856
100250	Instant coffee intake	http://biobank.ctsu.ox.ac.uk/crystal/field.cgi?id=100250	both_sexes	100250.gwas.imputed_v3.both_sexes.tsv.bgz	wget https://broad-ukb-sumstats-us-east-1.s3.amazonaws.com/round2/additive-tsvs/100250.gwas.imputed_v3.both_sexes.tsv.bgz -O 100250.gwas.imputed_v3.both_sexes.tsv.bgz	https://broad-ukb-sumstats-us-east-1.s3.amazonaws.com/round2/additive-tsvs/100250.gwas.imputed_v3.both_sexes.tsv.bgz	https://www.dropbox.com/s/6t8mifozaitrqga/100250.gwas.imputed_v3.both_sexes.tsv.bgz?dl=0	64b3fc349eb4ccfa9fae1f6959ee0cc9
100250	Instant coffee intake	http://biobank.ctsu.ox.ac.uk/crystal/field.cgi?id=100250	female	100250.gwas.imputed_v3.female.tsv.bgz	wget https://broad-ukb-sumstats-us-east-1.s3.amazonaws.com/round2/additive-tsvs/100250.gwas.imputed_v3.female.tsv.bgz -O 100250.gwas.imputed_v3.female.tsv.bgz	https://broad-ukb-sumstats-us-east-1.s3.amazonaws.com/round2/additive-tsvs/100250.gwas.imputed_v3.female.tsv.bgz	https://www.dropbox.com/s/n70awoktkmf0ick/100250.gwas.imputed_v3.female.tsv.bgz?dl=0	eb86b668e7d3b16b9124cd2f344dc318
100250	Instant coffee intake	http://biobank.ctsu.ox.ac.uk/crystal/field.cgi?id=100250	male	100250.gwas.imputed_v3.male.tsv.bgz	wget https://broad-ukb-sumstats-us-east-1.s3.amazonaws.com/round2/additive-tsvs/100250.gwas.imputed_v3.male.tsv.bgz -O 100250.gwas.imputed_v3.male.tsv.bgz	https://broad-ukb-sumstats-us-east-1.s3.amazonaws.com/round2/additive-tsvs/100250.gwas.imputed_v3.male.tsv.bgz	https://www.dropbox.com/s/1q20lkdkp8nww71/100250.gwas.imputed_v3.male.tsv.bgz?dl=0	7c7c3aa68a54ba35e2edab1a044c342c
100260	Added milk to instant coffee	http://biobank.ctsu.ox.ac.uk/crystal/field.cgi?id=100260	both_sexes	100260.gwas.imputed_v3.both_sexes.tsv.bgz	wget https://broad-ukb-sumstats-us-east-1.s3.amazonaws.com/round2/additive-tsvs/100260.gwas.imputed_v3.both_sexes.tsv.bgz -O 100260.gwas.imputed_v3.both_sexes.tsv.bgz	https://broad-ukb-sumstats-us-east-1.s3.amazonaws.com/round2/additive-tsvs/100260.gwas.imputed_v3.both_sexes.tsv.bgz	https://www.dropbox.com/s/fd2w9fsqcpzlvjk/100260.gwas.imputed_v3.both_sexes.tsv.bgz?dl=0	8fe7a15737dfd5b185881ab42d5d7627
100260	Added milk to instant coffee	http://biobank.ctsu.ox.ac.uk/crystal/field.cgi?id=100260	female	100260.gwas.imputed_v3.female.tsv.bgz	wget https://broad-ukb-sumstats-us-east-1.s3.amazonaws.com/round2/additive-tsvs/100260.gwas.imputed_v3.female.tsv.bgz -O 100260.gwas.imputed_v3.female.tsv.bgz	https://broad-ukb-sumstats-us-east-1.s3.amazonaws.com/round2/additive-tsvs/100260.gwas.imputed_v3.female.tsv.bgz	https://www.dropbox.com/s/ph2k1mx1dpwocyh/100260.gwas.imputed_v3.female.tsv.bgz?dl=0	9622c87a267c6b89db176afb10aa2385
100260	Added milk to instant coffee	http://biobank.ctsu.ox.ac.uk/crystal/field.cgi?id=100260	male	100260.gwas.imputed_v3.male.tsv.bgz	wget https://broad-ukb-sumstats-us-east-1.s3.amazonaws.com/round2/additive-tsvs/100260.gwas.imputed_v3.male.tsv.bgz -O 100260.gwas.imputed_v3.male.tsv.bgz	https://broad-ukb-sumstats-us-east-1.s3.amazonaws.com/round2/additive-tsvs/100260.gwas.imputed_v3.male.tsv.bgz	https://www.dropbox.com/s/jws9djp04h4fyfe/100260.gwas.imputed_v3.male.tsv.bgz?dl=0	ff67756f83a7746c074077aa60dad35e
100270	Filtered coffee intake	http://biobank.ctsu.ox.ac.uk/crystal/field.cgi?id=100270	both_sexes	100270.gwas.imputed_v3.both_sexes.tsv.bgz	wget https://broad-ukb-sumstats-us-east-1.s3.amazonaws.com/round2/additive-tsvs/100270.gwas.imputed_v3.both_sexes.tsv.bgz -O 100270.gwas.imputed_v3.both_sexes.tsv.bgz	https://broad-ukb-sumstats-us-east-1.s3.amazonaws.com/round2/additive-tsvs/100270.gwas.imputed_v3.both_sexes.tsv.bgz	https://www.dropbox.com/s/c0k933e34tqohtz/100270.gwas.imputed_v3.both_sexes.tsv.bgz?dl=0	0ddccc998027ae4994b622bf6222c761
100270	Filtered coffee intake	http://biobank.ctsu.ox.ac.uk/crystal/field.cgi?id=100270	female	100270.gwas.imputed_v3.female.tsv.bgz	wget https://broad-ukb-sumstats-us-east-1.s3.amazonaws.com/round2/additive-tsvs/100270.gwas.imputed_v3.female.tsv.bgz -O 100270.gwas.imputed_v3.female.tsv.bgz	https://broad-ukb-sumstats-us-east-1.s3.amazonaws.com/round2/additive-tsvs/100270.gwas.imputed_v3.female.tsv.bgz	https://www.dropbox.com/s/me4be7arwsrxf5b/100270.gwas.imputed_v3.female.tsv.bgz?dl=0	badb6b5bd42e16df45545140cd7d9b9c
100270	Filtered coffee intake	http://biobank.ctsu.ox.ac.uk/crystal/field.cgi?id=100270	male	100270.gwas.imputed_v3.male.tsv.bgz	wget https://broad-ukb-sumstats-us-east-1.s3.amazonaws.com/round2/additive-tsvs/100270.gwas.imputed_v3.male.tsv.bgz -O 100270.gwas.imputed_v3.male.tsv.bgz	https://broad-ukb-sumstats-us-east-1.s3.amazonaws.com/round2/additive-tsvs/100270.gwas.imputed_v3.male.tsv.bgz	https://www.dropbox.com/s/acqfynreoecyvf6/100270.gwas.imputed_v3.male.tsv.bgz?dl=0	5e54fa08fbe66f64dd1faf2998f0573c
100280	Added milk to filtered coffee	http://biobank.ctsu.ox.ac.uk/crystal/field.cgi?id=100280	both_sexes	100280.gwas.imputed_v3.both_sexes.tsv.bgz	wget https://broad-ukb-sumstats-us-east-1.s3.amazonaws.com/round2/additive-tsvs/100280.gwas.imputed_v3.both_sexes.tsv.bgz -O 100280.gwas.imputed_v3.both_sexes.tsv.bgz	https://broad-ukb-sumstats-us-east-1.s3.amazonaws.com/round2/additive-tsvs/100280.gwas.imputed_v3.both_sexes.tsv.bgz	https://www.dropbox.com/s/3mgcb0xoy391oq1/100280.gwas.imputed_v3.both_sexes.tsv.bgz?dl=0	d1e2fca2cd953d373999abfa94a6a49f
100280	Added milk to filtered coffee	http://biobank.ctsu.ox.ac.uk/crystal/field.cgi?id=100280	female	100280.gwas.imputed_v3.female.tsv.bgz	wget https://broad-ukb-sumstats-us-east-1.s3.amazonaws.com/round2/additive-tsvs/100280.gwas.imputed_v3.female.tsv.bgz -O 100280.gwas.imputed_v3.female.tsv.bgz	https://broad-ukb-sumstats-us-east-1.s3.amazonaws.com/round2/additive-tsvs/100280.gwas.imputed_v3.female.tsv.bgz	https://www.dropbox.com/s/dzxk03i056rrdg0/100280.gwas.imputed_v3.female.tsv.bgz?dl=0	ef09517ac2790f1d8b7c532369e4fd11
100280	Added milk to filtered coffee	http://biobank.ctsu.ox.ac.uk/crystal/field.cgi?id=100280	male	100280.gwas.imputed_v3.male.tsv.bgz	wget https://broad-ukb-sumstats-us-east-1.s3.amazonaws.com/round2/additive-tsvs/100280.gwas.imputed_v3.male.tsv.bgz -O 100280.gwas.imputed_v3.male.tsv.bgz	https://broad-ukb-sumstats-us-east-1.s3.amazonaws.com/round2/additive-tsvs/100280.gwas.imputed_v3.male.tsv.bgz	https://www.dropbox.com/s/x5oetqnzfldnktp/100280.gwas.imputed_v3.male.tsv.bgz?dl=0	682224d15242121cc2e10628b97fd58c
100360	Decaffeinated coffee	http://biobank.ctsu.ox.ac.uk/crystal/field.cgi?id=100360	both_sexes	100360.gwas.imputed_v3.both_sexes.tsv.bgz	wget https://broad-ukb-sumstats-us-east-1.s3.amazonaws.com/round2/additive-tsvs/100360.gwas.imputed_v3.both_sexes.tsv.bgz -O 100360.gwas.imputed_v3.both_sexes.tsv.bgz	https://broad-ukb-sumstats-us-east-1.s3.amazonaws.com/round2/additive-tsvs/100360.gwas.imputed_v3.both_sexes.tsv.bgz	https://www.dropbox.com/s/hts7p6tonq04ine/100360.gwas.imputed_v3.both_sexes.tsv.bgz?dl=0	3efe795e13c1432dc058a36b711fa61b
100360	Decaffeinated coffee	http://biobank.ctsu.ox.ac.uk/crystal/field.cgi?id=100360	female	100360.gwas.imputed_v3.female.tsv.bgz	wget https://broad-ukb-sumstats-us-east-1.s3.amazonaws.com/round2/additive-tsvs/100360.gwas.imputed_v3.female.tsv.bgz -O 100360.gwas.imputed_v3.female.tsv.bgz	https://broad-ukb-sumstats-us-east-1.s3.amazonaws.com/round2/additive-tsvs/100360.gwas.imputed_v3.female.tsv.bgz	https://www.dropbox.com/s/vydlpxjjm429gvh/100360.gwas.imputed_v3.female.tsv.bgz?dl=0	53f31c8e04f9ef5f99c307433b83db3a
100360	Decaffeinated coffee	http://biobank.ctsu.ox.ac.uk/crystal/field.cgi?id=100360	male	100360.gwas.imputed_v3.male.tsv.bgz	wget https://broad-ukb-sumstats-us-east-1.s3.amazonaws.com/round2/additive-tsvs/100360.gwas.imputed_v3.male.tsv.bgz -O 100360.gwas.imputed_v3.male.tsv.bgz	https://broad-ukb-sumstats-us-east-1.s3.amazonaws.com/round2/additive-tsvs/100360.gwas.imputed_v3.male.tsv.bgz	https://www.dropbox.com/s/u399zwlpj7nl834/100360.gwas.imputed_v3.male.tsv.bgz?dl=0	5dfa8485911bbe319e1826984ca0db9a
100370	Intake of sugar added to coffee	http://biobank.ctsu.ox.ac.uk/crystal/field.cgi?id=100370	both_sexes	100370.gwas.imputed_v3.both_sexes.tsv.bgz	wget https://broad-ukb-sumstats-us-east-1.s3.amazonaws.com/round2/additive-tsvs/100370.gwas.imputed_v3.both_sexes.tsv.bgz -O 100370.gwas.imputed_v3.both_sexes.tsv.bgz	https://broad-ukb-sumstats-us-east-1.s3.amazonaws.com/round2/additive-tsvs/100370.gwas.imputed_v3.both_sexes.tsv.bgz	https://www.dropbox.com/s/s3tsiyurhv3kvwb/100370.gwas.imputed_v3.both_sexes.tsv.bgz?dl=0	e19194b8f894769bc6170297964d4358
100370	Intake of sugar added to coffee	http://biobank.ctsu.ox.ac.uk/crystal/field.cgi?id=100370	female	100370.gwas.imputed_v3.female.tsv.bgz	wget https://broad-ukb-sumstats-us-east-1.s3.amazonaws.com/round2/additive-tsvs/100370.gwas.imputed_v3.female.tsv.bgz -O 100370.gwas.imputed_v3.female.tsv.bgz	https://broad-ukb-sumstats-us-east-1.s3.amazonaws.com/round2/additive-tsvs/100370.gwas.imputed_v3.female.tsv.bgz	https://www.dropbox.com/s/mwemlopa821ftsl/100370.gwas.imputed_v3.female.tsv.bgz?dl=0	cfae228bb603dfd7bb1ff1829cd096c5
100370	Intake of sugar added to coffee	http://biobank.ctsu.ox.ac.uk/crystal/field.cgi?id=100370	male	100370.gwas.imputed_v3.male.tsv.bgz	wget https://broad-ukb-sumstats-us-east-1.s3.amazonaws.com/round2/additive-tsvs/100370.gwas.imputed_v3.male.tsv.bgz -O 100370.gwas.imputed_v3.male.tsv.bgz	https://broad-ukb-sumstats-us-east-1.s3.amazonaws.com/round2/additive-tsvs/100370.gwas.imputed_v3.male.tsv.bgz	https://www.dropbox.com/s/cv1remi6p0q7hnm/100370.gwas.imputed_v3.male.tsv.bgz?dl=0	02a4b94c85383bf9dd23a0b391f43974
100390	Tea consumed	http://biobank.ctsu.ox.ac.uk/crystal/field.cgi?id=100390	both_sexes	100390.gwas.imputed_v3.both_sexes.tsv.bgz	wget https://broad-ukb-sumstats-us-east-1.s3.amazonaws.com/round2/additive-tsvs/100390.gwas.imputed_v3.both_sexes.tsv.bgz -O 100390.gwas.imputed_v3.both_sexes.tsv.bgz	https://broad-ukb-sumstats-us-east-1.s3.amazonaws.com/round2/additive-tsvs/100390.gwas.imputed_v3.both_sexes.tsv.bgz	https://www.dropbox.com/s/fe3k683gz8tyzfg/100390.gwas.imputed_v3.both_sexes.tsv.bgz?dl=0	111d268f8ba2de1ae5fbb4896e95fea1
100390	Tea consumed	http://biobank.ctsu.ox.ac.uk/crystal/field.cgi?id=100390	female	100390.gwas.imputed_v3.female.tsv.bgz	wget https://broad-ukb-sumstats-us-east-1.s3.amazonaws.com/round2/additive-tsvs/100390.gwas.imputed_v3.female.tsv.bgz -O 100390.gwas.imputed_v3.female.tsv.bgz	https://broad-ukb-sumstats-us-east-1.s3.amazonaws.com/round2/additive-tsvs/100390.gwas.imputed_v3.female.tsv.bgz	https://www.dropbox.com/s/5jlto1ryo9jvh9l/100390.gwas.imputed_v3.female.tsv.bgz?dl=0	71b66004daf494a48964bf684e91e18a
100390	Tea consumed	http://biobank.ctsu.ox.ac.uk/crystal/field.cgi?id=100390	male	100390.gwas.imputed_v3.male.tsv.bgz	wget https://broad-ukb-sumstats-us-east-1.s3.amazonaws.com/round2/additive-tsvs/100390.gwas.imputed_v3.male.tsv.bgz -O 100390.gwas.imputed_v3.male.tsv.bgz	https://broad-ukb-sumstats-us-east-1.s3.amazonaws.com/round2/additive-tsvs/100390.gwas.imputed_v3.male.tsv.bgz	https://www.dropbox.com/s/vehewwnn8r2ha1a/100390.gwas.imputed_v3.male.tsv.bgz?dl=0	836b6defd99588793f54c9446902592b
100400	Standard tea intake	http://biobank.ctsu.ox.ac.uk/crystal/field.cgi?id=100400	both_sexes	100400.gwas.imputed_v3.both_sexes.tsv.bgz	wget https://broad-ukb-sumstats-us-east-1.s3.amazonaws.com/round2/additive-tsvs/100400.gwas.imputed_v3.both_sexes.tsv.bgz -O 100400.gwas.imputed_v3.both_sexes.tsv.bgz	https://broad-ukb-sumstats-us-east-1.s3.amazonaws.com/round2/additive-tsvs/100400.gwas.imputed_v3.both_sexes.tsv.bgz	https://www.dropbox.com/s/lwy8lvt0xhcb4u5/100400.gwas.imputed_v3.both_sexes.tsv.bgz?dl=0	b359e758c814969062188e2833973f65
100400	Standard tea intake	http://biobank.ctsu.ox.ac.uk/crystal/field.cgi?id=100400	female	100400.gwas.imputed_v3.female.tsv.bgz	wget https://broad-ukb-sumstats-us-east-1.s3.amazonaws.com/round2/additive-tsvs/100400.gwas.imputed_v3.female.tsv.bgz -O 100400.gwas.imputed_v3.female.tsv.bgz	https://broad-ukb-sumstats-us-east-1.s3.amazonaws.com/round2/additive-tsvs/100400.gwas.imputed_v3.female.tsv.bgz	https://www.dropbox.com/s/turef1tp1cda4l0/100400.gwas.imputed_v3.female.tsv.bgz?dl=0	7c72820566b77ccdb36a0455ef97d472
100400	Standard tea intake	http://biobank.ctsu.ox.ac.uk/crystal/field.cgi?id=100400	male	100400.gwas.imputed_v3.male.tsv.bgz	wget https://broad-ukb-sumstats-us-east-1.s3.amazonaws.com/round2/additive-tsvs/100400.gwas.imputed_v3.male.tsv.bgz -O 100400.gwas.imputed_v3.male.tsv.bgz	https://broad-ukb-sumstats-us-east-1.s3.amazonaws.com/round2/additive-tsvs/100400.gwas.imputed_v3.male.tsv.bgz	https://www.dropbox.com/s/d1adhpq7coje9rs/100400.gwas.imputed_v3.male.tsv.bgz?dl=0	4b3abae629e729d11e3f02fb64c6d83e
100460	Added milk to standard tea	http://biobank.ctsu.ox.ac.uk/crystal/field.cgi?id=100460	both_sexes	100460.gwas.imputed_v3.both_sexes.tsv.bgz	wget https://broad-ukb-sumstats-us-east-1.s3.amazonaws.com/round2/additive-tsvs/100460.gwas.imputed_v3.both_sexes.tsv.bgz -O 100460.gwas.imputed_v3.both_sexes.tsv.bgz	https://broad-ukb-sumstats-us-east-1.s3.amazonaws.com/round2/additive-tsvs/100460.gwas.imputed_v3.both_sexes.tsv.bgz	https://www.dropbox.com/s/mpyf5svt0sdc6ad/100460.gwas.imputed_v3.both_sexes.tsv.bgz?dl=0	c6e647f77d995f2a7c0b15950ef52679
100460	Added milk to standard tea	http://biobank.ctsu.ox.ac.uk/crystal/field.cgi?id=100460	female	100460.gwas.imputed_v3.female.tsv.bgz	wget https://broad-ukb-sumstats-us-east-1.s3.amazonaws.com/round2/additive-tsvs/100460.gwas.imputed_v3.female.tsv.bgz -O 100460.gwas.imputed_v3.female.tsv.bgz	https://broad-ukb-sumstats-us-east-1.s3.amazonaws.com/round2/additive-tsvs/100460.gwas.imputed_v3.female.tsv.bgz	https://www.dropbox.com/s/lrjdqjxf551er3b/100460.gwas.imputed_v3.female.tsv.bgz?dl=0	3b4149c5f8a1eb6df9c4e450d999962a
100460	Added milk to standard tea	http://biobank.ctsu.ox.ac.uk/crystal/field.cgi?id=100460	male	100460.gwas.imputed_v3.male.tsv.bgz	wget https://broad-ukb-sumstats-us-east-1.s3.amazonaws.com/round2/additive-tsvs/100460.gwas.imputed_v3.male.tsv.bgz -O 100460.gwas.imputed_v3.male.tsv.bgz	https://broad-ukb-sumstats-us-east-1.s3.amazonaws.com/round2/additive-tsvs/100460.gwas.imputed_v3.male.tsv.bgz	https://www.dropbox.com/s/dgnau87y562ka68/100460.gwas.imputed_v3.male.tsv.bgz?dl=0	b9dbdf85bc9f9096558b69d4e49fdb27
100520	Milk intake	http://biobank.ctsu.ox.ac.uk/crystal/field.cgi?id=100520	both_sexes	100520.gwas.imputed_v3.both_sexes.tsv.bgz	wget https://broad-ukb-sumstats-us-east-1.s3.amazonaws.com/round2/additive-tsvs/100520.gwas.imputed_v3.both_sexes.tsv.bgz -O 100520.gwas.imputed_v3.both_sexes.tsv.bgz	https://broad-ukb-sumstats-us-east-1.s3.amazonaws.com/round2/additive-tsvs/100520.gwas.imputed_v3.both_sexes.tsv.bgz	https://www.dropbox.com/s/98zxar2f2rdxntt/100520.gwas.imputed_v3.both_sexes.tsv.bgz?dl=0	a11a85e8d1bed2097047f374d9987407
100520	Milk intake	http://biobank.ctsu.ox.ac.uk/crystal/field.cgi?id=100520	female	100520.gwas.imputed_v3.female.tsv.bgz	wget https://broad-ukb-sumstats-us-east-1.s3.amazonaws.com/round2/additive-tsvs/100520.gwas.imputed_v3.female.tsv.bgz -O 100520.gwas.imputed_v3.female.tsv.bgz	https://broad-ukb-sumstats-us-east-1.s3.amazonaws.com/round2/additive-tsvs/100520.gwas.imputed_v3.female.tsv.bgz	https://www.dropbox.com/s/25ms1rs7t74fh9u/100520.gwas.imputed_v3.female.tsv.bgz?dl=0	ba4f27ed2d4440d87a3ba28ab03c9790
100520	Milk intake	http://biobank.ctsu.ox.ac.uk/crystal/field.cgi?id=100520	male	100520.gwas.imputed_v3.male.tsv.bgz	wget https://broad-ukb-sumstats-us-east-1.s3.amazonaws.com/round2/additive-tsvs/100520.gwas.imputed_v3.male.tsv.bgz -O 100520.gwas.imputed_v3.male.tsv.bgz	https://broad-ukb-sumstats-us-east-1.s3.amazonaws.com/round2/additive-tsvs/100520.gwas.imputed_v3.male.tsv.bgz	https://www.dropbox.com/s/p8vxxkyv6b6mgca/100520.gwas.imputed_v3.male.tsv.bgz?dl=0	58c54c4f6812b4956790e1ec9b7389f5
100580	Alcohol consumed	http://biobank.ctsu.ox.ac.uk/crystal/field.cgi?id=100580	both_sexes	100580.gwas.imputed_v3.both_sexes.tsv.bgz	wget https://broad-ukb-sumstats-us-east-1.s3.amazonaws.com/round2/additive-tsvs/100580.gwas.imputed_v3.both_sexes.tsv.bgz -O 100580.gwas.imputed_v3.both_sexes.tsv.bgz	https://broad-ukb-sumstats-us-east-1.s3.amazonaws.com/round2/additive-tsvs/100580.gwas.imputed_v3.both_sexes.tsv.bgz	https://www.dropbox.com/s/lr12r8tnqoeutfw/100580.gwas.imputed_v3.both_sexes.tsv.bgz?dl=0	f9c939024a61f4d53d391ad1b1bd70cd
100580	Alcohol consumed	http://biobank.ctsu.ox.ac.uk/crystal/field.cgi?id=100580	female	100580.gwas.imputed_v3.female.tsv.bgz	wget https://broad-ukb-sumstats-us-east-1.s3.amazonaws.com/round2/additive-tsvs/100580.gwas.imputed_v3.female.tsv.bgz -O 100580.gwas.imputed_v3.female.tsv.bgz	https://broad-ukb-sumstats-us-east-1.s3.amazonaws.com/round2/additive-tsvs/100580.gwas.imputed_v3.female.tsv.bgz	https://www.dropbox.com/s/wg9270wcsqn6re8/100580.gwas.imputed_v3.female.tsv.bgz?dl=0	793b7a9a67421a8638f7fd1fc34ea215
100580	Alcohol consumed	http://biobank.ctsu.ox.ac.uk/crystal/field.cgi?id=100580	male	100580.gwas.imputed_v3.male.tsv.bgz	wget https://broad-ukb-sumstats-us-east-1.s3.amazonaws.com/round2/additive-tsvs/100580.gwas.imputed_v3.male.tsv.bgz -O 100580.gwas.imputed_v3.male.tsv.bgz	https://broad-ukb-sumstats-us-east-1.s3.amazonaws.com/round2/additive-tsvs/100580.gwas.imputed_v3.male.tsv.bgz	https://www.dropbox.com/s/n1ty47n3a00ielo/100580.gwas.imputed_v3.male.tsv.bgz?dl=0	c1c1144e892833d2df1308a371cc4a3a
100590	Red wine intake	http://biobank.ctsu.ox.ac.uk/crystal/field.cgi?id=100590	both_sexes	100590.gwas.imputed_v3.both_sexes.tsv.bgz	wget https://broad-ukb-sumstats-us-east-1.s3.amazonaws.com/round2/additive-tsvs/100590.gwas.imputed_v3.both_sexes.tsv.bgz -O 100590.gwas.imputed_v3.both_sexes.tsv.bgz	https://broad-ukb-sumstats-us-east-1.s3.amazonaws.com/round2/additive-tsvs/100590.gwas.imputed_v3.both_sexes.tsv.bgz	https://www.dropbox.com/s/5y05v2e1gb9fzph/100590.gwas.imputed_v3.both_sexes.tsv.bgz?dl=0	e7ad15d740e0024c8c4ebbd68bb539f8
100590	Red wine intake	http://biobank.ctsu.ox.ac.uk/crystal/field.cgi?id=100590	female	100590.gwas.imputed_v3.female.tsv.bgz	wget https://broad-ukb-sumstats-us-east-1.s3.amazonaws.com/round2/additive-tsvs/100590.gwas.imputed_v3.female.tsv.bgz -O 100590.gwas.imputed_v3.female.tsv.bgz	https://broad-ukb-sumstats-us-east-1.s3.amazonaws.com/round2/additive-tsvs/100590.gwas.imputed_v3.female.tsv.bgz	https://www.dropbox.com/s/z9cx0jufldvmmm6/100590.gwas.imputed_v3.female.tsv.bgz?dl=0	416eea155b2a4dd45fe1a7dad173aa11
100590	Red wine intake	http://biobank.ctsu.ox.ac.uk/crystal/field.cgi?id=100590	male	100590.gwas.imputed_v3.male.tsv.bgz	wget https://broad-ukb-sumstats-us-east-1.s3.amazonaws.com/round2/additive-tsvs/100590.gwas.imputed_v3.male.tsv.bgz -O 100590.gwas.imputed_v3.male.tsv.bgz	https://broad-ukb-sumstats-us-east-1.s3.amazonaws.com/round2/additive-tsvs/100590.gwas.imputed_v3.male.tsv.bgz	https://www.dropbox.com/s/1nr3uk81en9z1go/100590.gwas.imputed_v3.male.tsv.bgz?dl=0	a5853115a8c5e5cee10ff3b409b3eb98
100630	Rose wine intake	http://biobank.ctsu.ox.ac.uk/crystal/field.cgi?id=100630	both_sexes	100630.gwas.imputed_v3.both_sexes.tsv.bgz	wget https://broad-ukb-sumstats-us-east-1.s3.amazonaws.com/round2/additive-tsvs/100630.gwas.imputed_v3.both_sexes.tsv.bgz -O 100630.gwas.imputed_v3.both_sexes.tsv.bgz	https://broad-ukb-sumstats-us-east-1.s3.amazonaws.com/round2/additive-tsvs/100630.gwas.imputed_v3.both_sexes.tsv.bgz	https://www.dropbox.com/s/e9wcqkl3uiatli7/100630.gwas.imputed_v3.both_sexes.tsv.bgz?dl=0	288e96519efa3c723e64796c989ffe43
100630	Rose wine intake	http://biobank.ctsu.ox.ac.uk/crystal/field.cgi?id=100630	female	100630.gwas.imputed_v3.female.tsv.bgz	wget https://broad-ukb-sumstats-us-east-1.s3.amazonaws.com/round2/additive-tsvs/100630.gwas.imputed_v3.female.tsv.bgz -O 100630.gwas.imputed_v3.female.tsv.bgz	https://broad-ukb-sumstats-us-east-1.s3.amazonaws.com/round2/additive-tsvs/100630.gwas.imputed_v3.female.tsv.bgz	https://www.dropbox.com/s/sr6g0fsn81vlegm/100630.gwas.imputed_v3.female.tsv.bgz?dl=0	5da4f963337927d68a231f9267e09ffa
100630	Rose wine intake	http://biobank.ctsu.ox.ac.uk/crystal/field.cgi?id=100630	male	100630.gwas.imputed_v3.male.tsv.bgz	wget https://broad-ukb-sumstats-us-east-1.s3.amazonaws.com/round2/additive-tsvs/100630.gwas.imputed_v3.male.tsv.bgz -O 100630.gwas.imputed_v3.male.tsv.bgz	https://broad-ukb-sumstats-us-east-1.s3.amazonaws.com/round2/additive-tsvs/100630.gwas.imputed_v3.male.tsv.bgz	https://www.dropbox.com/s/jr71k3r4yuky6qu/100630.gwas.imputed_v3.male.tsv.bgz?dl=0	fd6184fd4e48b1e39b5dfb1aacf9bf3b
100670	White wine intake	http://biobank.ctsu.ox.ac.uk/crystal/field.cgi?id=100670	both_sexes	100670.gwas.imputed_v3.both_sexes.tsv.bgz	wget https://broad-ukb-sumstats-us-east-1.s3.amazonaws.com/round2/additive-tsvs/100670.gwas.imputed_v3.both_sexes.tsv.bgz -O 100670.gwas.imputed_v3.both_sexes.tsv.bgz	https://broad-ukb-sumstats-us-east-1.s3.amazonaws.com/round2/additive-tsvs/100670.gwas.imputed_v3.both_sexes.tsv.bgz	https://www.dropbox.com/s/duby0jlm8mtekp2/100670.gwas.imputed_v3.both_sexes.tsv.bgz?dl=0	080ef7d7a4c9e02f3f5098954706a6ea
100670	White wine intake	http://biobank.ctsu.ox.ac.uk/crystal/field.cgi?id=100670	female	100670.gwas.imputed_v3.female.tsv.bgz	wget https://broad-ukb-sumstats-us-east-1.s3.amazonaws.com/round2/additive-tsvs/100670.gwas.imputed_v3.female.tsv.bgz -O 100670.gwas.imputed_v3.female.tsv.bgz	https://broad-ukb-sumstats-us-east-1.s3.amazonaws.com/round2/additive-tsvs/100670.gwas.imputed_v3.female.tsv.bgz	https://www.dropbox.com/s/ggvr9j1c0yhbjlf/100670.gwas.imputed_v3.female.tsv.bgz?dl=0	21c423446ab1767e186c148491006bf4
100670	White wine intake	http://biobank.ctsu.ox.ac.uk/crystal/field.cgi?id=100670	male	100670.gwas.imputed_v3.male.tsv.bgz	wget https://broad-ukb-sumstats-us-east-1.s3.amazonaws.com/round2/additive-tsvs/100670.gwas.imputed_v3.male.tsv.bgz -O 100670.gwas.imputed_v3.male.tsv.bgz	https://broad-ukb-sumstats-us-east-1.s3.amazonaws.com/round2/additive-tsvs/100670.gwas.imputed_v3.male.tsv.bgz	https://www.dropbox.com/s/8kf7muwnci2ajqa/100670.gwas.imputed_v3.male.tsv.bgz?dl=0	887519e5a76298f9ea84bb57c25f4d4e
100710	Beer/cider intake	http://biobank.ctsu.ox.ac.uk/crystal/field.cgi?id=100710	both_sexes	100710.gwas.imputed_v3.both_sexes.tsv.bgz	wget https://broad-ukb-sumstats-us-east-1.s3.amazonaws.com/round2/additive-tsvs/100710.gwas.imputed_v3.both_sexes.tsv.bgz -O 100710.gwas.imputed_v3.both_sexes.tsv.bgz	https://broad-ukb-sumstats-us-east-1.s3.amazonaws.com/round2/additive-tsvs/100710.gwas.imputed_v3.both_sexes.tsv.bgz	https://www.dropbox.com/s/kv9ijhvqm6nzwxi/100710.gwas.imputed_v3.both_sexes.tsv.bgz?dl=0	88bb54dadae72785f34edebede0faf6a
100710	Beer/cider intake	http://biobank.ctsu.ox.ac.uk/crystal/field.cgi?id=100710	female	100710.gwas.imputed_v3.female.tsv.bgz	wget https://broad-ukb-sumstats-us-east-1.s3.amazonaws.com/round2/additive-tsvs/100710.gwas.imputed_v3.female.tsv.bgz -O 100710.gwas.imputed_v3.female.tsv.bgz	https://broad-ukb-sumstats-us-east-1.s3.amazonaws.com/round2/additive-tsvs/100710.gwas.imputed_v3.female.tsv.bgz	https://www.dropbox.com/s/ks1s70f118h0gme/100710.gwas.imputed_v3.female.tsv.bgz?dl=0	afad5d83ab21c38fef41829100d006c3
100710	Beer/cider intake	http://biobank.ctsu.ox.ac.uk/crystal/field.cgi?id=100710	male	100710.gwas.imputed_v3.male.tsv.bgz	wget https://broad-ukb-sumstats-us-east-1.s3.amazonaws.com/round2/additive-tsvs/100710.gwas.imputed_v3.male.tsv.bgz -O 100710.gwas.imputed_v3.male.tsv.bgz	https://broad-ukb-sumstats-us-east-1.s3.amazonaws.com/round2/additive-tsvs/100710.gwas.imputed_v3.male.tsv.bgz	https://www.dropbox.com/s/4kh75au4e6zvy7b/100710.gwas.imputed_v3.male.tsv.bgz?dl=0	92b9e3f5a818dc103aa745577172dc5c
100720	Fortified wine intake	http://biobank.ctsu.ox.ac.uk/crystal/field.cgi?id=100720	both_sexes	100720.gwas.imputed_v3.both_sexes.tsv.bgz	wget https://broad-ukb-sumstats-us-east-1.s3.amazonaws.com/round2/additive-tsvs/100720.gwas.imputed_v3.both_sexes.tsv.bgz -O 100720.gwas.imputed_v3.both_sexes.tsv.bgz	https://broad-ukb-sumstats-us-east-1.s3.amazonaws.com/round2/additive-tsvs/100720.gwas.imputed_v3.both_sexes.tsv.bgz	https://www.dropbox.com/s/wkfw47lr3fqywvt/100720.gwas.imputed_v3.both_sexes.tsv.bgz?dl=0	c8b4044dc944d964bd41470d3983bd35
100720	Fortified wine intake	http://biobank.ctsu.ox.ac.uk/crystal/field.cgi?id=100720	female	100720.gwas.imputed_v3.female.tsv.bgz	wget https://broad-ukb-sumstats-us-east-1.s3.amazonaws.com/round2/additive-tsvs/100720.gwas.imputed_v3.female.tsv.bgz -O 100720.gwas.imputed_v3.female.tsv.bgz	https://broad-ukb-sumstats-us-east-1.s3.amazonaws.com/round2/additive-tsvs/100720.gwas.imputed_v3.female.tsv.bgz	https://www.dropbox.com/s/ryampnpknz5ubu8/100720.gwas.imputed_v3.female.tsv.bgz?dl=0	403a1fc775f0ec56438925362baa0781
100720	Fortified wine intake	http://biobank.ctsu.ox.ac.uk/crystal/field.cgi?id=100720	male	100720.gwas.imputed_v3.male.tsv.bgz	wget https://broad-ukb-sumstats-us-east-1.s3.amazonaws.com/round2/additive-tsvs/100720.gwas.imputed_v3.male.tsv.bgz -O 100720.gwas.imputed_v3.male.tsv.bgz	https://broad-ukb-sumstats-us-east-1.s3.amazonaws.com/round2/additive-tsvs/100720.gwas.imputed_v3.male.tsv.bgz	https://www.dropbox.com/s/wwshhbblv21xdsw/100720.gwas.imputed_v3.male.tsv.bgz?dl=0	857541400bc83f5ec83114dcf3d23e91
100730	Spirits intake	http://biobank.ctsu.ox.ac.uk/crystal/field.cgi?id=100730	both_sexes	100730.gwas.imputed_v3.both_sexes.tsv.bgz	wget https://broad-ukb-sumstats-us-east-1.s3.amazonaws.com/round2/additive-tsvs/100730.gwas.imputed_v3.both_sexes.tsv.bgz -O 100730.gwas.imputed_v3.both_sexes.tsv.bgz	https://broad-ukb-sumstats-us-east-1.s3.amazonaws.com/round2/additive-tsvs/100730.gwas.imputed_v3.both_sexes.tsv.bgz	https://www.dropbox.com/s/vxvfn3ch53rxe14/100730.gwas.imputed_v3.both_sexes.tsv.bgz?dl=0	64908c5df0ac470c925ebf073844edf1
100730	Spirits intake	http://biobank.ctsu.ox.ac.uk/crystal/field.cgi?id=100730	female	100730.gwas.imputed_v3.female.tsv.bgz	wget https://broad-ukb-sumstats-us-east-1.s3.amazonaws.com/round2/additive-tsvs/100730.gwas.imputed_v3.female.tsv.bgz -O 100730.gwas.imputed_v3.female.tsv.bgz	https://broad-ukb-sumstats-us-east-1.s3.amazonaws.com/round2/additive-tsvs/100730.gwas.imputed_v3.female.tsv.bgz	https://www.dropbox.com/s/0wkx6kwzklkfmc2/100730.gwas.imputed_v3.female.tsv.bgz?dl=0	2d948b2b3eed85eb8da916ad42e6e28c
100730	Spirits intake	http://biobank.ctsu.ox.ac.uk/crystal/field.cgi?id=100730	male	100730.gwas.imputed_v3.male.tsv.bgz	wget https://broad-ukb-sumstats-us-east-1.s3.amazonaws.com/round2/additive-tsvs/100730.gwas.imputed_v3.male.tsv.bgz -O 100730.gwas.imputed_v3.male.tsv.bgz	https://broad-ukb-sumstats-us-east-1.s3.amazonaws.com/round2/additive-tsvs/100730.gwas.imputed_v3.male.tsv.bgz	https://www.dropbox.com/s/nrm3rctye7oyilo/100730.gwas.imputed_v3.male.tsv.bgz?dl=0	6fd35adf6052404423ef9341300aae89
100760	Breakfast cereal consumed	http://biobank.ctsu.ox.ac.uk/crystal/field.cgi?id=100760	both_sexes	100760.gwas.imputed_v3.both_sexes.tsv.bgz	wget https://broad-ukb-sumstats-us-east-1.s3.amazonaws.com/round2/additive-tsvs/100760.gwas.imputed_v3.both_sexes.tsv.bgz -O 100760.gwas.imputed_v3.both_sexes.tsv.bgz	https://broad-ukb-sumstats-us-east-1.s3.amazonaws.com/round2/additive-tsvs/100760.gwas.imputed_v3.both_sexes.tsv.bgz	https://www.dropbox.com/s/0ycpwvn04vmsu2d/100760.gwas.imputed_v3.both_sexes.tsv.bgz?dl=0	178470a22a60f63a9294f05d6ea57aa0
100760	Breakfast cereal consumed	http://biobank.ctsu.ox.ac.uk/crystal/field.cgi?id=100760	female	100760.gwas.imputed_v3.female.tsv.bgz	wget https://broad-ukb-sumstats-us-east-1.s3.amazonaws.com/round2/additive-tsvs/100760.gwas.imputed_v3.female.tsv.bgz -O 100760.gwas.imputed_v3.female.tsv.bgz	https://broad-ukb-sumstats-us-east-1.s3.amazonaws.com/round2/additive-tsvs/100760.gwas.imputed_v3.female.tsv.bgz	https://www.dropbox.com/s/hp83hr8bphq1usj/100760.gwas.imputed_v3.female.tsv.bgz?dl=0	a58587a5196ecde15dd401f4b86d0bc1
100760	Breakfast cereal consumed	http://biobank.ctsu.ox.ac.uk/crystal/field.cgi?id=100760	male	100760.gwas.imputed_v3.male.tsv.bgz	wget https://broad-ukb-sumstats-us-east-1.s3.amazonaws.com/round2/additive-tsvs/100760.gwas.imputed_v3.male.tsv.bgz -O 100760.gwas.imputed_v3.male.tsv.bgz	https://broad-ukb-sumstats-us-east-1.s3.amazonaws.com/round2/additive-tsvs/100760.gwas.imputed_v3.male.tsv.bgz	https://www.dropbox.com/s/bk6z832fvh8nl3z/100760.gwas.imputed_v3.male.tsv.bgz?dl=0	8658451e221c2742de9068fb87046058
100890	Milk added to cereal	http://biobank.ctsu.ox.ac.uk/crystal/field.cgi?id=100890	both_sexes	100890.gwas.imputed_v3.both_sexes.tsv.bgz	wget https://broad-ukb-sumstats-us-east-1.s3.amazonaws.com/round2/additive-tsvs/100890.gwas.imputed_v3.both_sexes.tsv.bgz -O 100890.gwas.imputed_v3.both_sexes.tsv.bgz	https://broad-ukb-sumstats-us-east-1.s3.amazonaws.com/round2/additive-tsvs/100890.gwas.imputed_v3.both_sexes.tsv.bgz	https://www.dropbox.com/s/3gkrb2hsvlp8luy/100890.gwas.imputed_v3.both_sexes.tsv.bgz?dl=0	d8621a99e64220bd7b4fd285c543a44f
100890	Milk added to cereal	http://biobank.ctsu.ox.ac.uk/crystal/field.cgi?id=100890	female	100890.gwas.imputed_v3.female.tsv.bgz	wget https://broad-ukb-sumstats-us-east-1.s3.amazonaws.com/round2/additive-tsvs/100890.gwas.imputed_v3.female.tsv.bgz -O 100890.gwas.imputed_v3.female.tsv.bgz	https://broad-ukb-sumstats-us-east-1.s3.amazonaws.com/round2/additive-tsvs/100890.gwas.imputed_v3.female.tsv.bgz	https://www.dropbox.com/s/yloxuewym763m8r/100890.gwas.imputed_v3.female.tsv.bgz?dl=0	1bfd5369876ac77c9e29585a1267d831
100890	Milk added to cereal	http://biobank.ctsu.ox.ac.uk/crystal/field.cgi?id=100890	male	100890.gwas.imputed_v3.male.tsv.bgz	wget https://broad-ukb-sumstats-us-east-1.s3.amazonaws.com/round2/additive-tsvs/100890.gwas.imputed_v3.male.tsv.bgz -O 100890.gwas.imputed_v3.male.tsv.bgz	https://broad-ukb-sumstats-us-east-1.s3.amazonaws.com/round2/additive-tsvs/100890.gwas.imputed_v3.male.tsv.bgz	https://www.dropbox.com/s/w7atyn5oocvasii/100890.gwas.imputed_v3.male.tsv.bgz?dl=0	c71d72ad185cfaad8f762867d5bdc2b0
100920_0	Type milk consumed: did not have milk	http://biobank.ctsu.ox.ac.uk/crystal/field.cgi?id=100920	both_sexes	100920_0.gwas.imputed_v3.both_sexes.tsv.bgz	wget https://broad-ukb-sumstats-us-east-1.s3.amazonaws.com/round2/additive-tsvs/100920_0.gwas.imputed_v3.both_sexes.tsv.bgz -O 100920_0.gwas.imputed_v3.both_sexes.tsv.bgz	https://broad-ukb-sumstats-us-east-1.s3.amazonaws.com/round2/additive-tsvs/100920_0.gwas.imputed_v3.both_sexes.tsv.bgz	https://www.dropbox.com/s/inw3ndkii4u61vs/100920_0.gwas.imputed_v3.both_sexes.tsv.bgz?dl=0	53fc2da2ee75e19d92d38e83a8736cc0
100920_0	Type milk consumed: did not have milk	http://biobank.ctsu.ox.ac.uk/crystal/field.cgi?id=100920	female	100920_0.gwas.imputed_v3.female.tsv.bgz	wget https://broad-ukb-sumstats-us-east-1.s3.amazonaws.com/round2/additive-tsvs/100920_0.gwas.imputed_v3.female.tsv.bgz -O 100920_0.gwas.imputed_v3.female.tsv.bgz	https://broad-ukb-sumstats-us-east-1.s3.amazonaws.com/round2/additive-tsvs/100920_0.gwas.imputed_v3.female.tsv.bgz	https://www.dropbox.com/s/49esdhiea6clqca/100920_0.gwas.imputed_v3.female.tsv.bgz?dl=0	1ec38ca0161e6b334abd8860869526a6
100920_0	Type milk consumed: did not have milk	http://biobank.ctsu.ox.ac.uk/crystal/field.cgi?id=100920	male	100920_0.gwas.imputed_v3.male.tsv.bgz	wget https://broad-ukb-sumstats-us-east-1.s3.amazonaws.com/round2/additive-tsvs/100920_0.gwas.imputed_v3.male.tsv.bgz -O 100920_0.gwas.imputed_v3.male.tsv.bgz	https://broad-ukb-sumstats-us-east-1.s3.amazonaws.com/round2/additive-tsvs/100920_0.gwas.imputed_v3.male.tsv.bgz	https://www.dropbox.com/s/lq0t0023hxhz58i/100920_0.gwas.imputed_v3.male.tsv.bgz?dl=0	623a0bb1f8a284e03b229c0d40ee51b8
100920_2102	Type milk consumed: semiskimmed	http://biobank.ctsu.ox.ac.uk/crystal/field.cgi?id=100920	both_sexes	100920_2102.gwas.imputed_v3.both_sexes.tsv.bgz	wget https://broad-ukb-sumstats-us-east-1.s3.amazonaws.com/round2/additive-tsvs/100920_2102.gwas.imputed_v3.both_sexes.tsv.bgz -O 100920_2102.gwas.imputed_v3.both_sexes.tsv.bgz	https://broad-ukb-sumstats-us-east-1.s3.amazonaws.com/round2/additive-tsvs/100920_2102.gwas.imputed_v3.both_sexes.tsv.bgz	https://www.dropbox.com/s/zxuf7db4yv5k63g/100920_2102.gwas.imputed_v3.both_sexes.tsv.bgz?dl=0	6fd7251e60860b514128c28615814b28
100920_2102	Type milk consumed: semiskimmed	http://biobank.ctsu.ox.ac.uk/crystal/field.cgi?id=100920	female	100920_2102.gwas.imputed_v3.female.tsv.bgz	wget https://broad-ukb-sumstats-us-east-1.s3.amazonaws.com/round2/additive-tsvs/100920_2102.gwas.imputed_v3.female.tsv.bgz -O 100920_2102.gwas.imputed_v3.female.tsv.bgz	https://broad-ukb-sumstats-us-east-1.s3.amazonaws.com/round2/additive-tsvs/100920_2102.gwas.imputed_v3.female.tsv.bgz	https://www.dropbox.com/s/mkcis757lwrjltm/100920_2102.gwas.imputed_v3.female.tsv.bgz?dl=0	83fd6b53ea33639a7ab95484089fd88e
100920_2102	Type milk consumed: semiskimmed	http://biobank.ctsu.ox.ac.uk/crystal/field.cgi?id=100920	male	100920_2102.gwas.imputed_v3.male.tsv.bgz	wget https://broad-ukb-sumstats-us-east-1.s3.amazonaws.com/round2/additive-tsvs/100920_2102.gwas.imputed_v3.male.tsv.bgz -O 100920_2102.gwas.imputed_v3.male.tsv.bgz	https://broad-ukb-sumstats-us-east-1.s3.amazonaws.com/round2/additive-tsvs/100920_2102.gwas.imputed_v3.male.tsv.bgz	https://www.dropbox.com/s/0xarl60g8cqwuih/100920_2102.gwas.imputed_v3.male.tsv.bgz?dl=0	69dc86a07fc63698c5580c4ad03693c7
100920_2103	Type milk consumed: skimmed	http://biobank.ctsu.ox.ac.uk/crystal/field.cgi?id=100920	both_sexes	100920_2103.gwas.imputed_v3.both_sexes.tsv.bgz	wget https://broad-ukb-sumstats-us-east-1.s3.amazonaws.com/round2/additive-tsvs/100920_2103.gwas.imputed_v3.both_sexes.tsv.bgz -O 100920_2103.gwas.imputed_v3.both_sexes.tsv.bgz	https://broad-ukb-sumstats-us-east-1.s3.amazonaws.com/round2/additive-tsvs/100920_2103.gwas.imputed_v3.both_sexes.tsv.bgz	https://www.dropbox.com/s/w6182jqse7nktuq/100920_2103.gwas.imputed_v3.both_sexes.tsv.bgz?dl=0	10fe5436ac26f88fd2c8b903f8a06f6e
100920_2103	Type milk consumed: skimmed	http://biobank.ctsu.ox.ac.uk/crystal/field.cgi?id=100920	female	100920_2103.gwas.imputed_v3.female.tsv.bgz	wget https://broad-ukb-sumstats-us-east-1.s3.amazonaws.com/round2/additive-tsvs/100920_2103.gwas.imputed_v3.female.tsv.bgz -O 100920_2103.gwas.imputed_v3.female.tsv.bgz	https://broad-ukb-sumstats-us-east-1.s3.amazonaws.com/round2/additive-tsvs/100920_2103.gwas.imputed_v3.female.tsv.bgz	https://www.dropbox.com/s/zxwhctlqllhprmm/100920_2103.gwas.imputed_v3.female.tsv.bgz?dl=0	8e7944777b0ad75126adf21597f24906
100920_2103	Type milk consumed: skimmed	http://biobank.ctsu.ox.ac.uk/crystal/field.cgi?id=100920	male	100920_2103.gwas.imputed_v3.male.tsv.bgz	wget https://broad-ukb-sumstats-us-east-1.s3.amazonaws.com/round2/additive-tsvs/100920_2103.gwas.imputed_v3.male.tsv.bgz -O 100920_2103.gwas.imputed_v3.male.tsv.bgz	https://broad-ukb-sumstats-us-east-1.s3.amazonaws.com/round2/additive-tsvs/100920_2103.gwas.imputed_v3.male.tsv.bgz	https://www.dropbox.com/s/ltdp81o17nmj14c/100920_2103.gwas.imputed_v3.male.tsv.bgz?dl=0	abd3dc98b0415d5849f2dcafbf6a31d9
100920_2104	Type milk consumed: wholemilk	http://biobank.ctsu.ox.ac.uk/crystal/field.cgi?id=100920	both_sexes	100920_2104.gwas.imputed_v3.both_sexes.tsv.bgz	wget https://broad-ukb-sumstats-us-east-1.s3.amazonaws.com/round2/additive-tsvs/100920_2104.gwas.imputed_v3.both_sexes.tsv.bgz -O 100920_2104.gwas.imputed_v3.both_sexes.tsv.bgz	https://broad-ukb-sumstats-us-east-1.s3.amazonaws.com/round2/additive-tsvs/100920_2104.gwas.imputed_v3.both_sexes.tsv.bgz	https://www.dropbox.com/s/fwtnb63hftkqfal/100920_2104.gwas.imputed_v3.both_sexes.tsv.bgz?dl=0	fa1a3eadc19735acb0f645ef031d3e78
100920_2104	Type milk consumed: wholemilk	http://biobank.ctsu.ox.ac.uk/crystal/field.cgi?id=100920	female	100920_2104.gwas.imputed_v3.female.tsv.bgz	wget https://broad-ukb-sumstats-us-east-1.s3.amazonaws.com/round2/additive-tsvs/100920_2104.gwas.imputed_v3.female.tsv.bgz -O 100920_2104.gwas.imputed_v3.female.tsv.bgz	https://broad-ukb-sumstats-us-east-1.s3.amazonaws.com/round2/additive-tsvs/100920_2104.gwas.imputed_v3.female.tsv.bgz	https://www.dropbox.com/s/82db2cx49kxaz1d/100920_2104.gwas.imputed_v3.female.tsv.bgz?dl=0	7c1aa3179a741b5aa8cf9fc548bc37a6
100920_2104	Type milk consumed: wholemilk	http://biobank.ctsu.ox.ac.uk/crystal/field.cgi?id=100920	male	100920_2104.gwas.imputed_v3.male.tsv.bgz	wget https://broad-ukb-sumstats-us-east-1.s3.amazonaws.com/round2/additive-tsvs/100920_2104.gwas.imputed_v3.male.tsv.bgz -O 100920_2104.gwas.imputed_v3.male.tsv.bgz	https://broad-ukb-sumstats-us-east-1.s3.amazonaws.com/round2/additive-tsvs/100920_2104.gwas.imputed_v3.male.tsv.bgz	https://www.dropbox.com/s/d4c5gs0wot0tfaf/100920_2104.gwas.imputed_v3.male.tsv.bgz?dl=0	6f1b9954de958bc1e98cbd27088c9050
100920_2105	Type milk consumed: soya with calcium	http://biobank.ctsu.ox.ac.uk/crystal/field.cgi?id=100920	both_sexes	100920_2105.gwas.imputed_v3.both_sexes.tsv.bgz	wget https://broad-ukb-sumstats-us-east-1.s3.amazonaws.com/round2/additive-tsvs/100920_2105.gwas.imputed_v3.both_sexes.tsv.bgz -O 100920_2105.gwas.imputed_v3.both_sexes.tsv.bgz	https://broad-ukb-sumstats-us-east-1.s3.amazonaws.com/round2/additive-tsvs/100920_2105.gwas.imputed_v3.both_sexes.tsv.bgz	https://www.dropbox.com/s/04rl4bxvbwoocro/100920_2105.gwas.imputed_v3.both_sexes.tsv.bgz?dl=0	411d6801c081f6f949126fa95ee87114
100920_2105	Type milk consumed: soya with calcium	http://biobank.ctsu.ox.ac.uk/crystal/field.cgi?id=100920	female	100920_2105.gwas.imputed_v3.female.tsv.bgz	wget https://broad-ukb-sumstats-us-east-1.s3.amazonaws.com/round2/additive-tsvs/100920_2105.gwas.imputed_v3.female.tsv.bgz -O 100920_2105.gwas.imputed_v3.female.tsv.bgz	https://broad-ukb-sumstats-us-east-1.s3.amazonaws.com/round2/additive-tsvs/100920_2105.gwas.imputed_v3.female.tsv.bgz	https://www.dropbox.com/s/saqae3661w7rvzl/100920_2105.gwas.imputed_v3.female.tsv.bgz?dl=0	129ae133246ad87268409fab78b3cb07
100920_2105	Type milk consumed: soya with calcium	http://biobank.ctsu.ox.ac.uk/crystal/field.cgi?id=100920	male	100920_2105.gwas.imputed_v3.male.tsv.bgz	wget https://broad-ukb-sumstats-us-east-1.s3.amazonaws.com/round2/additive-tsvs/100920_2105.gwas.imputed_v3.male.tsv.bgz -O 100920_2105.gwas.imputed_v3.male.tsv.bgz	https://broad-ukb-sumstats-us-east-1.s3.amazonaws.com/round2/additive-tsvs/100920_2105.gwas.imputed_v3.male.tsv.bgz	https://www.dropbox.com/s/jbpdbevngu1nm72/100920_2105.gwas.imputed_v3.male.tsv.bgz?dl=0	39f00949ddeab3aeb5edd86b0ee83c48
100920_2106	Type milk consumed: soya without calcium	http://biobank.ctsu.ox.ac.uk/crystal/field.cgi?id=100920	both_sexes	100920_2106.gwas.imputed_v3.both_sexes.tsv.bgz	wget https://broad-ukb-sumstats-us-east-1.s3.amazonaws.com/round2/additive-tsvs/100920_2106.gwas.imputed_v3.both_sexes.tsv.bgz -O 100920_2106.gwas.imputed_v3.both_sexes.tsv.bgz	https://broad-ukb-sumstats-us-east-1.s3.amazonaws.com/round2/additive-tsvs/100920_2106.gwas.imputed_v3.both_sexes.tsv.bgz	https://www.dropbox.com/s/r7vyb369rzaecmx/100920_2106.gwas.imputed_v3.both_sexes.tsv.bgz?dl=0	9b8a7fbdc2e9c1f4ab5e6b856469075a
100920_2106	Type milk consumed: soya without calcium	http://biobank.ctsu.ox.ac.uk/crystal/field.cgi?id=100920	female	100920_2106.gwas.imputed_v3.female.tsv.bgz	wget https://broad-ukb-sumstats-us-east-1.s3.amazonaws.com/round2/additive-tsvs/100920_2106.gwas.imputed_v3.female.tsv.bgz -O 100920_2106.gwas.imputed_v3.female.tsv.bgz	https://broad-ukb-sumstats-us-east-1.s3.amazonaws.com/round2/additive-tsvs/100920_2106.gwas.imputed_v3.female.tsv.bgz	https://www.dropbox.com/s/8cj82gbqcmjoczx/100920_2106.gwas.imputed_v3.female.tsv.bgz?dl=0	512f5c41b06f98267258eb3b03f8e4c2
100920_2106	Type milk consumed: soya without calcium	http://biobank.ctsu.ox.ac.uk/crystal/field.cgi?id=100920	male	100920_2106.gwas.imputed_v3.male.tsv.bgz	wget https://broad-ukb-sumstats-us-east-1.s3.amazonaws.com/round2/additive-tsvs/100920_2106.gwas.imputed_v3.male.tsv.bgz -O 100920_2106.gwas.imputed_v3.male.tsv.bgz	https://broad-ukb-sumstats-us-east-1.s3.amazonaws.com/round2/additive-tsvs/100920_2106.gwas.imputed_v3.male.tsv.bgz	https://www.dropbox.com/s/1c04gc4td3xzxrl/100920_2106.gwas.imputed_v3.male.tsv.bgz?dl=0	1277601f269ff7d00bece86da1ef0c57
100920_2107	Type milk consumed: goat/sheep milk	http://biobank.ctsu.ox.ac.uk/crystal/field.cgi?id=100920	both_sexes	100920_2107.gwas.imputed_v3.both_sexes.tsv.bgz	wget https://broad-ukb-sumstats-us-east-1.s3.amazonaws.com/round2/additive-tsvs/100920_2107.gwas.imputed_v3.both_sexes.tsv.bgz -O 100920_2107.gwas.imputed_v3.both_sexes.tsv.bgz	https://broad-ukb-sumstats-us-east-1.s3.amazonaws.com/round2/additive-tsvs/100920_2107.gwas.imputed_v3.both_sexes.tsv.bgz	https://www.dropbox.com/s/qa370zc7mqlbwtx/100920_2107.gwas.imputed_v3.both_sexes.tsv.bgz?dl=0	b40d907831d91ab924ce3bf3dc18a146
100920_2107	Type milk consumed: goat/sheep milk	http://biobank.ctsu.ox.ac.uk/crystal/field.cgi?id=100920	female	100920_2107.gwas.imputed_v3.female.tsv.bgz	wget https://broad-ukb-sumstats-us-east-1.s3.amazonaws.com/round2/additive-tsvs/100920_2107.gwas.imputed_v3.female.tsv.bgz -O 100920_2107.gwas.imputed_v3.female.tsv.bgz	https://broad-ukb-sumstats-us-east-1.s3.amazonaws.com/round2/additive-tsvs/100920_2107.gwas.imputed_v3.female.tsv.bgz	https://www.dropbox.com/s/2juotrpp6h56vvk/100920_2107.gwas.imputed_v3.female.tsv.bgz?dl=0	9754c10a868d0ffc2e2f44ef7243359a
100920_2107	Type milk consumed: goat/sheep milk	http://biobank.ctsu.ox.ac.uk/crystal/field.cgi?id=100920	male	100920_2107.gwas.imputed_v3.male.tsv.bgz	wget https://broad-ukb-sumstats-us-east-1.s3.amazonaws.com/round2/additive-tsvs/100920_2107.gwas.imputed_v3.male.tsv.bgz -O 100920_2107.gwas.imputed_v3.male.tsv.bgz	https://broad-ukb-sumstats-us-east-1.s3.amazonaws.com/round2/additive-tsvs/100920_2107.gwas.imputed_v3.male.tsv.bgz	https://www.dropbox.com/s/dg11zoimy1p6pqz/100920_2107.gwas.imputed_v3.male.tsv.bgz?dl=0	35d9b6e958ca4ab959021529b531a08a
100920_2108	Type milk consumed: rice/oat/vegetable milk	http://biobank.ctsu.ox.ac.uk/crystal/field.cgi?id=100920	both_sexes	100920_2108.gwas.imputed_v3.both_sexes.tsv.bgz	wget https://broad-ukb-sumstats-us-east-1.s3.amazonaws.com/round2/additive-tsvs/100920_2108.gwas.imputed_v3.both_sexes.tsv.bgz -O 100920_2108.gwas.imputed_v3.both_sexes.tsv.bgz	https://broad-ukb-sumstats-us-east-1.s3.amazonaws.com/round2/additive-tsvs/100920_2108.gwas.imputed_v3.both_sexes.tsv.bgz	https://www.dropbox.com/s/d3gmmaajfva7bqs/100920_2108.gwas.imputed_v3.both_sexes.tsv.bgz?dl=0	03b1915f10485bd5ea638b799d3fc527
100920_2108	Type milk consumed: rice/oat/vegetable milk	http://biobank.ctsu.ox.ac.uk/crystal/field.cgi?id=100920	female	100920_2108.gwas.imputed_v3.female.tsv.bgz	wget https://broad-ukb-sumstats-us-east-1.s3.amazonaws.com/round2/additive-tsvs/100920_2108.gwas.imputed_v3.female.tsv.bgz -O 100920_2108.gwas.imputed_v3.female.tsv.bgz	https://broad-ukb-sumstats-us-east-1.s3.amazonaws.com/round2/additive-tsvs/100920_2108.gwas.imputed_v3.female.tsv.bgz	https://www.dropbox.com/s/2zrg1fjjrfazx7w/100920_2108.gwas.imputed_v3.female.tsv.bgz?dl=0	1c50f9f0e20166158cd2116edbdc6df2
100920_2109	Type milk consumed: powdered milk	http://biobank.ctsu.ox.ac.uk/crystal/field.cgi?id=100920	both_sexes	100920_2109.gwas.imputed_v3.both_sexes.tsv.bgz	wget https://broad-ukb-sumstats-us-east-1.s3.amazonaws.com/round2/additive-tsvs/100920_2109.gwas.imputed_v3.both_sexes.tsv.bgz -O 100920_2109.gwas.imputed_v3.both_sexes.tsv.bgz	https://broad-ukb-sumstats-us-east-1.s3.amazonaws.com/round2/additive-tsvs/100920_2109.gwas.imputed_v3.both_sexes.tsv.bgz	https://www.dropbox.com/s/y49bgo817acvhzp/100920_2109.gwas.imputed_v3.both_sexes.tsv.bgz?dl=0	43b279a9f7a4e85b7cf69389d027337f
100920_2109	Type milk consumed: powdered milk	http://biobank.ctsu.ox.ac.uk/crystal/field.cgi?id=100920	female	100920_2109.gwas.imputed_v3.female.tsv.bgz	wget https://broad-ukb-sumstats-us-east-1.s3.amazonaws.com/round2/additive-tsvs/100920_2109.gwas.imputed_v3.female.tsv.bgz -O 100920_2109.gwas.imputed_v3.female.tsv.bgz	https://broad-ukb-sumstats-us-east-1.s3.amazonaws.com/round2/additive-tsvs/100920_2109.gwas.imputed_v3.female.tsv.bgz	https://www.dropbox.com/s/f0kf0nri35afbv1/100920_2109.gwas.imputed_v3.female.tsv.bgz?dl=0	c24b1d4ac5fa7acf18d652ee06b59e89
100920_2109	Type milk consumed: powdered milk	http://biobank.ctsu.ox.ac.uk/crystal/field.cgi?id=100920	male	100920_2109.gwas.imputed_v3.male.tsv.bgz	wget https://broad-ukb-sumstats-us-east-1.s3.amazonaws.com/round2/additive-tsvs/100920_2109.gwas.imputed_v3.male.tsv.bgz -O 100920_2109.gwas.imputed_v3.male.tsv.bgz	https://broad-ukb-sumstats-us-east-1.s3.amazonaws.com/round2/additive-tsvs/100920_2109.gwas.imputed_v3.male.tsv.bgz	https://www.dropbox.com/s/qjnfljusvxautzz/100920_2109.gwas.imputed_v3.male.tsv.bgz?dl=0	5f6d1475c9eabb150d29dcc177cf79a5
100920_2110	Type milk consumed: cholesterol lowering milk	http://biobank.ctsu.ox.ac.uk/crystal/field.cgi?id=100920	both_sexes	100920_2110.gwas.imputed_v3.both_sexes.tsv.bgz	wget https://broad-ukb-sumstats-us-east-1.s3.amazonaws.com/round2/additive-tsvs/100920_2110.gwas.imputed_v3.both_sexes.tsv.bgz -O 100920_2110.gwas.imputed_v3.both_sexes.tsv.bgz	https://broad-ukb-sumstats-us-east-1.s3.amazonaws.com/round2/additive-tsvs/100920_2110.gwas.imputed_v3.both_sexes.tsv.bgz	https://www.dropbox.com/s/pk396nsczz671a0/100920_2110.gwas.imputed_v3.both_sexes.tsv.bgz?dl=0	8ecf2165bc7e756ba22aa8e3c7a0059c
100920_2199	Type milk consumed: other type of milk	http://biobank.ctsu.ox.ac.uk/crystal/field.cgi?id=100920	both_sexes	100920_2199.gwas.imputed_v3.both_sexes.tsv.bgz	wget https://broad-ukb-sumstats-us-east-1.s3.amazonaws.com/round2/additive-tsvs/100920_2199.gwas.imputed_v3.both_sexes.tsv.bgz -O 100920_2199.gwas.imputed_v3.both_sexes.tsv.bgz	https://broad-ukb-sumstats-us-east-1.s3.amazonaws.com/round2/additive-tsvs/100920_2199.gwas.imputed_v3.both_sexes.tsv.bgz	https://www.dropbox.com/s/yxyq71qxyjae1sc/100920_2199.gwas.imputed_v3.both_sexes.tsv.bgz?dl=0	1ffe0cdfb969881a08ff6e2a3506366e
100920_2199	Type milk consumed: other type of milk	http://biobank.ctsu.ox.ac.uk/crystal/field.cgi?id=100920	female	100920_2199.gwas.imputed_v3.female.tsv.bgz	wget https://broad-ukb-sumstats-us-east-1.s3.amazonaws.com/round2/additive-tsvs/100920_2199.gwas.imputed_v3.female.tsv.bgz -O 100920_2199.gwas.imputed_v3.female.tsv.bgz	https://broad-ukb-sumstats-us-east-1.s3.amazonaws.com/round2/additive-tsvs/100920_2199.gwas.imputed_v3.female.tsv.bgz	https://www.dropbox.com/s/a4qo6vab8j8amt6/100920_2199.gwas.imputed_v3.female.tsv.bgz?dl=0	33b7795c4465371e95e2808b79bfb813
100940	Bread consumed	http://biobank.ctsu.ox.ac.uk/crystal/field.cgi?id=100940	both_sexes	100940.gwas.imputed_v3.both_sexes.tsv.bgz	wget https://broad-ukb-sumstats-us-east-1.s3.amazonaws.com/round2/additive-tsvs/100940.gwas.imputed_v3.both_sexes.tsv.bgz -O 100940.gwas.imputed_v3.both_sexes.tsv.bgz	https://broad-ukb-sumstats-us-east-1.s3.amazonaws.com/round2/additive-tsvs/100940.gwas.imputed_v3.both_sexes.tsv.bgz	https://www.dropbox.com/s/byahyso9i6au8er/100940.gwas.imputed_v3.both_sexes.tsv.bgz?dl=0	b0d63a1158e074dc9d1f4d71fbe79ad8
100940	Bread consumed	http://biobank.ctsu.ox.ac.uk/crystal/field.cgi?id=100940	female	100940.gwas.imputed_v3.female.tsv.bgz	wget https://broad-ukb-sumstats-us-east-1.s3.amazonaws.com/round2/additive-tsvs/100940.gwas.imputed_v3.female.tsv.bgz -O 100940.gwas.imputed_v3.female.tsv.bgz	https://broad-ukb-sumstats-us-east-1.s3.amazonaws.com/round2/additive-tsvs/100940.gwas.imputed_v3.female.tsv.bgz	https://www.dropbox.com/s/897uev4y0wog0f4/100940.gwas.imputed_v3.female.tsv.bgz?dl=0	476b844827a42775a6c5984af6f5a6e5
100940	Bread consumed	http://biobank.ctsu.ox.ac.uk/crystal/field.cgi?id=100940	male	100940.gwas.imputed_v3.male.tsv.bgz	wget https://broad-ukb-sumstats-us-east-1.s3.amazonaws.com/round2/additive-tsvs/100940.gwas.imputed_v3.male.tsv.bgz -O 100940.gwas.imputed_v3.male.tsv.bgz	https://broad-ukb-sumstats-us-east-1.s3.amazonaws.com/round2/additive-tsvs/100940.gwas.imputed_v3.male.tsv.bgz	https://www.dropbox.com/s/4pb7z6a0km8egju/100940.gwas.imputed_v3.male.tsv.bgz?dl=0	b873d7bd2f94a0a63d6c089e78361541
1011	Frequency of light DIY in last 4 weeks	http://biobank.ctsu.ox.ac.uk/crystal/field.cgi?id=1011	both_sexes	1011.gwas.imputed_v3.both_sexes.tsv.bgz	wget https://broad-ukb-sumstats-us-east-1.s3.amazonaws.com/round2/additive-tsvs/1011.gwas.imputed_v3.both_sexes.tsv.bgz -O 1011.gwas.imputed_v3.both_sexes.tsv.bgz	https://broad-ukb-sumstats-us-east-1.s3.amazonaws.com/round2/additive-tsvs/1011.gwas.imputed_v3.both_sexes.tsv.bgz	https://www.dropbox.com/s/i6k20pw1yt9cvqc/1011.gwas.imputed_v3.both_sexes.tsv.bgz?dl=0	1164d102673680ec83b00d4c112f4671
1011	Frequency of light DIY in last 4 weeks	http://biobank.ctsu.ox.ac.uk/crystal/field.cgi?id=1011	female	1011.gwas.imputed_v3.female.tsv.bgz	wget https://broad-ukb-sumstats-us-east-1.s3.amazonaws.com/round2/additive-tsvs/1011.gwas.imputed_v3.female.tsv.bgz -O 1011.gwas.imputed_v3.female.tsv.bgz	https://broad-ukb-sumstats-us-east-1.s3.amazonaws.com/round2/additive-tsvs/1011.gwas.imputed_v3.female.tsv.bgz	https://www.dropbox.com/s/5uixzyv7zvai2az/1011.gwas.imputed_v3.female.tsv.bgz?dl=0	2bf8cd359f62150448a15db14c31ad26
1011	Frequency of light DIY in last 4 weeks	http://biobank.ctsu.ox.ac.uk/crystal/field.cgi?id=1011	male	1011.gwas.imputed_v3.male.tsv.bgz	wget https://broad-ukb-sumstats-us-east-1.s3.amazonaws.com/round2/additive-tsvs/1011.gwas.imputed_v3.male.tsv.bgz -O 1011.gwas.imputed_v3.male.tsv.bgz	https://broad-ukb-sumstats-us-east-1.s3.amazonaws.com/round2/additive-tsvs/1011.gwas.imputed_v3.male.tsv.bgz	https://www.dropbox.com/s/axkuxm7bezrcx5b/1011.gwas.imputed_v3.male.tsv.bgz?dl=0	5c4e547ab9f1f81f1bed53bb68094d5b
102_irnt	Pulse rate, automated reading	http://biobank.ctsu.ox.ac.uk/crystal/field.cgi?id=102	both_sexes	102_irnt.gwas.imputed_v3.both_sexes.tsv.bgz	wget https://broad-ukb-sumstats-us-east-1.s3.amazonaws.com/round2/additive-tsvs/102_irnt.gwas.imputed_v3.both_sexes.tsv.bgz -O 102_irnt.gwas.imputed_v3.both_sexes.tsv.bgz	https://broad-ukb-sumstats-us-east-1.s3.amazonaws.com/round2/additive-tsvs/102_irnt.gwas.imputed_v3.both_sexes.tsv.bgz	https://www.dropbox.com/s/vcucwm9axqai2ds/102_irnt.gwas.imputed_v3.both_sexes.tsv.bgz?dl=0	d03170366e521b27df00f185f9cb4c0c
102_irnt	Pulse rate, automated reading	http://biobank.ctsu.ox.ac.uk/crystal/field.cgi?id=102	female	102_irnt.gwas.imputed_v3.female.tsv.bgz	wget https://broad-ukb-sumstats-us-east-1.s3.amazonaws.com/round2/additive-tsvs/102_irnt.gwas.imputed_v3.female.tsv.bgz -O 102_irnt.gwas.imputed_v3.female.tsv.bgz	https://broad-ukb-sumstats-us-east-1.s3.amazonaws.com/round2/additive-tsvs/102_irnt.gwas.imputed_v3.female.tsv.bgz	https://www.dropbox.com/s/e23xyd0jop41270/102_irnt.gwas.imputed_v3.female.tsv.bgz?dl=0	b2c2cac74158e83fd9733406cb5df4d2
102_irnt	Pulse rate, automated reading	http://biobank.ctsu.ox.ac.uk/crystal/field.cgi?id=102	male	102_irnt.gwas.imputed_v3.male.tsv.bgz	wget https://broad-ukb-sumstats-us-east-1.s3.amazonaws.com/round2/additive-tsvs/102_irnt.gwas.imputed_v3.male.tsv.bgz -O 102_irnt.gwas.imputed_v3.male.tsv.bgz	https://broad-ukb-sumstats-us-east-1.s3.amazonaws.com/round2/additive-tsvs/102_irnt.gwas.imputed_v3.male.tsv.bgz	https://www.dropbox.com/s/auovlez55kx44kl/102_irnt.gwas.imputed_v3.male.tsv.bgz?dl=0	76f852f23f0f7b4f1a7e76449fc622d9
102_raw	Pulse rate, automated reading	http://biobank.ctsu.ox.ac.uk/crystal/field.cgi?id=102	both_sexes	102_raw.gwas.imputed_v3.both_sexes.tsv.bgz	wget https://broad-ukb-sumstats-us-east-1.s3.amazonaws.com/round2/additive-tsvs/102_raw.gwas.imputed_v3.both_sexes.tsv.bgz -O 102_raw.gwas.imputed_v3.both_sexes.tsv.bgz	https://broad-ukb-sumstats-us-east-1.s3.amazonaws.com/round2/additive-tsvs/102_raw.gwas.imputed_v3.both_sexes.tsv.bgz	https://www.dropbox.com/s/hql1nflnkrk863p/102_raw.gwas.imputed_v3.both_sexes.tsv.bgz?dl=0	e2259351fbd0e6b84b90ef9698ca976a
102_raw	Pulse rate, automated reading	http://biobank.ctsu.ox.ac.uk/crystal/field.cgi?id=102	female	102_raw.gwas.imputed_v3.female.tsv.bgz	wget https://broad-ukb-sumstats-us-east-1.s3.amazonaws.com/round2/additive-tsvs/102_raw.gwas.imputed_v3.female.tsv.bgz -O 102_raw.gwas.imputed_v3.female.tsv.bgz	https://broad-ukb-sumstats-us-east-1.s3.amazonaws.com/round2/additive-tsvs/102_raw.gwas.imputed_v3.female.tsv.bgz	https://www.dropbox.com/s/nsm8qth32br318q/102_raw.gwas.imputed_v3.female.tsv.bgz?dl=0	d34beaf7d02d189835afacc25417ebab
102_raw	Pulse rate, automated reading	http://biobank.ctsu.ox.ac.uk/crystal/field.cgi?id=102	male	102_raw.gwas.imputed_v3.male.tsv.bgz	wget https://broad-ukb-sumstats-us-east-1.s3.amazonaws.com/round2/additive-tsvs/102_raw.gwas.imputed_v3.male.tsv.bgz -O 102_raw.gwas.imputed_v3.male.tsv.bgz	https://broad-ukb-sumstats-us-east-1.s3.amazonaws.com/round2/additive-tsvs/102_raw.gwas.imputed_v3.male.tsv.bgz	https://www.dropbox.com/s/pl848jclw95u6dk/102_raw.gwas.imputed_v3.male.tsv.bgz?dl=0	d48eb60cde2a8ca29b0d0d24d2b2ee07
102080	Yogurt/ice-cream consumers	http://biobank.ctsu.ox.ac.uk/crystal/field.cgi?id=102080	both_sexes	102080.gwas.imputed_v3.both_sexes.tsv.bgz	wget https://broad-ukb-sumstats-us-east-1.s3.amazonaws.com/round2/additive-tsvs/102080.gwas.imputed_v3.both_sexes.tsv.bgz -O 102080.gwas.imputed_v3.both_sexes.tsv.bgz	https://broad-ukb-sumstats-us-east-1.s3.amazonaws.com/round2/additive-tsvs/102080.gwas.imputed_v3.both_sexes.tsv.bgz	https://www.dropbox.com/s/8qab67sbzduglcm/102080.gwas.imputed_v3.both_sexes.tsv.bgz?dl=0	795135f7e05d3ee3286d0ccd4e2fcf02
102080	Yogurt/ice-cream consumers	http://biobank.ctsu.ox.ac.uk/crystal/field.cgi?id=102080	female	102080.gwas.imputed_v3.female.tsv.bgz	wget https://broad-ukb-sumstats-us-east-1.s3.amazonaws.com/round2/additive-tsvs/102080.gwas.imputed_v3.female.tsv.bgz -O 102080.gwas.imputed_v3.female.tsv.bgz	https://broad-ukb-sumstats-us-east-1.s3.amazonaws.com/round2/additive-tsvs/102080.gwas.imputed_v3.female.tsv.bgz	https://www.dropbox.com/s/b8scvyxo2o8zx3s/102080.gwas.imputed_v3.female.tsv.bgz?dl=0	9ad296e3ddac8c159cd589bd29139b58
102080	Yogurt/ice-cream consumers	http://biobank.ctsu.ox.ac.uk/crystal/field.cgi?id=102080	male	102080.gwas.imputed_v3.male.tsv.bgz	wget https://broad-ukb-sumstats-us-east-1.s3.amazonaws.com/round2/additive-tsvs/102080.gwas.imputed_v3.male.tsv.bgz -O 102080.gwas.imputed_v3.male.tsv.bgz	https://broad-ukb-sumstats-us-east-1.s3.amazonaws.com/round2/additive-tsvs/102080.gwas.imputed_v3.male.tsv.bgz	https://www.dropbox.com/s/2x0cjttzccie9xc/102080.gwas.imputed_v3.male.tsv.bgz?dl=0	d1f451dd66732896f17ba72915104d38
1021	Duration of light DIY	http://biobank.ctsu.ox.ac.uk/crystal/field.cgi?id=1021	both_sexes	1021.gwas.imputed_v3.both_sexes.tsv.bgz	wget https://broad-ukb-sumstats-us-east-1.s3.amazonaws.com/round2/additive-tsvs/1021.gwas.imputed_v3.both_sexes.tsv.bgz -O 1021.gwas.imputed_v3.both_sexes.tsv.bgz	https://broad-ukb-sumstats-us-east-1.s3.amazonaws.com/round2/additive-tsvs/1021.gwas.imputed_v3.both_sexes.tsv.bgz	https://www.dropbox.com/s/nf4azfxeo1u50gq/1021.gwas.imputed_v3.both_sexes.tsv.bgz?dl=0	6c5b105613268805a1c6e25988ea4977
1021	Duration of light DIY	http://biobank.ctsu.ox.ac.uk/crystal/field.cgi?id=1021	female	1021.gwas.imputed_v3.female.tsv.bgz	wget https://broad-ukb-sumstats-us-east-1.s3.amazonaws.com/round2/additive-tsvs/1021.gwas.imputed_v3.female.tsv.bgz -O 1021.gwas.imputed_v3.female.tsv.bgz	https://broad-ukb-sumstats-us-east-1.s3.amazonaws.com/round2/additive-tsvs/1021.gwas.imputed_v3.female.tsv.bgz	https://www.dropbox.com/s/1jc8wryzdou0n2s/1021.gwas.imputed_v3.female.tsv.bgz?dl=0	5f49a699f0110c91b50a33053b3c9da3
1021	Duration of light DIY	http://biobank.ctsu.ox.ac.uk/crystal/field.cgi?id=1021	male	1021.gwas.imputed_v3.male.tsv.bgz	wget https://broad-ukb-sumstats-us-east-1.s3.amazonaws.com/round2/additive-tsvs/1021.gwas.imputed_v3.male.tsv.bgz -O 1021.gwas.imputed_v3.male.tsv.bgz	https://broad-ukb-sumstats-us-east-1.s3.amazonaws.com/round2/additive-tsvs/1021.gwas.imputed_v3.male.tsv.bgz	https://www.dropbox.com/s/tpncnscd960f3v6/1021.gwas.imputed_v3.male.tsv.bgz?dl=0	388aff318ebc180a6c0908907bcb05fb
102130	Dessert consumers	http://biobank.ctsu.ox.ac.uk/crystal/field.cgi?id=102130	both_sexes	102130.gwas.imputed_v3.both_sexes.tsv.bgz	wget https://broad-ukb-sumstats-us-east-1.s3.amazonaws.com/round2/additive-tsvs/102130.gwas.imputed_v3.both_sexes.tsv.bgz -O 102130.gwas.imputed_v3.both_sexes.tsv.bgz	https://broad-ukb-sumstats-us-east-1.s3.amazonaws.com/round2/additive-tsvs/102130.gwas.imputed_v3.both_sexes.tsv.bgz	https://www.dropbox.com/s/o9s0pq11byc0ycn/102130.gwas.imputed_v3.both_sexes.tsv.bgz?dl=0	c14554b9165737d0c673939006f47fb2
102130	Dessert consumers	http://biobank.ctsu.ox.ac.uk/crystal/field.cgi?id=102130	female	102130.gwas.imputed_v3.female.tsv.bgz	wget https://broad-ukb-sumstats-us-east-1.s3.amazonaws.com/round2/additive-tsvs/102130.gwas.imputed_v3.female.tsv.bgz -O 102130.gwas.imputed_v3.female.tsv.bgz	https://broad-ukb-sumstats-us-east-1.s3.amazonaws.com/round2/additive-tsvs/102130.gwas.imputed_v3.female.tsv.bgz	https://www.dropbox.com/s/13km76cjxgdeevx/102130.gwas.imputed_v3.female.tsv.bgz?dl=0	2cba4d39d73945c911e644336c558ef6
102130	Dessert consumers	http://biobank.ctsu.ox.ac.uk/crystal/field.cgi?id=102130	male	102130.gwas.imputed_v3.male.tsv.bgz	wget https://broad-ukb-sumstats-us-east-1.s3.amazonaws.com/round2/additive-tsvs/102130.gwas.imputed_v3.male.tsv.bgz -O 102130.gwas.imputed_v3.male.tsv.bgz	https://broad-ukb-sumstats-us-east-1.s3.amazonaws.com/round2/additive-tsvs/102130.gwas.imputed_v3.male.tsv.bgz	https://www.dropbox.com/s/lo3dspdiudoa5jd/102130.gwas.imputed_v3.male.tsv.bgz?dl=0	3b5ee859d6a7984360182595bd01df6b
102190	Cake intake	http://biobank.ctsu.ox.ac.uk/crystal/field.cgi?id=102190	both_sexes	102190.gwas.imputed_v3.both_sexes.tsv.bgz	wget https://broad-ukb-sumstats-us-east-1.s3.amazonaws.com/round2/additive-tsvs/102190.gwas.imputed_v3.both_sexes.tsv.bgz -O 102190.gwas.imputed_v3.both_sexes.tsv.bgz	https://broad-ukb-sumstats-us-east-1.s3.amazonaws.com/round2/additive-tsvs/102190.gwas.imputed_v3.both_sexes.tsv.bgz	https://www.dropbox.com/s/9q3lhjh403ot0f2/102190.gwas.imputed_v3.both_sexes.tsv.bgz?dl=0	91d11e3f19f95131f17c34db96afab00
102190	Cake intake	http://biobank.ctsu.ox.ac.uk/crystal/field.cgi?id=102190	female	102190.gwas.imputed_v3.female.tsv.bgz	wget https://broad-ukb-sumstats-us-east-1.s3.amazonaws.com/round2/additive-tsvs/102190.gwas.imputed_v3.female.tsv.bgz -O 102190.gwas.imputed_v3.female.tsv.bgz	https://broad-ukb-sumstats-us-east-1.s3.amazonaws.com/round2/additive-tsvs/102190.gwas.imputed_v3.female.tsv.bgz	https://www.dropbox.com/s/aie6qw2xf81gaj2/102190.gwas.imputed_v3.female.tsv.bgz?dl=0	243effa583d7dfc4329a3fab7b3d6d74
102190	Cake intake	http://biobank.ctsu.ox.ac.uk/crystal/field.cgi?id=102190	male	102190.gwas.imputed_v3.male.tsv.bgz	wget https://broad-ukb-sumstats-us-east-1.s3.amazonaws.com/round2/additive-tsvs/102190.gwas.imputed_v3.male.tsv.bgz -O 102190.gwas.imputed_v3.male.tsv.bgz	https://broad-ukb-sumstats-us-east-1.s3.amazonaws.com/round2/additive-tsvs/102190.gwas.imputed_v3.male.tsv.bgz	https://www.dropbox.com/s/wclmywj7w0s79bm/102190.gwas.imputed_v3.male.tsv.bgz?dl=0	889dd52d17c2178fd02ad0807a493fc8
102250	Sweet snack consumers	http://biobank.ctsu.ox.ac.uk/crystal/field.cgi?id=102250	both_sexes	102250.gwas.imputed_v3.both_sexes.tsv.bgz	wget https://broad-ukb-sumstats-us-east-1.s3.amazonaws.com/round2/additive-tsvs/102250.gwas.imputed_v3.both_sexes.tsv.bgz -O 102250.gwas.imputed_v3.both_sexes.tsv.bgz	https://broad-ukb-sumstats-us-east-1.s3.amazonaws.com/round2/additive-tsvs/102250.gwas.imputed_v3.both_sexes.tsv.bgz	https://www.dropbox.com/s/zmivpo0b9s0acka/102250.gwas.imputed_v3.both_sexes.tsv.bgz?dl=0	1fae73cc7e984bb5b5016a5235ba468a
102250	Sweet snack consumers	http://biobank.ctsu.ox.ac.uk/crystal/field.cgi?id=102250	female	102250.gwas.imputed_v3.female.tsv.bgz	wget https://broad-ukb-sumstats-us-east-1.s3.amazonaws.com/round2/additive-tsvs/102250.gwas.imputed_v3.female.tsv.bgz -O 102250.gwas.imputed_v3.female.tsv.bgz	https://broad-ukb-sumstats-us-east-1.s3.amazonaws.com/round2/additive-tsvs/102250.gwas.imputed_v3.female.tsv.bgz	https://www.dropbox.com/s/bbwfjs1mvtd76bk/102250.gwas.imputed_v3.female.tsv.bgz?dl=0	039872f6052edcf79a26efd2047c7695
102250	Sweet snack consumers	http://biobank.ctsu.ox.ac.uk/crystal/field.cgi?id=102250	male	102250.gwas.imputed_v3.male.tsv.bgz	wget https://broad-ukb-sumstats-us-east-1.s3.amazonaws.com/round2/additive-tsvs/102250.gwas.imputed_v3.male.tsv.bgz -O 102250.gwas.imputed_v3.male.tsv.bgz	https://broad-ukb-sumstats-us-east-1.s3.amazonaws.com/round2/additive-tsvs/102250.gwas.imputed_v3.male.tsv.bgz	https://www.dropbox.com/s/4ifx8tefx24828j/102250.gwas.imputed_v3.male.tsv.bgz?dl=0	884c418709b3f18633f8509d6b713c79
102280	Milk chocolate intake	http://biobank.ctsu.ox.ac.uk/crystal/field.cgi?id=102280	both_sexes	102280.gwas.imputed_v3.both_sexes.tsv.bgz	wget https://broad-ukb-sumstats-us-east-1.s3.amazonaws.com/round2/additive-tsvs/102280.gwas.imputed_v3.both_sexes.tsv.bgz -O 102280.gwas.imputed_v3.both_sexes.tsv.bgz	https://broad-ukb-sumstats-us-east-1.s3.amazonaws.com/round2/additive-tsvs/102280.gwas.imputed_v3.both_sexes.tsv.bgz	https://www.dropbox.com/s/nh6hcgkvq873apj/102280.gwas.imputed_v3.both_sexes.tsv.bgz?dl=0	4312502ba417f73253408efeacea6494
102280	Milk chocolate intake	http://biobank.ctsu.ox.ac.uk/crystal/field.cgi?id=102280	female	102280.gwas.imputed_v3.female.tsv.bgz	wget https://broad-ukb-sumstats-us-east-1.s3.amazonaws.com/round2/additive-tsvs/102280.gwas.imputed_v3.female.tsv.bgz -O 102280.gwas.imputed_v3.female.tsv.bgz	https://broad-ukb-sumstats-us-east-1.s3.amazonaws.com/round2/additive-tsvs/102280.gwas.imputed_v3.female.tsv.bgz	https://www.dropbox.com/s/hf573qb8mmthosp/102280.gwas.imputed_v3.female.tsv.bgz?dl=0	80c4ac46cf209abc2724beb92ab54bb6
102280	Milk chocolate intake	http://biobank.ctsu.ox.ac.uk/crystal/field.cgi?id=102280	male	102280.gwas.imputed_v3.male.tsv.bgz	wget https://broad-ukb-sumstats-us-east-1.s3.amazonaws.com/round2/additive-tsvs/102280.gwas.imputed_v3.male.tsv.bgz -O 102280.gwas.imputed_v3.male.tsv.bgz	https://broad-ukb-sumstats-us-east-1.s3.amazonaws.com/round2/additive-tsvs/102280.gwas.imputed_v3.male.tsv.bgz	https://www.dropbox.com/s/0s0ux18ek6y35yj/102280.gwas.imputed_v3.male.tsv.bgz?dl=0	f63f4fd8eb24827ab3c8fde1147579ff
102290	Dark chocolate intake	http://biobank.ctsu.ox.ac.uk/crystal/field.cgi?id=102290	both_sexes	102290.gwas.imputed_v3.both_sexes.tsv.bgz	wget https://broad-ukb-sumstats-us-east-1.s3.amazonaws.com/round2/additive-tsvs/102290.gwas.imputed_v3.both_sexes.tsv.bgz -O 102290.gwas.imputed_v3.both_sexes.tsv.bgz	https://broad-ukb-sumstats-us-east-1.s3.amazonaws.com/round2/additive-tsvs/102290.gwas.imputed_v3.both_sexes.tsv.bgz	https://www.dropbox.com/s/ntn5k19vbkwhx1q/102290.gwas.imputed_v3.both_sexes.tsv.bgz?dl=0	a1f4c7c39e13245d3d8f386570f6d808
102290	Dark chocolate intake	http://biobank.ctsu.ox.ac.uk/crystal/field.cgi?id=102290	female	102290.gwas.imputed_v3.female.tsv.bgz	wget https://broad-ukb-sumstats-us-east-1.s3.amazonaws.com/round2/additive-tsvs/102290.gwas.imputed_v3.female.tsv.bgz -O 102290.gwas.imputed_v3.female.tsv.bgz	https://broad-ukb-sumstats-us-east-1.s3.amazonaws.com/round2/additive-tsvs/102290.gwas.imputed_v3.female.tsv.bgz	https://www.dropbox.com/s/keqyhkyqkga92m8/102290.gwas.imputed_v3.female.tsv.bgz?dl=0	23c4b0e6b78e0f543c7e427363832c7d
102290	Dark chocolate intake	http://biobank.ctsu.ox.ac.uk/crystal/field.cgi?id=102290	male	102290.gwas.imputed_v3.male.tsv.bgz	wget https://broad-ukb-sumstats-us-east-1.s3.amazonaws.com/round2/additive-tsvs/102290.gwas.imputed_v3.male.tsv.bgz -O 102290.gwas.imputed_v3.male.tsv.bgz	https://broad-ukb-sumstats-us-east-1.s3.amazonaws.com/round2/additive-tsvs/102290.gwas.imputed_v3.male.tsv.bgz	https://www.dropbox.com/s/1raz98wx1ao36bf/102290.gwas.imputed_v3.male.tsv.bgz?dl=0	2115f6468406aa26ec7b1af58c929dd9
102330	Sweets intake	http://biobank.ctsu.ox.ac.uk/crystal/field.cgi?id=102330	both_sexes	102330.gwas.imputed_v3.both_sexes.tsv.bgz	wget https://broad-ukb-sumstats-us-east-1.s3.amazonaws.com/round2/additive-tsvs/102330.gwas.imputed_v3.both_sexes.tsv.bgz -O 102330.gwas.imputed_v3.both_sexes.tsv.bgz	https://broad-ukb-sumstats-us-east-1.s3.amazonaws.com/round2/additive-tsvs/102330.gwas.imputed_v3.both_sexes.tsv.bgz	https://www.dropbox.com/s/fcjt3piv31kio6q/102330.gwas.imputed_v3.both_sexes.tsv.bgz?dl=0	e092608bcf8853063bc425a8ae0f06ed
102330	Sweets intake	http://biobank.ctsu.ox.ac.uk/crystal/field.cgi?id=102330	female	102330.gwas.imputed_v3.female.tsv.bgz	wget https://broad-ukb-sumstats-us-east-1.s3.amazonaws.com/round2/additive-tsvs/102330.gwas.imputed_v3.female.tsv.bgz -O 102330.gwas.imputed_v3.female.tsv.bgz	https://broad-ukb-sumstats-us-east-1.s3.amazonaws.com/round2/additive-tsvs/102330.gwas.imputed_v3.female.tsv.bgz	https://www.dropbox.com/s/k5roze6cbpwfwoa/102330.gwas.imputed_v3.female.tsv.bgz?dl=0	0d0ae5010a5b57095f9eae82e39de3c5
102330	Sweets intake	http://biobank.ctsu.ox.ac.uk/crystal/field.cgi?id=102330	male	102330.gwas.imputed_v3.male.tsv.bgz	wget https://broad-ukb-sumstats-us-east-1.s3.amazonaws.com/round2/additive-tsvs/102330.gwas.imputed_v3.male.tsv.bgz -O 102330.gwas.imputed_v3.male.tsv.bgz	https://broad-ukb-sumstats-us-east-1.s3.amazonaws.com/round2/additive-tsvs/102330.gwas.imputed_v3.male.tsv.bgz	https://www.dropbox.com/s/y2g1ix0gv2tmg54/102330.gwas.imputed_v3.male.tsv.bgz?dl=0	a7798994453fa12fef8601427748127c
102360	Sweet biscuits intake	http://biobank.ctsu.ox.ac.uk/crystal/field.cgi?id=102360	both_sexes	102360.gwas.imputed_v3.both_sexes.tsv.bgz	wget https://broad-ukb-sumstats-us-east-1.s3.amazonaws.com/round2/additive-tsvs/102360.gwas.imputed_v3.both_sexes.tsv.bgz -O 102360.gwas.imputed_v3.both_sexes.tsv.bgz	https://broad-ukb-sumstats-us-east-1.s3.amazonaws.com/round2/additive-tsvs/102360.gwas.imputed_v3.both_sexes.tsv.bgz	https://www.dropbox.com/s/lm5cx0tje98ly9r/102360.gwas.imputed_v3.both_sexes.tsv.bgz?dl=0	0d680718d44df6f3a6b4b616728841e7
102360	Sweet biscuits intake	http://biobank.ctsu.ox.ac.uk/crystal/field.cgi?id=102360	female	102360.gwas.imputed_v3.female.tsv.bgz	wget https://broad-ukb-sumstats-us-east-1.s3.amazonaws.com/round2/additive-tsvs/102360.gwas.imputed_v3.female.tsv.bgz -O 102360.gwas.imputed_v3.female.tsv.bgz	https://broad-ukb-sumstats-us-east-1.s3.amazonaws.com/round2/additive-tsvs/102360.gwas.imputed_v3.female.tsv.bgz	https://www.dropbox.com/s/irmgft6c56lpe35/102360.gwas.imputed_v3.female.tsv.bgz?dl=0	e7b1e8ff47af34b67fdb1c427006fa61
102360	Sweet biscuits intake	http://biobank.ctsu.ox.ac.uk/crystal/field.cgi?id=102360	male	102360.gwas.imputed_v3.male.tsv.bgz	wget https://broad-ukb-sumstats-us-east-1.s3.amazonaws.com/round2/additive-tsvs/102360.gwas.imputed_v3.male.tsv.bgz -O 102360.gwas.imputed_v3.male.tsv.bgz	https://broad-ukb-sumstats-us-east-1.s3.amazonaws.com/round2/additive-tsvs/102360.gwas.imputed_v3.male.tsv.bgz	https://www.dropbox.com/s/08kped7evfjz2ln/102360.gwas.imputed_v3.male.tsv.bgz?dl=0	29e537b85e4411ae7c1e2b3112901fab
102400	Savoury snack consumers	http://biobank.ctsu.ox.ac.uk/crystal/field.cgi?id=102400	both_sexes	102400.gwas.imputed_v3.both_sexes.tsv.bgz	wget https://broad-ukb-sumstats-us-east-1.s3.amazonaws.com/round2/additive-tsvs/102400.gwas.imputed_v3.both_sexes.tsv.bgz -O 102400.gwas.imputed_v3.both_sexes.tsv.bgz	https://broad-ukb-sumstats-us-east-1.s3.amazonaws.com/round2/additive-tsvs/102400.gwas.imputed_v3.both_sexes.tsv.bgz	https://www.dropbox.com/s/1f0kf6jiaakeuw8/102400.gwas.imputed_v3.both_sexes.tsv.bgz?dl=0	a0d83f66db661915c4480c1b7492139f
102400	Savoury snack consumers	http://biobank.ctsu.ox.ac.uk/crystal/field.cgi?id=102400	female	102400.gwas.imputed_v3.female.tsv.bgz	wget https://broad-ukb-sumstats-us-east-1.s3.amazonaws.com/round2/additive-tsvs/102400.gwas.imputed_v3.female.tsv.bgz -O 102400.gwas.imputed_v3.female.tsv.bgz	https://broad-ukb-sumstats-us-east-1.s3.amazonaws.com/round2/additive-tsvs/102400.gwas.imputed_v3.female.tsv.bgz	https://www.dropbox.com/s/jv184tf327ij5v9/102400.gwas.imputed_v3.female.tsv.bgz?dl=0	da4177a738dd5745839e20c6e3cd5dbb
102400	Savoury snack consumers	http://biobank.ctsu.ox.ac.uk/crystal/field.cgi?id=102400	male	102400.gwas.imputed_v3.male.tsv.bgz	wget https://broad-ukb-sumstats-us-east-1.s3.amazonaws.com/round2/additive-tsvs/102400.gwas.imputed_v3.male.tsv.bgz -O 102400.gwas.imputed_v3.male.tsv.bgz	https://broad-ukb-sumstats-us-east-1.s3.amazonaws.com/round2/additive-tsvs/102400.gwas.imputed_v3.male.tsv.bgz	https://www.dropbox.com/s/2ftg3cag4q48gl3/102400.gwas.imputed_v3.male.tsv.bgz?dl=0	66a607df8071ff9ccdb1fb060a0c2fcb
102440	Unsalted nuts intake	http://biobank.ctsu.ox.ac.uk/crystal/field.cgi?id=102440	both_sexes	102440.gwas.imputed_v3.both_sexes.tsv.bgz	wget https://broad-ukb-sumstats-us-east-1.s3.amazonaws.com/round2/additive-tsvs/102440.gwas.imputed_v3.both_sexes.tsv.bgz -O 102440.gwas.imputed_v3.both_sexes.tsv.bgz	https://broad-ukb-sumstats-us-east-1.s3.amazonaws.com/round2/additive-tsvs/102440.gwas.imputed_v3.both_sexes.tsv.bgz	https://www.dropbox.com/s/b1r4cw2rij2u4dl/102440.gwas.imputed_v3.both_sexes.tsv.bgz?dl=0	a29fa226361ae48592a40a13945e7a2f
102440	Unsalted nuts intake	http://biobank.ctsu.ox.ac.uk/crystal/field.cgi?id=102440	female	102440.gwas.imputed_v3.female.tsv.bgz	wget https://broad-ukb-sumstats-us-east-1.s3.amazonaws.com/round2/additive-tsvs/102440.gwas.imputed_v3.female.tsv.bgz -O 102440.gwas.imputed_v3.female.tsv.bgz	https://broad-ukb-sumstats-us-east-1.s3.amazonaws.com/round2/additive-tsvs/102440.gwas.imputed_v3.female.tsv.bgz	https://www.dropbox.com/s/8b1l6m456x8uqd7/102440.gwas.imputed_v3.female.tsv.bgz?dl=0	8c6d447a21b9fa8aa636ff22c07965f5
102440	Unsalted nuts intake	http://biobank.ctsu.ox.ac.uk/crystal/field.cgi?id=102440	male	102440.gwas.imputed_v3.male.tsv.bgz	wget https://broad-ukb-sumstats-us-east-1.s3.amazonaws.com/round2/additive-tsvs/102440.gwas.imputed_v3.male.tsv.bgz -O 102440.gwas.imputed_v3.male.tsv.bgz	https://broad-ukb-sumstats-us-east-1.s3.amazonaws.com/round2/additive-tsvs/102440.gwas.imputed_v3.male.tsv.bgz	https://www.dropbox.com/s/jcet3w8nxnkafan/102440.gwas.imputed_v3.male.tsv.bgz?dl=0	690f4f3274d8c4573a4bec9ea7253e8c
102460	Crisp intake	http://biobank.ctsu.ox.ac.uk/crystal/field.cgi?id=102460	both_sexes	102460.gwas.imputed_v3.both_sexes.tsv.bgz	wget https://broad-ukb-sumstats-us-east-1.s3.amazonaws.com/round2/additive-tsvs/102460.gwas.imputed_v3.both_sexes.tsv.bgz -O 102460.gwas.imputed_v3.both_sexes.tsv.bgz	https://broad-ukb-sumstats-us-east-1.s3.amazonaws.com/round2/additive-tsvs/102460.gwas.imputed_v3.both_sexes.tsv.bgz	https://www.dropbox.com/s/rrol55tzre2em8k/102460.gwas.imputed_v3.both_sexes.tsv.bgz?dl=0	644ae86f69142427366273961906908a
102460	Crisp intake	http://biobank.ctsu.ox.ac.uk/crystal/field.cgi?id=102460	female	102460.gwas.imputed_v3.female.tsv.bgz	wget https://broad-ukb-sumstats-us-east-1.s3.amazonaws.com/round2/additive-tsvs/102460.gwas.imputed_v3.female.tsv.bgz -O 102460.gwas.imputed_v3.female.tsv.bgz	https://broad-ukb-sumstats-us-east-1.s3.amazonaws.com/round2/additive-tsvs/102460.gwas.imputed_v3.female.tsv.bgz	https://www.dropbox.com/s/3ijjeglus4ytzuq/102460.gwas.imputed_v3.female.tsv.bgz?dl=0	b705c198ac14f84bc947866a5defbd54
102460	Crisp intake	http://biobank.ctsu.ox.ac.uk/crystal/field.cgi?id=102460	male	102460.gwas.imputed_v3.male.tsv.bgz	wget https://broad-ukb-sumstats-us-east-1.s3.amazonaws.com/round2/additive-tsvs/102460.gwas.imputed_v3.male.tsv.bgz -O 102460.gwas.imputed_v3.male.tsv.bgz	https://broad-ukb-sumstats-us-east-1.s3.amazonaws.com/round2/additive-tsvs/102460.gwas.imputed_v3.male.tsv.bgz	https://www.dropbox.com/s/yaun5glvl7kx7ze/102460.gwas.imputed_v3.male.tsv.bgz?dl=0	778e1c17e9de5a448d9d35ccd42b1566
102700	Starchy food consumers	http://biobank.ctsu.ox.ac.uk/crystal/field.cgi?id=102700	both_sexes	102700.gwas.imputed_v3.both_sexes.tsv.bgz	wget https://broad-ukb-sumstats-us-east-1.s3.amazonaws.com/round2/additive-tsvs/102700.gwas.imputed_v3.both_sexes.tsv.bgz -O 102700.gwas.imputed_v3.both_sexes.tsv.bgz	https://broad-ukb-sumstats-us-east-1.s3.amazonaws.com/round2/additive-tsvs/102700.gwas.imputed_v3.both_sexes.tsv.bgz	https://www.dropbox.com/s/1uy2d0m3scywsz2/102700.gwas.imputed_v3.both_sexes.tsv.bgz?dl=0	f8f2becbc4dd0899d83db04a9757da1f
102700	Starchy food consumers	http://biobank.ctsu.ox.ac.uk/crystal/field.cgi?id=102700	female	102700.gwas.imputed_v3.female.tsv.bgz	wget https://broad-ukb-sumstats-us-east-1.s3.amazonaws.com/round2/additive-tsvs/102700.gwas.imputed_v3.female.tsv.bgz -O 102700.gwas.imputed_v3.female.tsv.bgz	https://broad-ukb-sumstats-us-east-1.s3.amazonaws.com/round2/additive-tsvs/102700.gwas.imputed_v3.female.tsv.bgz	https://www.dropbox.com/s/5w4bmbge35g0554/102700.gwas.imputed_v3.female.tsv.bgz?dl=0	ae46f808774d23aaf4153606e6a60719
102700	Starchy food consumers	http://biobank.ctsu.ox.ac.uk/crystal/field.cgi?id=102700	male	102700.gwas.imputed_v3.male.tsv.bgz	wget https://broad-ukb-sumstats-us-east-1.s3.amazonaws.com/round2/additive-tsvs/102700.gwas.imputed_v3.male.tsv.bgz -O 102700.gwas.imputed_v3.male.tsv.bgz	https://broad-ukb-sumstats-us-east-1.s3.amazonaws.com/round2/additive-tsvs/102700.gwas.imputed_v3.male.tsv.bgz	https://www.dropbox.com/s/83log3aklxqzba0/102700.gwas.imputed_v3.male.tsv.bgz?dl=0	103a4fdc3d6fa2a4af5712232e7a8630
102800	Cheese consumers	http://biobank.ctsu.ox.ac.uk/crystal/field.cgi?id=102800	both_sexes	102800.gwas.imputed_v3.both_sexes.tsv.bgz	wget https://broad-ukb-sumstats-us-east-1.s3.amazonaws.com/round2/additive-tsvs/102800.gwas.imputed_v3.both_sexes.tsv.bgz -O 102800.gwas.imputed_v3.both_sexes.tsv.bgz	https://broad-ukb-sumstats-us-east-1.s3.amazonaws.com/round2/additive-tsvs/102800.gwas.imputed_v3.both_sexes.tsv.bgz	https://www.dropbox.com/s/1e8czoelt4stmzv/102800.gwas.imputed_v3.both_sexes.tsv.bgz?dl=0	53ef6c885396e6e5654cc76874f18dc7
102800	Cheese consumers	http://biobank.ctsu.ox.ac.uk/crystal/field.cgi?id=102800	female	102800.gwas.imputed_v3.female.tsv.bgz	wget https://broad-ukb-sumstats-us-east-1.s3.amazonaws.com/round2/additive-tsvs/102800.gwas.imputed_v3.female.tsv.bgz -O 102800.gwas.imputed_v3.female.tsv.bgz	https://broad-ukb-sumstats-us-east-1.s3.amazonaws.com/round2/additive-tsvs/102800.gwas.imputed_v3.female.tsv.bgz	https://www.dropbox.com/s/pxtf8aibfdubmmb/102800.gwas.imputed_v3.female.tsv.bgz?dl=0	e2814696ad94b90498badb365056a1c0
102800	Cheese consumers	http://biobank.ctsu.ox.ac.uk/crystal/field.cgi?id=102800	male	102800.gwas.imputed_v3.male.tsv.bgz	wget https://broad-ukb-sumstats-us-east-1.s3.amazonaws.com/round2/additive-tsvs/102800.gwas.imputed_v3.male.tsv.bgz -O 102800.gwas.imputed_v3.male.tsv.bgz	https://broad-ukb-sumstats-us-east-1.s3.amazonaws.com/round2/additive-tsvs/102800.gwas.imputed_v3.male.tsv.bgz	https://www.dropbox.com/s/nlk3dvesys2t1j9/102800.gwas.imputed_v3.male.tsv.bgz?dl=0	b057fdde76a6aca8cf104ccea96ae6f9
102820	Hard cheese intake	http://biobank.ctsu.ox.ac.uk/crystal/field.cgi?id=102820	both_sexes	102820.gwas.imputed_v3.both_sexes.tsv.bgz	wget https://broad-ukb-sumstats-us-east-1.s3.amazonaws.com/round2/additive-tsvs/102820.gwas.imputed_v3.both_sexes.tsv.bgz -O 102820.gwas.imputed_v3.both_sexes.tsv.bgz	https://broad-ukb-sumstats-us-east-1.s3.amazonaws.com/round2/additive-tsvs/102820.gwas.imputed_v3.both_sexes.tsv.bgz	https://www.dropbox.com/s/wbp52a9wdhuv0rb/102820.gwas.imputed_v3.both_sexes.tsv.bgz?dl=0	947e478e3fc8462cfc181e26fa8d25d4
102820	Hard cheese intake	http://biobank.ctsu.ox.ac.uk/crystal/field.cgi?id=102820	female	102820.gwas.imputed_v3.female.tsv.bgz	wget https://broad-ukb-sumstats-us-east-1.s3.amazonaws.com/round2/additive-tsvs/102820.gwas.imputed_v3.female.tsv.bgz -O 102820.gwas.imputed_v3.female.tsv.bgz	https://broad-ukb-sumstats-us-east-1.s3.amazonaws.com/round2/additive-tsvs/102820.gwas.imputed_v3.female.tsv.bgz	https://www.dropbox.com/s/ey8i1lcpnzn1mmp/102820.gwas.imputed_v3.female.tsv.bgz?dl=0	af93b7c93f97e52ccf8b556a231f56f1
102820	Hard cheese intake	http://biobank.ctsu.ox.ac.uk/crystal/field.cgi?id=102820	male	102820.gwas.imputed_v3.male.tsv.bgz	wget https://broad-ukb-sumstats-us-east-1.s3.amazonaws.com/round2/additive-tsvs/102820.gwas.imputed_v3.male.tsv.bgz -O 102820.gwas.imputed_v3.male.tsv.bgz	https://broad-ukb-sumstats-us-east-1.s3.amazonaws.com/round2/additive-tsvs/102820.gwas.imputed_v3.male.tsv.bgz	https://www.dropbox.com/s/o2ixcfutk3putbo/102820.gwas.imputed_v3.male.tsv.bgz?dl=0	060d5d08a92a9397510626b3c433ad1b
102830	Soft cheese intake	http://biobank.ctsu.ox.ac.uk/crystal/field.cgi?id=102830	both_sexes	102830.gwas.imputed_v3.both_sexes.tsv.bgz	wget https://broad-ukb-sumstats-us-east-1.s3.amazonaws.com/round2/additive-tsvs/102830.gwas.imputed_v3.both_sexes.tsv.bgz -O 102830.gwas.imputed_v3.both_sexes.tsv.bgz	https://broad-ukb-sumstats-us-east-1.s3.amazonaws.com/round2/additive-tsvs/102830.gwas.imputed_v3.both_sexes.tsv.bgz	https://www.dropbox.com/s/uhu977l2niya6wr/102830.gwas.imputed_v3.both_sexes.tsv.bgz?dl=0	59814ded4097b37251eda31ce0458a93
102830	Soft cheese intake	http://biobank.ctsu.ox.ac.uk/crystal/field.cgi?id=102830	female	102830.gwas.imputed_v3.female.tsv.bgz	wget https://broad-ukb-sumstats-us-east-1.s3.amazonaws.com/round2/additive-tsvs/102830.gwas.imputed_v3.female.tsv.bgz -O 102830.gwas.imputed_v3.female.tsv.bgz	https://broad-ukb-sumstats-us-east-1.s3.amazonaws.com/round2/additive-tsvs/102830.gwas.imputed_v3.female.tsv.bgz	https://www.dropbox.com/s/z57q13y547sa4oq/102830.gwas.imputed_v3.female.tsv.bgz?dl=0	d7ad669c3f2b02fa4278545cceb69cf2
102830	Soft cheese intake	http://biobank.ctsu.ox.ac.uk/crystal/field.cgi?id=102830	male	102830.gwas.imputed_v3.male.tsv.bgz	wget https://broad-ukb-sumstats-us-east-1.s3.amazonaws.com/round2/additive-tsvs/102830.gwas.imputed_v3.male.tsv.bgz -O 102830.gwas.imputed_v3.male.tsv.bgz	https://broad-ukb-sumstats-us-east-1.s3.amazonaws.com/round2/additive-tsvs/102830.gwas.imputed_v3.male.tsv.bgz	https://www.dropbox.com/s/8iy1ziv7re06697/102830.gwas.imputed_v3.male.tsv.bgz?dl=0	e6e333f44f296b78565f05fa6fdaf3da
102840	Blue cheese intake	http://biobank.ctsu.ox.ac.uk/crystal/field.cgi?id=102840	both_sexes	102840.gwas.imputed_v3.both_sexes.tsv.bgz	wget https://broad-ukb-sumstats-us-east-1.s3.amazonaws.com/round2/additive-tsvs/102840.gwas.imputed_v3.both_sexes.tsv.bgz -O 102840.gwas.imputed_v3.both_sexes.tsv.bgz	https://broad-ukb-sumstats-us-east-1.s3.amazonaws.com/round2/additive-tsvs/102840.gwas.imputed_v3.both_sexes.tsv.bgz	https://www.dropbox.com/s/xuyppoq5qb4mvee/102840.gwas.imputed_v3.both_sexes.tsv.bgz?dl=0	be2032f04f20871661491c03cf5dcc16
102840	Blue cheese intake	http://biobank.ctsu.ox.ac.uk/crystal/field.cgi?id=102840	female	102840.gwas.imputed_v3.female.tsv.bgz	wget https://broad-ukb-sumstats-us-east-1.s3.amazonaws.com/round2/additive-tsvs/102840.gwas.imputed_v3.female.tsv.bgz -O 102840.gwas.imputed_v3.female.tsv.bgz	https://broad-ukb-sumstats-us-east-1.s3.amazonaws.com/round2/additive-tsvs/102840.gwas.imputed_v3.female.tsv.bgz	https://www.dropbox.com/s/yx1kar3pogmr62q/102840.gwas.imputed_v3.female.tsv.bgz?dl=0	118ea7331785da38885eed1001a8eec8
102840	Blue cheese intake	http://biobank.ctsu.ox.ac.uk/crystal/field.cgi?id=102840	male	102840.gwas.imputed_v3.male.tsv.bgz	wget https://broad-ukb-sumstats-us-east-1.s3.amazonaws.com/round2/additive-tsvs/102840.gwas.imputed_v3.male.tsv.bgz -O 102840.gwas.imputed_v3.male.tsv.bgz	https://broad-ukb-sumstats-us-east-1.s3.amazonaws.com/round2/additive-tsvs/102840.gwas.imputed_v3.male.tsv.bgz	https://www.dropbox.com/s/e740vub1lfc0sz7/102840.gwas.imputed_v3.male.tsv.bgz?dl=0	269956f67869122be5e64779557f6d8a
102930	Egg consumers	http://biobank.ctsu.ox.ac.uk/crystal/field.cgi?id=102930	both_sexes	102930.gwas.imputed_v3.both_sexes.tsv.bgz	wget https://broad-ukb-sumstats-us-east-1.s3.amazonaws.com/round2/additive-tsvs/102930.gwas.imputed_v3.both_sexes.tsv.bgz -O 102930.gwas.imputed_v3.both_sexes.tsv.bgz	https://broad-ukb-sumstats-us-east-1.s3.amazonaws.com/round2/additive-tsvs/102930.gwas.imputed_v3.both_sexes.tsv.bgz	https://www.dropbox.com/s/b7lyc71ep5gkl8o/102930.gwas.imputed_v3.both_sexes.tsv.bgz?dl=0	c6e5c76c4da81d5b08a83b046abdb600
102930	Egg consumers	http://biobank.ctsu.ox.ac.uk/crystal/field.cgi?id=102930	female	102930.gwas.imputed_v3.female.tsv.bgz	wget https://broad-ukb-sumstats-us-east-1.s3.amazonaws.com/round2/additive-tsvs/102930.gwas.imputed_v3.female.tsv.bgz -O 102930.gwas.imputed_v3.female.tsv.bgz	https://broad-ukb-sumstats-us-east-1.s3.amazonaws.com/round2/additive-tsvs/102930.gwas.imputed_v3.female.tsv.bgz	https://www.dropbox.com/s/ii1a73zvoqk8e7m/102930.gwas.imputed_v3.female.tsv.bgz?dl=0	18543369a19a8d615f0dbb337f22f4c2
102930	Egg consumers	http://biobank.ctsu.ox.ac.uk/crystal/field.cgi?id=102930	male	102930.gwas.imputed_v3.male.tsv.bgz	wget https://broad-ukb-sumstats-us-east-1.s3.amazonaws.com/round2/additive-tsvs/102930.gwas.imputed_v3.male.tsv.bgz -O 102930.gwas.imputed_v3.male.tsv.bgz	https://broad-ukb-sumstats-us-east-1.s3.amazonaws.com/round2/additive-tsvs/102930.gwas.imputed_v3.male.tsv.bgz	https://www.dropbox.com/s/968mhmb5iodkg7p/102930.gwas.imputed_v3.male.tsv.bgz?dl=0	fa77f6b5d6d0cdfd1480fbef943a9fe2
103000	Meat consumers	http://biobank.ctsu.ox.ac.uk/crystal/field.cgi?id=103000	both_sexes	103000.gwas.imputed_v3.both_sexes.tsv.bgz	wget https://broad-ukb-sumstats-us-east-1.s3.amazonaws.com/round2/additive-tsvs/103000.gwas.imputed_v3.both_sexes.tsv.bgz -O 103000.gwas.imputed_v3.both_sexes.tsv.bgz	https://broad-ukb-sumstats-us-east-1.s3.amazonaws.com/round2/additive-tsvs/103000.gwas.imputed_v3.both_sexes.tsv.bgz	https://www.dropbox.com/s/msvyu8x44uu5srk/103000.gwas.imputed_v3.both_sexes.tsv.bgz?dl=0	4630014fd27e051e7480296b81c427a3
103000	Meat consumers	http://biobank.ctsu.ox.ac.uk/crystal/field.cgi?id=103000	female	103000.gwas.imputed_v3.female.tsv.bgz	wget https://broad-ukb-sumstats-us-east-1.s3.amazonaws.com/round2/additive-tsvs/103000.gwas.imputed_v3.female.tsv.bgz -O 103000.gwas.imputed_v3.female.tsv.bgz	https://broad-ukb-sumstats-us-east-1.s3.amazonaws.com/round2/additive-tsvs/103000.gwas.imputed_v3.female.tsv.bgz	https://www.dropbox.com/s/fbwjb8mjifuvjqn/103000.gwas.imputed_v3.female.tsv.bgz?dl=0	fdede7e80e792e81a38a921226198d96
103000	Meat consumers	http://biobank.ctsu.ox.ac.uk/crystal/field.cgi?id=103000	male	103000.gwas.imputed_v3.male.tsv.bgz	wget https://broad-ukb-sumstats-us-east-1.s3.amazonaws.com/round2/additive-tsvs/103000.gwas.imputed_v3.male.tsv.bgz -O 103000.gwas.imputed_v3.male.tsv.bgz	https://broad-ukb-sumstats-us-east-1.s3.amazonaws.com/round2/additive-tsvs/103000.gwas.imputed_v3.male.tsv.bgz	https://www.dropbox.com/s/e096xzx2az9mpdz/103000.gwas.imputed_v3.male.tsv.bgz?dl=0	fac01c43ef7f8da19a1938d116acb5f8
103020	Beef intake	http://biobank.ctsu.ox.ac.uk/crystal/field.cgi?id=103020	both_sexes	103020.gwas.imputed_v3.both_sexes.tsv.bgz	wget https://broad-ukb-sumstats-us-east-1.s3.amazonaws.com/round2/additive-tsvs/103020.gwas.imputed_v3.both_sexes.tsv.bgz -O 103020.gwas.imputed_v3.both_sexes.tsv.bgz	https://broad-ukb-sumstats-us-east-1.s3.amazonaws.com/round2/additive-tsvs/103020.gwas.imputed_v3.both_sexes.tsv.bgz	https://www.dropbox.com/s/ebr84p6cayqv793/103020.gwas.imputed_v3.both_sexes.tsv.bgz?dl=0	cd559aa89722c5fad22ae7bb30efc9aa
103020	Beef intake	http://biobank.ctsu.ox.ac.uk/crystal/field.cgi?id=103020	female	103020.gwas.imputed_v3.female.tsv.bgz	wget https://broad-ukb-sumstats-us-east-1.s3.amazonaws.com/round2/additive-tsvs/103020.gwas.imputed_v3.female.tsv.bgz -O 103020.gwas.imputed_v3.female.tsv.bgz	https://broad-ukb-sumstats-us-east-1.s3.amazonaws.com/round2/additive-tsvs/103020.gwas.imputed_v3.female.tsv.bgz	https://www.dropbox.com/s/etms1v8pfldd8w1/103020.gwas.imputed_v3.female.tsv.bgz?dl=0	1464264ab6a47d7fd8bc92623b063ad7
103020	Beef intake	http://biobank.ctsu.ox.ac.uk/crystal/field.cgi?id=103020	male	103020.gwas.imputed_v3.male.tsv.bgz	wget https://broad-ukb-sumstats-us-east-1.s3.amazonaws.com/round2/additive-tsvs/103020.gwas.imputed_v3.male.tsv.bgz -O 103020.gwas.imputed_v3.male.tsv.bgz	https://broad-ukb-sumstats-us-east-1.s3.amazonaws.com/round2/additive-tsvs/103020.gwas.imputed_v3.male.tsv.bgz	https://www.dropbox.com/s/grsfsw54ka8ppcs/103020.gwas.imputed_v3.male.tsv.bgz?dl=0	d17cbd50ce88586a2f5b3aa96e87b928
103060	Poultry intake	http://biobank.ctsu.ox.ac.uk/crystal/field.cgi?id=103060	both_sexes	103060.gwas.imputed_v3.both_sexes.tsv.bgz	wget https://broad-ukb-sumstats-us-east-1.s3.amazonaws.com/round2/additive-tsvs/103060.gwas.imputed_v3.both_sexes.tsv.bgz -O 103060.gwas.imputed_v3.both_sexes.tsv.bgz	https://broad-ukb-sumstats-us-east-1.s3.amazonaws.com/round2/additive-tsvs/103060.gwas.imputed_v3.both_sexes.tsv.bgz	https://www.dropbox.com/s/64gr2po8565pgv2/103060.gwas.imputed_v3.both_sexes.tsv.bgz?dl=0	94164b0b5ccc5426e9ff7abe438c362a
103060	Poultry intake	http://biobank.ctsu.ox.ac.uk/crystal/field.cgi?id=103060	female	103060.gwas.imputed_v3.female.tsv.bgz	wget https://broad-ukb-sumstats-us-east-1.s3.amazonaws.com/round2/additive-tsvs/103060.gwas.imputed_v3.female.tsv.bgz -O 103060.gwas.imputed_v3.female.tsv.bgz	https://broad-ukb-sumstats-us-east-1.s3.amazonaws.com/round2/additive-tsvs/103060.gwas.imputed_v3.female.tsv.bgz	https://www.dropbox.com/s/oqy24r6qkk3d4z3/103060.gwas.imputed_v3.female.tsv.bgz?dl=0	7782ef8d5d184bf2627e4654c5c70781
103060	Poultry intake	http://biobank.ctsu.ox.ac.uk/crystal/field.cgi?id=103060	male	103060.gwas.imputed_v3.male.tsv.bgz	wget https://broad-ukb-sumstats-us-east-1.s3.amazonaws.com/round2/additive-tsvs/103060.gwas.imputed_v3.male.tsv.bgz -O 103060.gwas.imputed_v3.male.tsv.bgz	https://broad-ukb-sumstats-us-east-1.s3.amazonaws.com/round2/additive-tsvs/103060.gwas.imputed_v3.male.tsv.bgz	https://www.dropbox.com/s/qsq0yts9xzusguy/103060.gwas.imputed_v3.male.tsv.bgz?dl=0	ad84a5b9ffeea444e5473347f363fa7f
103070	Bacon intake	http://biobank.ctsu.ox.ac.uk/crystal/field.cgi?id=103070	both_sexes	103070.gwas.imputed_v3.both_sexes.tsv.bgz	wget https://broad-ukb-sumstats-us-east-1.s3.amazonaws.com/round2/additive-tsvs/103070.gwas.imputed_v3.both_sexes.tsv.bgz -O 103070.gwas.imputed_v3.both_sexes.tsv.bgz	https://broad-ukb-sumstats-us-east-1.s3.amazonaws.com/round2/additive-tsvs/103070.gwas.imputed_v3.both_sexes.tsv.bgz	https://www.dropbox.com/s/kj7nd6twb9bszut/103070.gwas.imputed_v3.both_sexes.tsv.bgz?dl=0	27a58331219cd2b94e8b7407c7365d5e
103070	Bacon intake	http://biobank.ctsu.ox.ac.uk/crystal/field.cgi?id=103070	female	103070.gwas.imputed_v3.female.tsv.bgz	wget https://broad-ukb-sumstats-us-east-1.s3.amazonaws.com/round2/additive-tsvs/103070.gwas.imputed_v3.female.tsv.bgz -O 103070.gwas.imputed_v3.female.tsv.bgz	https://broad-ukb-sumstats-us-east-1.s3.amazonaws.com/round2/additive-tsvs/103070.gwas.imputed_v3.female.tsv.bgz	https://www.dropbox.com/s/0rammplhcsoqz1a/103070.gwas.imputed_v3.female.tsv.bgz?dl=0	5383912aee2d3189135112b0829ba7cc
103070	Bacon intake	http://biobank.ctsu.ox.ac.uk/crystal/field.cgi?id=103070	male	103070.gwas.imputed_v3.male.tsv.bgz	wget https://broad-ukb-sumstats-us-east-1.s3.amazonaws.com/round2/additive-tsvs/103070.gwas.imputed_v3.male.tsv.bgz -O 103070.gwas.imputed_v3.male.tsv.bgz	https://broad-ukb-sumstats-us-east-1.s3.amazonaws.com/round2/additive-tsvs/103070.gwas.imputed_v3.male.tsv.bgz	https://www.dropbox.com/s/ua0mc537ipeu2nc/103070.gwas.imputed_v3.male.tsv.bgz?dl=0	6a6ca989c5da6050bc02aa0cb124edfc
1031	Frequency of friend/family visits	http://biobank.ctsu.ox.ac.uk/crystal/field.cgi?id=1031	both_sexes	1031.gwas.imputed_v3.both_sexes.tsv.bgz	wget https://broad-ukb-sumstats-us-east-1.s3.amazonaws.com/round2/additive-tsvs/1031.gwas.imputed_v3.both_sexes.tsv.bgz -O 1031.gwas.imputed_v3.both_sexes.tsv.bgz	https://broad-ukb-sumstats-us-east-1.s3.amazonaws.com/round2/additive-tsvs/1031.gwas.imputed_v3.both_sexes.tsv.bgz	https://www.dropbox.com/s/5d4obg43etq2pn7/1031.gwas.imputed_v3.both_sexes.tsv.bgz?dl=0	cedecd988558442c7439114f500d5555
1031	Frequency of friend/family visits	http://biobank.ctsu.ox.ac.uk/crystal/field.cgi?id=1031	female	1031.gwas.imputed_v3.female.tsv.bgz	wget https://broad-ukb-sumstats-us-east-1.s3.amazonaws.com/round2/additive-tsvs/1031.gwas.imputed_v3.female.tsv.bgz -O 1031.gwas.imputed_v3.female.tsv.bgz	https://broad-ukb-sumstats-us-east-1.s3.amazonaws.com/round2/additive-tsvs/1031.gwas.imputed_v3.female.tsv.bgz	https://www.dropbox.com/s/o19o39iwtwnmbdw/1031.gwas.imputed_v3.female.tsv.bgz?dl=0	de60eb9b76dde3c5d6436fcb7a6545f8
1031	Frequency of friend/family visits	http://biobank.ctsu.ox.ac.uk/crystal/field.cgi?id=1031	male	1031.gwas.imputed_v3.male.tsv.bgz	wget https://broad-ukb-sumstats-us-east-1.s3.amazonaws.com/round2/additive-tsvs/1031.gwas.imputed_v3.male.tsv.bgz -O 1031.gwas.imputed_v3.male.tsv.bgz	https://broad-ukb-sumstats-us-east-1.s3.amazonaws.com/round2/additive-tsvs/1031.gwas.imputed_v3.male.tsv.bgz	https://www.dropbox.com/s/tmzvg9k19x8rp7e/1031.gwas.imputed_v3.male.tsv.bgz?dl=0	6a2ebace76359c7f195e3cf8ba757de6
103120	Fat removed from meat	http://biobank.ctsu.ox.ac.uk/crystal/field.cgi?id=103120	both_sexes	103120.gwas.imputed_v3.both_sexes.tsv.bgz	wget https://broad-ukb-sumstats-us-east-1.s3.amazonaws.com/round2/additive-tsvs/103120.gwas.imputed_v3.both_sexes.tsv.bgz -O 103120.gwas.imputed_v3.both_sexes.tsv.bgz	https://broad-ukb-sumstats-us-east-1.s3.amazonaws.com/round2/additive-tsvs/103120.gwas.imputed_v3.both_sexes.tsv.bgz	https://www.dropbox.com/s/x011f1wj8pp6k4b/103120.gwas.imputed_v3.both_sexes.tsv.bgz?dl=0	32fd3712f467e808bc7d545a92a5c8eb
103120	Fat removed from meat	http://biobank.ctsu.ox.ac.uk/crystal/field.cgi?id=103120	female	103120.gwas.imputed_v3.female.tsv.bgz	wget https://broad-ukb-sumstats-us-east-1.s3.amazonaws.com/round2/additive-tsvs/103120.gwas.imputed_v3.female.tsv.bgz -O 103120.gwas.imputed_v3.female.tsv.bgz	https://broad-ukb-sumstats-us-east-1.s3.amazonaws.com/round2/additive-tsvs/103120.gwas.imputed_v3.female.tsv.bgz	https://www.dropbox.com/s/v5jm6gdfmwm8ppx/103120.gwas.imputed_v3.female.tsv.bgz?dl=0	c4686d34296aa9f6d52e2f8dfc7d818e
103120	Fat removed from meat	http://biobank.ctsu.ox.ac.uk/crystal/field.cgi?id=103120	male	103120.gwas.imputed_v3.male.tsv.bgz	wget https://broad-ukb-sumstats-us-east-1.s3.amazonaws.com/round2/additive-tsvs/103120.gwas.imputed_v3.male.tsv.bgz -O 103120.gwas.imputed_v3.male.tsv.bgz	https://broad-ukb-sumstats-us-east-1.s3.amazonaws.com/round2/additive-tsvs/103120.gwas.imputed_v3.male.tsv.bgz	https://www.dropbox.com/s/uh5o6kctmv1eezn/103120.gwas.imputed_v3.male.tsv.bgz?dl=0	70e55c7dab85912af566b03055022bcf
103130	Skin removed from poultry	http://biobank.ctsu.ox.ac.uk/crystal/field.cgi?id=103130	both_sexes	103130.gwas.imputed_v3.both_sexes.tsv.bgz	wget https://broad-ukb-sumstats-us-east-1.s3.amazonaws.com/round2/additive-tsvs/103130.gwas.imputed_v3.both_sexes.tsv.bgz -O 103130.gwas.imputed_v3.both_sexes.tsv.bgz	https://broad-ukb-sumstats-us-east-1.s3.amazonaws.com/round2/additive-tsvs/103130.gwas.imputed_v3.both_sexes.tsv.bgz	https://www.dropbox.com/s/hfj560oghn8yrmp/103130.gwas.imputed_v3.both_sexes.tsv.bgz?dl=0	0a17bce1fc5276ccc07bbed177a662f5
103130	Skin removed from poultry	http://biobank.ctsu.ox.ac.uk/crystal/field.cgi?id=103130	male	103130.gwas.imputed_v3.male.tsv.bgz	wget https://broad-ukb-sumstats-us-east-1.s3.amazonaws.com/round2/additive-tsvs/103130.gwas.imputed_v3.male.tsv.bgz -O 103130.gwas.imputed_v3.male.tsv.bgz	https://broad-ukb-sumstats-us-east-1.s3.amazonaws.com/round2/additive-tsvs/103130.gwas.imputed_v3.male.tsv.bgz	https://www.dropbox.com/s/2womyefhvi832ow/103130.gwas.imputed_v3.male.tsv.bgz?dl=0	b8757dc024b3cba0f7ea4b4fda6a101f
103140	Fish consumer	http://biobank.ctsu.ox.ac.uk/crystal/field.cgi?id=103140	both_sexes	103140.gwas.imputed_v3.both_sexes.tsv.bgz	wget https://broad-ukb-sumstats-us-east-1.s3.amazonaws.com/round2/additive-tsvs/103140.gwas.imputed_v3.both_sexes.tsv.bgz -O 103140.gwas.imputed_v3.both_sexes.tsv.bgz	https://broad-ukb-sumstats-us-east-1.s3.amazonaws.com/round2/additive-tsvs/103140.gwas.imputed_v3.both_sexes.tsv.bgz	https://www.dropbox.com/s/idze88qclxkkee4/103140.gwas.imputed_v3.both_sexes.tsv.bgz?dl=0	5ffafa2cd51d518939c1974f029bf5cd
103140	Fish consumer	http://biobank.ctsu.ox.ac.uk/crystal/field.cgi?id=103140	female	103140.gwas.imputed_v3.female.tsv.bgz	wget https://broad-ukb-sumstats-us-east-1.s3.amazonaws.com/round2/additive-tsvs/103140.gwas.imputed_v3.female.tsv.bgz -O 103140.gwas.imputed_v3.female.tsv.bgz	https://broad-ukb-sumstats-us-east-1.s3.amazonaws.com/round2/additive-tsvs/103140.gwas.imputed_v3.female.tsv.bgz	https://www.dropbox.com/s/4hlcxswdn77qjfg/103140.gwas.imputed_v3.female.tsv.bgz?dl=0	a4d8877ed4f8f782c5079e457af4870c
103140	Fish consumer	http://biobank.ctsu.ox.ac.uk/crystal/field.cgi?id=103140	male	103140.gwas.imputed_v3.male.tsv.bgz	wget https://broad-ukb-sumstats-us-east-1.s3.amazonaws.com/round2/additive-tsvs/103140.gwas.imputed_v3.male.tsv.bgz -O 103140.gwas.imputed_v3.male.tsv.bgz	https://broad-ukb-sumstats-us-east-1.s3.amazonaws.com/round2/additive-tsvs/103140.gwas.imputed_v3.male.tsv.bgz	https://www.dropbox.com/s/xsei1e3smsbw2xy/103140.gwas.imputed_v3.male.tsv.bgz?dl=0	8255ec6307a77c051cddab86c75497bf
103250	Vegetarian alternatives intake	http://biobank.ctsu.ox.ac.uk/crystal/field.cgi?id=103250	both_sexes	103250.gwas.imputed_v3.both_sexes.tsv.bgz	wget https://broad-ukb-sumstats-us-east-1.s3.amazonaws.com/round2/additive-tsvs/103250.gwas.imputed_v3.both_sexes.tsv.bgz -O 103250.gwas.imputed_v3.both_sexes.tsv.bgz	https://broad-ukb-sumstats-us-east-1.s3.amazonaws.com/round2/additive-tsvs/103250.gwas.imputed_v3.both_sexes.tsv.bgz	https://www.dropbox.com/s/64psaibol8zgdy9/103250.gwas.imputed_v3.both_sexes.tsv.bgz?dl=0	66f9273202bb80447828d4d977ba65dd
103250	Vegetarian alternatives intake	http://biobank.ctsu.ox.ac.uk/crystal/field.cgi?id=103250	female	103250.gwas.imputed_v3.female.tsv.bgz	wget https://broad-ukb-sumstats-us-east-1.s3.amazonaws.com/round2/additive-tsvs/103250.gwas.imputed_v3.female.tsv.bgz -O 103250.gwas.imputed_v3.female.tsv.bgz	https://broad-ukb-sumstats-us-east-1.s3.amazonaws.com/round2/additive-tsvs/103250.gwas.imputed_v3.female.tsv.bgz	https://www.dropbox.com/s/bauc998ykdzp8mw/103250.gwas.imputed_v3.female.tsv.bgz?dl=0	3be9164a9035b7b5f0efc90201fbb4da
103250	Vegetarian alternatives intake	http://biobank.ctsu.ox.ac.uk/crystal/field.cgi?id=103250	male	103250.gwas.imputed_v3.male.tsv.bgz	wget https://broad-ukb-sumstats-us-east-1.s3.amazonaws.com/round2/additive-tsvs/103250.gwas.imputed_v3.male.tsv.bgz -O 103250.gwas.imputed_v3.male.tsv.bgz	https://broad-ukb-sumstats-us-east-1.s3.amazonaws.com/round2/additive-tsvs/103250.gwas.imputed_v3.male.tsv.bgz	https://www.dropbox.com/s/sy2tzb3lz1476hd/103250.gwas.imputed_v3.male.tsv.bgz?dl=0	ed00b26974267a089c216860a4dff7cb
103990	Vegetable consumers	http://biobank.ctsu.ox.ac.uk/crystal/field.cgi?id=103990	both_sexes	103990.gwas.imputed_v3.both_sexes.tsv.bgz	wget https://broad-ukb-sumstats-us-east-1.s3.amazonaws.com/round2/additive-tsvs/103990.gwas.imputed_v3.both_sexes.tsv.bgz -O 103990.gwas.imputed_v3.both_sexes.tsv.bgz	https://broad-ukb-sumstats-us-east-1.s3.amazonaws.com/round2/additive-tsvs/103990.gwas.imputed_v3.both_sexes.tsv.bgz	https://www.dropbox.com/s/55s7ju3rgmszl32/103990.gwas.imputed_v3.both_sexes.tsv.bgz?dl=0	b45bc17799daa91b27e9de78d6f4afa5
103990	Vegetable consumers	http://biobank.ctsu.ox.ac.uk/crystal/field.cgi?id=103990	female	103990.gwas.imputed_v3.female.tsv.bgz	wget https://broad-ukb-sumstats-us-east-1.s3.amazonaws.com/round2/additive-tsvs/103990.gwas.imputed_v3.female.tsv.bgz -O 103990.gwas.imputed_v3.female.tsv.bgz	https://broad-ukb-sumstats-us-east-1.s3.amazonaws.com/round2/additive-tsvs/103990.gwas.imputed_v3.female.tsv.bgz	https://www.dropbox.com/s/s5j4f3a96dashkz/103990.gwas.imputed_v3.female.tsv.bgz?dl=0	ca26734dd0825953b0e5b7150055ce61
103990	Vegetable consumers	http://biobank.ctsu.ox.ac.uk/crystal/field.cgi?id=103990	male	103990.gwas.imputed_v3.male.tsv.bgz	wget https://broad-ukb-sumstats-us-east-1.s3.amazonaws.com/round2/additive-tsvs/103990.gwas.imputed_v3.male.tsv.bgz -O 103990.gwas.imputed_v3.male.tsv.bgz	https://broad-ukb-sumstats-us-east-1.s3.amazonaws.com/round2/additive-tsvs/103990.gwas.imputed_v3.male.tsv.bgz	https://www.dropbox.com/s/e7d2wbpk1gta9hq/103990.gwas.imputed_v3.male.tsv.bgz?dl=0	174e4ffb364a64891e696e042d13d895
104020	Fried potatoes intake	http://biobank.ctsu.ox.ac.uk/crystal/field.cgi?id=104020	both_sexes	104020.gwas.imputed_v3.both_sexes.tsv.bgz	wget https://broad-ukb-sumstats-us-east-1.s3.amazonaws.com/round2/additive-tsvs/104020.gwas.imputed_v3.both_sexes.tsv.bgz -O 104020.gwas.imputed_v3.both_sexes.tsv.bgz	https://broad-ukb-sumstats-us-east-1.s3.amazonaws.com/round2/additive-tsvs/104020.gwas.imputed_v3.both_sexes.tsv.bgz	https://www.dropbox.com/s/jd7av6089o9ya6v/104020.gwas.imputed_v3.both_sexes.tsv.bgz?dl=0	f2cbb486d6adb1307c5bbf99df4e61a6
104020	Fried potatoes intake	http://biobank.ctsu.ox.ac.uk/crystal/field.cgi?id=104020	female	104020.gwas.imputed_v3.female.tsv.bgz	wget https://broad-ukb-sumstats-us-east-1.s3.amazonaws.com/round2/additive-tsvs/104020.gwas.imputed_v3.female.tsv.bgz -O 104020.gwas.imputed_v3.female.tsv.bgz	https://broad-ukb-sumstats-us-east-1.s3.amazonaws.com/round2/additive-tsvs/104020.gwas.imputed_v3.female.tsv.bgz	https://www.dropbox.com/s/7lg9wzxn6u0mvf6/104020.gwas.imputed_v3.female.tsv.bgz?dl=0	b1e40c7b70b5374d742a6d3a2cd37174
104020	Fried potatoes intake	http://biobank.ctsu.ox.ac.uk/crystal/field.cgi?id=104020	male	104020.gwas.imputed_v3.male.tsv.bgz	wget https://broad-ukb-sumstats-us-east-1.s3.amazonaws.com/round2/additive-tsvs/104020.gwas.imputed_v3.male.tsv.bgz -O 104020.gwas.imputed_v3.male.tsv.bgz	https://broad-ukb-sumstats-us-east-1.s3.amazonaws.com/round2/additive-tsvs/104020.gwas.imputed_v3.male.tsv.bgz	https://www.dropbox.com/s/ikwflfou7gn1g8v/104020.gwas.imputed_v3.male.tsv.bgz?dl=0	aff3f4d2e6e41ae5e0b41ee540b86e42
104090	Side salad intake	http://biobank.ctsu.ox.ac.uk/crystal/field.cgi?id=104090	both_sexes	104090.gwas.imputed_v3.both_sexes.tsv.bgz	wget https://broad-ukb-sumstats-us-east-1.s3.amazonaws.com/round2/additive-tsvs/104090.gwas.imputed_v3.both_sexes.tsv.bgz -O 104090.gwas.imputed_v3.both_sexes.tsv.bgz	https://broad-ukb-sumstats-us-east-1.s3.amazonaws.com/round2/additive-tsvs/104090.gwas.imputed_v3.both_sexes.tsv.bgz	https://www.dropbox.com/s/euctd8tc9c4prsj/104090.gwas.imputed_v3.both_sexes.tsv.bgz?dl=0	c646a0564d4f2499430e3f042f169b7e
104090	Side salad intake	http://biobank.ctsu.ox.ac.uk/crystal/field.cgi?id=104090	female	104090.gwas.imputed_v3.female.tsv.bgz	wget https://broad-ukb-sumstats-us-east-1.s3.amazonaws.com/round2/additive-tsvs/104090.gwas.imputed_v3.female.tsv.bgz -O 104090.gwas.imputed_v3.female.tsv.bgz	https://broad-ukb-sumstats-us-east-1.s3.amazonaws.com/round2/additive-tsvs/104090.gwas.imputed_v3.female.tsv.bgz	https://www.dropbox.com/s/2o9wlb0y5qpmsgc/104090.gwas.imputed_v3.female.tsv.bgz?dl=0	2ce20583f2f5ffc5c3c4ea6db0d9848d
104090	Side salad intake	http://biobank.ctsu.ox.ac.uk/crystal/field.cgi?id=104090	male	104090.gwas.imputed_v3.male.tsv.bgz	wget https://broad-ukb-sumstats-us-east-1.s3.amazonaws.com/round2/additive-tsvs/104090.gwas.imputed_v3.male.tsv.bgz -O 104090.gwas.imputed_v3.male.tsv.bgz	https://broad-ukb-sumstats-us-east-1.s3.amazonaws.com/round2/additive-tsvs/104090.gwas.imputed_v3.male.tsv.bgz	https://www.dropbox.com/s/1bd2tantk40l2z0/104090.gwas.imputed_v3.male.tsv.bgz?dl=0	c54be24750b762f285e9f496cc8592f9
104170	Carrot intake	http://biobank.ctsu.ox.ac.uk/crystal/field.cgi?id=104170	both_sexes	104170.gwas.imputed_v3.both_sexes.tsv.bgz	wget https://broad-ukb-sumstats-us-east-1.s3.amazonaws.com/round2/additive-tsvs/104170.gwas.imputed_v3.both_sexes.tsv.bgz -O 104170.gwas.imputed_v3.both_sexes.tsv.bgz	https://broad-ukb-sumstats-us-east-1.s3.amazonaws.com/round2/additive-tsvs/104170.gwas.imputed_v3.both_sexes.tsv.bgz	https://www.dropbox.com/s/rab65e0zbzmhb8z/104170.gwas.imputed_v3.both_sexes.tsv.bgz?dl=0	2c72f94d60973b28ad868bb52e673e65
104170	Carrot intake	http://biobank.ctsu.ox.ac.uk/crystal/field.cgi?id=104170	female	104170.gwas.imputed_v3.female.tsv.bgz	wget https://broad-ukb-sumstats-us-east-1.s3.amazonaws.com/round2/additive-tsvs/104170.gwas.imputed_v3.female.tsv.bgz -O 104170.gwas.imputed_v3.female.tsv.bgz	https://broad-ukb-sumstats-us-east-1.s3.amazonaws.com/round2/additive-tsvs/104170.gwas.imputed_v3.female.tsv.bgz	https://www.dropbox.com/s/nc5m5hffpnfc7y7/104170.gwas.imputed_v3.female.tsv.bgz?dl=0	a8ae0f7b335afe90481b081387146606
104170	Carrot intake	http://biobank.ctsu.ox.ac.uk/crystal/field.cgi?id=104170	male	104170.gwas.imputed_v3.male.tsv.bgz	wget https://broad-ukb-sumstats-us-east-1.s3.amazonaws.com/round2/additive-tsvs/104170.gwas.imputed_v3.male.tsv.bgz -O 104170.gwas.imputed_v3.male.tsv.bgz	https://broad-ukb-sumstats-us-east-1.s3.amazonaws.com/round2/additive-tsvs/104170.gwas.imputed_v3.male.tsv.bgz	https://www.dropbox.com/s/blmf3apaz4r2jzy/104170.gwas.imputed_v3.male.tsv.bgz?dl=0	5a0b4fef472a72eea4a63be165dfc3e1
104210	Cucumber intake	http://biobank.ctsu.ox.ac.uk/crystal/field.cgi?id=104210	both_sexes	104210.gwas.imputed_v3.both_sexes.tsv.bgz	wget https://broad-ukb-sumstats-us-east-1.s3.amazonaws.com/round2/additive-tsvs/104210.gwas.imputed_v3.both_sexes.tsv.bgz -O 104210.gwas.imputed_v3.both_sexes.tsv.bgz	https://broad-ukb-sumstats-us-east-1.s3.amazonaws.com/round2/additive-tsvs/104210.gwas.imputed_v3.both_sexes.tsv.bgz	https://www.dropbox.com/s/7wcj37gbvvdqhcl/104210.gwas.imputed_v3.both_sexes.tsv.bgz?dl=0	e014b6a4569d097d469337ea9fe35c51
104210	Cucumber intake	http://biobank.ctsu.ox.ac.uk/crystal/field.cgi?id=104210	female	104210.gwas.imputed_v3.female.tsv.bgz	wget https://broad-ukb-sumstats-us-east-1.s3.amazonaws.com/round2/additive-tsvs/104210.gwas.imputed_v3.female.tsv.bgz -O 104210.gwas.imputed_v3.female.tsv.bgz	https://broad-ukb-sumstats-us-east-1.s3.amazonaws.com/round2/additive-tsvs/104210.gwas.imputed_v3.female.tsv.bgz	https://www.dropbox.com/s/k23zq1x586mhfpd/104210.gwas.imputed_v3.female.tsv.bgz?dl=0	2317f69effb1337fc95a3ba7e866b8a9
104210	Cucumber intake	http://biobank.ctsu.ox.ac.uk/crystal/field.cgi?id=104210	male	104210.gwas.imputed_v3.male.tsv.bgz	wget https://broad-ukb-sumstats-us-east-1.s3.amazonaws.com/round2/additive-tsvs/104210.gwas.imputed_v3.male.tsv.bgz -O 104210.gwas.imputed_v3.male.tsv.bgz	https://broad-ukb-sumstats-us-east-1.s3.amazonaws.com/round2/additive-tsvs/104210.gwas.imputed_v3.male.tsv.bgz	https://www.dropbox.com/s/v9u8l7wslxb67yt/104210.gwas.imputed_v3.male.tsv.bgz?dl=0	eda13061633efbccc5368373706b149c
104240	Lettuce intake	http://biobank.ctsu.ox.ac.uk/crystal/field.cgi?id=104240	both_sexes	104240.gwas.imputed_v3.both_sexes.tsv.bgz	wget https://broad-ukb-sumstats-us-east-1.s3.amazonaws.com/round2/additive-tsvs/104240.gwas.imputed_v3.both_sexes.tsv.bgz -O 104240.gwas.imputed_v3.both_sexes.tsv.bgz	https://broad-ukb-sumstats-us-east-1.s3.amazonaws.com/round2/additive-tsvs/104240.gwas.imputed_v3.both_sexes.tsv.bgz	https://www.dropbox.com/s/t6dapb8ydfs390g/104240.gwas.imputed_v3.both_sexes.tsv.bgz?dl=0	8b583cc6815e696fd0e8daf8a7223087
104240	Lettuce intake	http://biobank.ctsu.ox.ac.uk/crystal/field.cgi?id=104240	female	104240.gwas.imputed_v3.female.tsv.bgz	wget https://broad-ukb-sumstats-us-east-1.s3.amazonaws.com/round2/additive-tsvs/104240.gwas.imputed_v3.female.tsv.bgz -O 104240.gwas.imputed_v3.female.tsv.bgz	https://broad-ukb-sumstats-us-east-1.s3.amazonaws.com/round2/additive-tsvs/104240.gwas.imputed_v3.female.tsv.bgz	https://www.dropbox.com/s/n7efa35pzbl3z77/104240.gwas.imputed_v3.female.tsv.bgz?dl=0	ede2785543cd6d7519654019570e60fb
104240	Lettuce intake	http://biobank.ctsu.ox.ac.uk/crystal/field.cgi?id=104240	male	104240.gwas.imputed_v3.male.tsv.bgz	wget https://broad-ukb-sumstats-us-east-1.s3.amazonaws.com/round2/additive-tsvs/104240.gwas.imputed_v3.male.tsv.bgz -O 104240.gwas.imputed_v3.male.tsv.bgz	https://broad-ukb-sumstats-us-east-1.s3.amazonaws.com/round2/additive-tsvs/104240.gwas.imputed_v3.male.tsv.bgz	https://www.dropbox.com/s/of2pe46p5ij9r3x/104240.gwas.imputed_v3.male.tsv.bgz?dl=0	898587a6f3bfd33e628790b58bb79099
104290	Sweet pepper intake	http://biobank.ctsu.ox.ac.uk/crystal/field.cgi?id=104290	both_sexes	104290.gwas.imputed_v3.both_sexes.tsv.bgz	wget https://broad-ukb-sumstats-us-east-1.s3.amazonaws.com/round2/additive-tsvs/104290.gwas.imputed_v3.both_sexes.tsv.bgz -O 104290.gwas.imputed_v3.both_sexes.tsv.bgz	https://broad-ukb-sumstats-us-east-1.s3.amazonaws.com/round2/additive-tsvs/104290.gwas.imputed_v3.both_sexes.tsv.bgz	https://www.dropbox.com/s/rwvmi8fxqc6frlk/104290.gwas.imputed_v3.both_sexes.tsv.bgz?dl=0	2df194b645a5c0c88bc1bb846e8f9194
104290	Sweet pepper intake	http://biobank.ctsu.ox.ac.uk/crystal/field.cgi?id=104290	female	104290.gwas.imputed_v3.female.tsv.bgz	wget https://broad-ukb-sumstats-us-east-1.s3.amazonaws.com/round2/additive-tsvs/104290.gwas.imputed_v3.female.tsv.bgz -O 104290.gwas.imputed_v3.female.tsv.bgz	https://broad-ukb-sumstats-us-east-1.s3.amazonaws.com/round2/additive-tsvs/104290.gwas.imputed_v3.female.tsv.bgz	https://www.dropbox.com/s/jupbolquj3j3650/104290.gwas.imputed_v3.female.tsv.bgz?dl=0	f819070fb759e52f2e37ab0ef292e847
104290	Sweet pepper intake	http://biobank.ctsu.ox.ac.uk/crystal/field.cgi?id=104290	male	104290.gwas.imputed_v3.male.tsv.bgz	wget https://broad-ukb-sumstats-us-east-1.s3.amazonaws.com/round2/additive-tsvs/104290.gwas.imputed_v3.male.tsv.bgz -O 104290.gwas.imputed_v3.male.tsv.bgz	https://broad-ukb-sumstats-us-east-1.s3.amazonaws.com/round2/additive-tsvs/104290.gwas.imputed_v3.male.tsv.bgz	https://www.dropbox.com/s/42zdstvzwgm84bk/104290.gwas.imputed_v3.male.tsv.bgz?dl=0	551ab24bf55519cdecc93f63e0922c92
104340	Fresh tomato intake	http://biobank.ctsu.ox.ac.uk/crystal/field.cgi?id=104340	both_sexes	104340.gwas.imputed_v3.both_sexes.tsv.bgz	wget https://broad-ukb-sumstats-us-east-1.s3.amazonaws.com/round2/additive-tsvs/104340.gwas.imputed_v3.both_sexes.tsv.bgz -O 104340.gwas.imputed_v3.both_sexes.tsv.bgz	https://broad-ukb-sumstats-us-east-1.s3.amazonaws.com/round2/additive-tsvs/104340.gwas.imputed_v3.both_sexes.tsv.bgz	https://www.dropbox.com/s/qj8lsm8fapkif2s/104340.gwas.imputed_v3.both_sexes.tsv.bgz?dl=0	4138ee4aaff3a8d72ffe217ee0b1e131
104340	Fresh tomato intake	http://biobank.ctsu.ox.ac.uk/crystal/field.cgi?id=104340	female	104340.gwas.imputed_v3.female.tsv.bgz	wget https://broad-ukb-sumstats-us-east-1.s3.amazonaws.com/round2/additive-tsvs/104340.gwas.imputed_v3.female.tsv.bgz -O 104340.gwas.imputed_v3.female.tsv.bgz	https://broad-ukb-sumstats-us-east-1.s3.amazonaws.com/round2/additive-tsvs/104340.gwas.imputed_v3.female.tsv.bgz	https://www.dropbox.com/s/y2ict7mvsopufaz/104340.gwas.imputed_v3.female.tsv.bgz?dl=0	0db9b236e44d852bff97ad1e20b2853b
104340	Fresh tomato intake	http://biobank.ctsu.ox.ac.uk/crystal/field.cgi?id=104340	male	104340.gwas.imputed_v3.male.tsv.bgz	wget https://broad-ukb-sumstats-us-east-1.s3.amazonaws.com/round2/additive-tsvs/104340.gwas.imputed_v3.male.tsv.bgz -O 104340.gwas.imputed_v3.male.tsv.bgz	https://broad-ukb-sumstats-us-east-1.s3.amazonaws.com/round2/additive-tsvs/104340.gwas.imputed_v3.male.tsv.bgz	https://www.dropbox.com/s/qy1s4wite2v7kl4/104340.gwas.imputed_v3.male.tsv.bgz?dl=0	9e27b50c6daadd25d09e6a6e4172ca2e
104400	Fruit consumers	http://biobank.ctsu.ox.ac.uk/crystal/field.cgi?id=104400	both_sexes	104400.gwas.imputed_v3.both_sexes.tsv.bgz	wget https://broad-ukb-sumstats-us-east-1.s3.amazonaws.com/round2/additive-tsvs/104400.gwas.imputed_v3.both_sexes.tsv.bgz -O 104400.gwas.imputed_v3.both_sexes.tsv.bgz	https://broad-ukb-sumstats-us-east-1.s3.amazonaws.com/round2/additive-tsvs/104400.gwas.imputed_v3.both_sexes.tsv.bgz	https://www.dropbox.com/s/0xccipcs6hlg8wx/104400.gwas.imputed_v3.both_sexes.tsv.bgz?dl=0	b139eb1adceb790045e9019890367e5d
104400	Fruit consumers	http://biobank.ctsu.ox.ac.uk/crystal/field.cgi?id=104400	female	104400.gwas.imputed_v3.female.tsv.bgz	wget https://broad-ukb-sumstats-us-east-1.s3.amazonaws.com/round2/additive-tsvs/104400.gwas.imputed_v3.female.tsv.bgz -O 104400.gwas.imputed_v3.female.tsv.bgz	https://broad-ukb-sumstats-us-east-1.s3.amazonaws.com/round2/additive-tsvs/104400.gwas.imputed_v3.female.tsv.bgz	https://www.dropbox.com/s/c016trvx7g4cqgq/104400.gwas.imputed_v3.female.tsv.bgz?dl=0	4c4bae5e58b6257c8e30ce6f299c9df6
104400	Fruit consumers	http://biobank.ctsu.ox.ac.uk/crystal/field.cgi?id=104400	male	104400.gwas.imputed_v3.male.tsv.bgz	wget https://broad-ukb-sumstats-us-east-1.s3.amazonaws.com/round2/additive-tsvs/104400.gwas.imputed_v3.male.tsv.bgz -O 104400.gwas.imputed_v3.male.tsv.bgz	https://broad-ukb-sumstats-us-east-1.s3.amazonaws.com/round2/additive-tsvs/104400.gwas.imputed_v3.male.tsv.bgz	https://www.dropbox.com/s/zg3h2pdgj046ooa/104400.gwas.imputed_v3.male.tsv.bgz?dl=0	a21e455486def2737d6d9a86ed321039
104450	Apple intake	http://biobank.ctsu.ox.ac.uk/crystal/field.cgi?id=104450	both_sexes	104450.gwas.imputed_v3.both_sexes.tsv.bgz	wget https://broad-ukb-sumstats-us-east-1.s3.amazonaws.com/round2/additive-tsvs/104450.gwas.imputed_v3.both_sexes.tsv.bgz -O 104450.gwas.imputed_v3.both_sexes.tsv.bgz	https://broad-ukb-sumstats-us-east-1.s3.amazonaws.com/round2/additive-tsvs/104450.gwas.imputed_v3.both_sexes.tsv.bgz	https://www.dropbox.com/s/yy3a6eyfabmurev/104450.gwas.imputed_v3.both_sexes.tsv.bgz?dl=0	eddeca6f34deeccfa822bf51b1f29ce4
104450	Apple intake	http://biobank.ctsu.ox.ac.uk/crystal/field.cgi?id=104450	female	104450.gwas.imputed_v3.female.tsv.bgz	wget https://broad-ukb-sumstats-us-east-1.s3.amazonaws.com/round2/additive-tsvs/104450.gwas.imputed_v3.female.tsv.bgz -O 104450.gwas.imputed_v3.female.tsv.bgz	https://broad-ukb-sumstats-us-east-1.s3.amazonaws.com/round2/additive-tsvs/104450.gwas.imputed_v3.female.tsv.bgz	https://www.dropbox.com/s/k5h678eozan7bfo/104450.gwas.imputed_v3.female.tsv.bgz?dl=0	82b21f9bd055b6874f188dd73f768f04
104450	Apple intake	http://biobank.ctsu.ox.ac.uk/crystal/field.cgi?id=104450	male	104450.gwas.imputed_v3.male.tsv.bgz	wget https://broad-ukb-sumstats-us-east-1.s3.amazonaws.com/round2/additive-tsvs/104450.gwas.imputed_v3.male.tsv.bgz -O 104450.gwas.imputed_v3.male.tsv.bgz	https://broad-ukb-sumstats-us-east-1.s3.amazonaws.com/round2/additive-tsvs/104450.gwas.imputed_v3.male.tsv.bgz	https://www.dropbox.com/s/knaom31vf5h0rzj/104450.gwas.imputed_v3.male.tsv.bgz?dl=0	b3394eb66793e365ffec6e77e0c681c3
104460	Banana intake	http://biobank.ctsu.ox.ac.uk/crystal/field.cgi?id=104460	both_sexes	104460.gwas.imputed_v3.both_sexes.tsv.bgz	wget https://broad-ukb-sumstats-us-east-1.s3.amazonaws.com/round2/additive-tsvs/104460.gwas.imputed_v3.both_sexes.tsv.bgz -O 104460.gwas.imputed_v3.both_sexes.tsv.bgz	https://broad-ukb-sumstats-us-east-1.s3.amazonaws.com/round2/additive-tsvs/104460.gwas.imputed_v3.both_sexes.tsv.bgz	https://www.dropbox.com/s/l4fqmat6bk5fxqb/104460.gwas.imputed_v3.both_sexes.tsv.bgz?dl=0	8a643942f0551d778cf176b2ceb30829
104460	Banana intake	http://biobank.ctsu.ox.ac.uk/crystal/field.cgi?id=104460	female	104460.gwas.imputed_v3.female.tsv.bgz	wget https://broad-ukb-sumstats-us-east-1.s3.amazonaws.com/round2/additive-tsvs/104460.gwas.imputed_v3.female.tsv.bgz -O 104460.gwas.imputed_v3.female.tsv.bgz	https://broad-ukb-sumstats-us-east-1.s3.amazonaws.com/round2/additive-tsvs/104460.gwas.imputed_v3.female.tsv.bgz	https://www.dropbox.com/s/pdoni0aavlceliu/104460.gwas.imputed_v3.female.tsv.bgz?dl=0	057036aa47b30708a299bed870d0b108
104460	Banana intake	http://biobank.ctsu.ox.ac.uk/crystal/field.cgi?id=104460	male	104460.gwas.imputed_v3.male.tsv.bgz	wget https://broad-ukb-sumstats-us-east-1.s3.amazonaws.com/round2/additive-tsvs/104460.gwas.imputed_v3.male.tsv.bgz -O 104460.gwas.imputed_v3.male.tsv.bgz	https://broad-ukb-sumstats-us-east-1.s3.amazonaws.com/round2/additive-tsvs/104460.gwas.imputed_v3.male.tsv.bgz	https://www.dropbox.com/s/x4x6zggwyw5gah8/104460.gwas.imputed_v3.male.tsv.bgz?dl=0	26853ea13b4142f48226410eeb546fcf
104530	Orange intake	http://biobank.ctsu.ox.ac.uk/crystal/field.cgi?id=104530	both_sexes	104530.gwas.imputed_v3.both_sexes.tsv.bgz	wget https://broad-ukb-sumstats-us-east-1.s3.amazonaws.com/round2/additive-tsvs/104530.gwas.imputed_v3.both_sexes.tsv.bgz -O 104530.gwas.imputed_v3.both_sexes.tsv.bgz	https://broad-ukb-sumstats-us-east-1.s3.amazonaws.com/round2/additive-tsvs/104530.gwas.imputed_v3.both_sexes.tsv.bgz	https://www.dropbox.com/s/r2vsh2d89zwdebc/104530.gwas.imputed_v3.both_sexes.tsv.bgz?dl=0	0c94c4712cd3261d1975118b1228183d
104530	Orange intake	http://biobank.ctsu.ox.ac.uk/crystal/field.cgi?id=104530	female	104530.gwas.imputed_v3.female.tsv.bgz	wget https://broad-ukb-sumstats-us-east-1.s3.amazonaws.com/round2/additive-tsvs/104530.gwas.imputed_v3.female.tsv.bgz -O 104530.gwas.imputed_v3.female.tsv.bgz	https://broad-ukb-sumstats-us-east-1.s3.amazonaws.com/round2/additive-tsvs/104530.gwas.imputed_v3.female.tsv.bgz	https://www.dropbox.com/s/0pc5ezf3artmk6b/104530.gwas.imputed_v3.female.tsv.bgz?dl=0	66665b0d18817ab491a3e7fbd0071e82
104530	Orange intake	http://biobank.ctsu.ox.ac.uk/crystal/field.cgi?id=104530	male	104530.gwas.imputed_v3.male.tsv.bgz	wget https://broad-ukb-sumstats-us-east-1.s3.amazonaws.com/round2/additive-tsvs/104530.gwas.imputed_v3.male.tsv.bgz -O 104530.gwas.imputed_v3.male.tsv.bgz	https://broad-ukb-sumstats-us-east-1.s3.amazonaws.com/round2/additive-tsvs/104530.gwas.imputed_v3.male.tsv.bgz	https://www.dropbox.com/s/pj56w53bkx01ld8/104530.gwas.imputed_v3.male.tsv.bgz?dl=0	0d930ae8751270f176e422c464279f3f
104670	Vitamin supplement user	http://biobank.ctsu.ox.ac.uk/crystal/field.cgi?id=104670	both_sexes	104670.gwas.imputed_v3.both_sexes.tsv.bgz	wget https://broad-ukb-sumstats-us-east-1.s3.amazonaws.com/round2/additive-tsvs/104670.gwas.imputed_v3.both_sexes.tsv.bgz -O 104670.gwas.imputed_v3.both_sexes.tsv.bgz	https://broad-ukb-sumstats-us-east-1.s3.amazonaws.com/round2/additive-tsvs/104670.gwas.imputed_v3.both_sexes.tsv.bgz	https://www.dropbox.com/s/aljsnj8gjt09jsi/104670.gwas.imputed_v3.both_sexes.tsv.bgz?dl=0	4815e40d76c49d268e69a5a8362c38c3
104670	Vitamin supplement user	http://biobank.ctsu.ox.ac.uk/crystal/field.cgi?id=104670	female	104670.gwas.imputed_v3.female.tsv.bgz	wget https://broad-ukb-sumstats-us-east-1.s3.amazonaws.com/round2/additive-tsvs/104670.gwas.imputed_v3.female.tsv.bgz -O 104670.gwas.imputed_v3.female.tsv.bgz	https://broad-ukb-sumstats-us-east-1.s3.amazonaws.com/round2/additive-tsvs/104670.gwas.imputed_v3.female.tsv.bgz	https://www.dropbox.com/s/rxfhf2y1snrl061/104670.gwas.imputed_v3.female.tsv.bgz?dl=0	66e2bdeb49d97aff563fbac4a63be86c
104670	Vitamin supplement user	http://biobank.ctsu.ox.ac.uk/crystal/field.cgi?id=104670	male	104670.gwas.imputed_v3.male.tsv.bgz	wget https://broad-ukb-sumstats-us-east-1.s3.amazonaws.com/round2/additive-tsvs/104670.gwas.imputed_v3.male.tsv.bgz -O 104670.gwas.imputed_v3.male.tsv.bgz	https://broad-ukb-sumstats-us-east-1.s3.amazonaws.com/round2/additive-tsvs/104670.gwas.imputed_v3.male.tsv.bgz	https://www.dropbox.com/s/ukuix053jqms46v/104670.gwas.imputed_v3.male.tsv.bgz?dl=0	23e64669b10683d620cd1bb6bbd609ea
104900	Time spent doing vigorous physical activity	http://biobank.ctsu.ox.ac.uk/crystal/field.cgi?id=104900	both_sexes	104900.gwas.imputed_v3.both_sexes.tsv.bgz	wget https://broad-ukb-sumstats-us-east-1.s3.amazonaws.com/round2/additive-tsvs/104900.gwas.imputed_v3.both_sexes.tsv.bgz -O 104900.gwas.imputed_v3.both_sexes.tsv.bgz	https://broad-ukb-sumstats-us-east-1.s3.amazonaws.com/round2/additive-tsvs/104900.gwas.imputed_v3.both_sexes.tsv.bgz	https://www.dropbox.com/s/lzomwuijmssb5im/104900.gwas.imputed_v3.both_sexes.tsv.bgz?dl=0	067b21bb4a33df82eefcc21966b89edf
104900	Time spent doing vigorous physical activity	http://biobank.ctsu.ox.ac.uk/crystal/field.cgi?id=104900	female	104900.gwas.imputed_v3.female.tsv.bgz	wget https://broad-ukb-sumstats-us-east-1.s3.amazonaws.com/round2/additive-tsvs/104900.gwas.imputed_v3.female.tsv.bgz -O 104900.gwas.imputed_v3.female.tsv.bgz	https://broad-ukb-sumstats-us-east-1.s3.amazonaws.com/round2/additive-tsvs/104900.gwas.imputed_v3.female.tsv.bgz	https://www.dropbox.com/s/deeaukkdk4xviob/104900.gwas.imputed_v3.female.tsv.bgz?dl=0	255df4cb6a5c227976993a07d04697b9
104900	Time spent doing vigorous physical activity	http://biobank.ctsu.ox.ac.uk/crystal/field.cgi?id=104900	male	104900.gwas.imputed_v3.male.tsv.bgz	wget https://broad-ukb-sumstats-us-east-1.s3.amazonaws.com/round2/additive-tsvs/104900.gwas.imputed_v3.male.tsv.bgz -O 104900.gwas.imputed_v3.male.tsv.bgz	https://broad-ukb-sumstats-us-east-1.s3.amazonaws.com/round2/additive-tsvs/104900.gwas.imputed_v3.male.tsv.bgz	https://www.dropbox.com/s/5zzn9a8txt2b2nt/104900.gwas.imputed_v3.male.tsv.bgz?dl=0	1e77b73803c2b376924154774c74827d
104910	Time spent doing moderate physical activity	http://biobank.ctsu.ox.ac.uk/crystal/field.cgi?id=104910	both_sexes	104910.gwas.imputed_v3.both_sexes.tsv.bgz	wget https://broad-ukb-sumstats-us-east-1.s3.amazonaws.com/round2/additive-tsvs/104910.gwas.imputed_v3.both_sexes.tsv.bgz -O 104910.gwas.imputed_v3.both_sexes.tsv.bgz	https://broad-ukb-sumstats-us-east-1.s3.amazonaws.com/round2/additive-tsvs/104910.gwas.imputed_v3.both_sexes.tsv.bgz	https://www.dropbox.com/s/56opiss6jgdsg1x/104910.gwas.imputed_v3.both_sexes.tsv.bgz?dl=0	4f0f4b6fa62c2c6f49a391fad044ace4
104910	Time spent doing moderate physical activity	http://biobank.ctsu.ox.ac.uk/crystal/field.cgi?id=104910	female	104910.gwas.imputed_v3.female.tsv.bgz	wget https://broad-ukb-sumstats-us-east-1.s3.amazonaws.com/round2/additive-tsvs/104910.gwas.imputed_v3.female.tsv.bgz -O 104910.gwas.imputed_v3.female.tsv.bgz	https://broad-ukb-sumstats-us-east-1.s3.amazonaws.com/round2/additive-tsvs/104910.gwas.imputed_v3.female.tsv.bgz	https://www.dropbox.com/s/t0uj0wuvir5lr3j/104910.gwas.imputed_v3.female.tsv.bgz?dl=0	14034b76d644f4004ee9db2bddef3471
104910	Time spent doing moderate physical activity	http://biobank.ctsu.ox.ac.uk/crystal/field.cgi?id=104910	male	104910.gwas.imputed_v3.male.tsv.bgz	wget https://broad-ukb-sumstats-us-east-1.s3.amazonaws.com/round2/additive-tsvs/104910.gwas.imputed_v3.male.tsv.bgz -O 104910.gwas.imputed_v3.male.tsv.bgz	https://broad-ukb-sumstats-us-east-1.s3.amazonaws.com/round2/additive-tsvs/104910.gwas.imputed_v3.male.tsv.bgz	https://www.dropbox.com/s/nc0nb02sndoj9bu/104910.gwas.imputed_v3.male.tsv.bgz?dl=0	05911594578cc108d8a397390bc88809
104920	Time spent doing light physical activity	http://biobank.ctsu.ox.ac.uk/crystal/field.cgi?id=104920	both_sexes	104920.gwas.imputed_v3.both_sexes.tsv.bgz	wget https://broad-ukb-sumstats-us-east-1.s3.amazonaws.com/round2/additive-tsvs/104920.gwas.imputed_v3.both_sexes.tsv.bgz -O 104920.gwas.imputed_v3.both_sexes.tsv.bgz	https://broad-ukb-sumstats-us-east-1.s3.amazonaws.com/round2/additive-tsvs/104920.gwas.imputed_v3.both_sexes.tsv.bgz	https://www.dropbox.com/s/yk86dps8ad86rrk/104920.gwas.imputed_v3.both_sexes.tsv.bgz?dl=0	a5dfc53da9bf8dad416b7b69cf959158
104920	Time spent doing light physical activity	http://biobank.ctsu.ox.ac.uk/crystal/field.cgi?id=104920	female	104920.gwas.imputed_v3.female.tsv.bgz	wget https://broad-ukb-sumstats-us-east-1.s3.amazonaws.com/round2/additive-tsvs/104920.gwas.imputed_v3.female.tsv.bgz -O 104920.gwas.imputed_v3.female.tsv.bgz	https://broad-ukb-sumstats-us-east-1.s3.amazonaws.com/round2/additive-tsvs/104920.gwas.imputed_v3.female.tsv.bgz	https://www.dropbox.com/s/njniwmjznmkkyep/104920.gwas.imputed_v3.female.tsv.bgz?dl=0	b376b4ef5a22b22f8b5d9f541c13f501
104920	Time spent doing light physical activity	http://biobank.ctsu.ox.ac.uk/crystal/field.cgi?id=104920	male	104920.gwas.imputed_v3.male.tsv.bgz	wget https://broad-ukb-sumstats-us-east-1.s3.amazonaws.com/round2/additive-tsvs/104920.gwas.imputed_v3.male.tsv.bgz -O 104920.gwas.imputed_v3.male.tsv.bgz	https://broad-ukb-sumstats-us-east-1.s3.amazonaws.com/round2/additive-tsvs/104920.gwas.imputed_v3.male.tsv.bgz	https://www.dropbox.com/s/hsjo6qf9kcu6nbe/104920.gwas.imputed_v3.male.tsv.bgz?dl=0	e5a1b087f9da046c913a79307fa4551a
1050	Time spend outdoors in summer	http://biobank.ctsu.ox.ac.uk/crystal/field.cgi?id=1050	both_sexes	1050.gwas.imputed_v3.both_sexes.tsv.bgz	wget https://broad-ukb-sumstats-us-east-1.s3.amazonaws.com/round2/additive-tsvs/1050.gwas.imputed_v3.both_sexes.tsv.bgz -O 1050.gwas.imputed_v3.both_sexes.tsv.bgz	https://broad-ukb-sumstats-us-east-1.s3.amazonaws.com/round2/additive-tsvs/1050.gwas.imputed_v3.both_sexes.tsv.bgz	https://www.dropbox.com/s/95qlwejg9wa81j8/1050.gwas.imputed_v3.both_sexes.tsv.bgz?dl=0	c77c45a5cbbda04cc1b75cfb32964a3f
1050	Time spend outdoors in summer	http://biobank.ctsu.ox.ac.uk/crystal/field.cgi?id=1050	female	1050.gwas.imputed_v3.female.tsv.bgz	wget https://broad-ukb-sumstats-us-east-1.s3.amazonaws.com/round2/additive-tsvs/1050.gwas.imputed_v3.female.tsv.bgz -O 1050.gwas.imputed_v3.female.tsv.bgz	https://broad-ukb-sumstats-us-east-1.s3.amazonaws.com/round2/additive-tsvs/1050.gwas.imputed_v3.female.tsv.bgz	https://www.dropbox.com/s/3ko9424dz71f4eo/1050.gwas.imputed_v3.female.tsv.bgz?dl=0	ad1475a5026f0b2b306ae4e5d5a7d90f
1050	Time spend outdoors in summer	http://biobank.ctsu.ox.ac.uk/crystal/field.cgi?id=1050	male	1050.gwas.imputed_v3.male.tsv.bgz	wget https://broad-ukb-sumstats-us-east-1.s3.amazonaws.com/round2/additive-tsvs/1050.gwas.imputed_v3.male.tsv.bgz -O 1050.gwas.imputed_v3.male.tsv.bgz	https://broad-ukb-sumstats-us-east-1.s3.amazonaws.com/round2/additive-tsvs/1050.gwas.imputed_v3.male.tsv.bgz	https://www.dropbox.com/s/8l955x0sjjepiid/1050.gwas.imputed_v3.male.tsv.bgz?dl=0	fb8e2e02553b1d3e4841db982721f1bd
1060	Time spent outdoors in winter	http://biobank.ctsu.ox.ac.uk/crystal/field.cgi?id=1060	both_sexes	1060.gwas.imputed_v3.both_sexes.tsv.bgz	wget https://broad-ukb-sumstats-us-east-1.s3.amazonaws.com/round2/additive-tsvs/1060.gwas.imputed_v3.both_sexes.tsv.bgz -O 1060.gwas.imputed_v3.both_sexes.tsv.bgz	https://broad-ukb-sumstats-us-east-1.s3.amazonaws.com/round2/additive-tsvs/1060.gwas.imputed_v3.both_sexes.tsv.bgz	https://www.dropbox.com/s/h8q4wd284gqrkzu/1060.gwas.imputed_v3.both_sexes.tsv.bgz?dl=0	2c77ac0170f26f8eae5cb84d6f2618ad
1060	Time spent outdoors in winter	http://biobank.ctsu.ox.ac.uk/crystal/field.cgi?id=1060	female	1060.gwas.imputed_v3.female.tsv.bgz	wget https://broad-ukb-sumstats-us-east-1.s3.amazonaws.com/round2/additive-tsvs/1060.gwas.imputed_v3.female.tsv.bgz -O 1060.gwas.imputed_v3.female.tsv.bgz	https://broad-ukb-sumstats-us-east-1.s3.amazonaws.com/round2/additive-tsvs/1060.gwas.imputed_v3.female.tsv.bgz	https://www.dropbox.com/s/b7df8o3sczlq2av/1060.gwas.imputed_v3.female.tsv.bgz?dl=0	3a6954e4ab7149448a9a28c1a906f44d
1060	Time spent outdoors in winter	http://biobank.ctsu.ox.ac.uk/crystal/field.cgi?id=1060	male	1060.gwas.imputed_v3.male.tsv.bgz	wget https://broad-ukb-sumstats-us-east-1.s3.amazonaws.com/round2/additive-tsvs/1060.gwas.imputed_v3.male.tsv.bgz -O 1060.gwas.imputed_v3.male.tsv.bgz	https://broad-ukb-sumstats-us-east-1.s3.amazonaws.com/round2/additive-tsvs/1060.gwas.imputed_v3.male.tsv.bgz	https://www.dropbox.com/s/dy6fc3wqfll2tse/1060.gwas.imputed_v3.male.tsv.bgz?dl=0	3bceeb03d3ffef89519620f8d5d004db
1070	Time spent watching television (TV)	http://biobank.ctsu.ox.ac.uk/crystal/field.cgi?id=1070	both_sexes	1070.gwas.imputed_v3.both_sexes.tsv.bgz	wget https://broad-ukb-sumstats-us-east-1.s3.amazonaws.com/round2/additive-tsvs/1070.gwas.imputed_v3.both_sexes.tsv.bgz -O 1070.gwas.imputed_v3.both_sexes.tsv.bgz	https://broad-ukb-sumstats-us-east-1.s3.amazonaws.com/round2/additive-tsvs/1070.gwas.imputed_v3.both_sexes.tsv.bgz	https://www.dropbox.com/s/lrbtdmcr4nqfrph/1070.gwas.imputed_v3.both_sexes.tsv.bgz?dl=0	be0b80f336c79759e6e0a26ada0c2a98
1070	Time spent watching television (TV)	http://biobank.ctsu.ox.ac.uk/crystal/field.cgi?id=1070	female	1070.gwas.imputed_v3.female.tsv.bgz	wget https://broad-ukb-sumstats-us-east-1.s3.amazonaws.com/round2/additive-tsvs/1070.gwas.imputed_v3.female.tsv.bgz -O 1070.gwas.imputed_v3.female.tsv.bgz	https://broad-ukb-sumstats-us-east-1.s3.amazonaws.com/round2/additive-tsvs/1070.gwas.imputed_v3.female.tsv.bgz	https://www.dropbox.com/s/k49ht3bzbhzzi7m/1070.gwas.imputed_v3.female.tsv.bgz?dl=0	ad07a2380dfdbdd2b6b9e65fe31a9966
1070	Time spent watching television (TV)	http://biobank.ctsu.ox.ac.uk/crystal/field.cgi?id=1070	male	1070.gwas.imputed_v3.male.tsv.bgz	wget https://broad-ukb-sumstats-us-east-1.s3.amazonaws.com/round2/additive-tsvs/1070.gwas.imputed_v3.male.tsv.bgz -O 1070.gwas.imputed_v3.male.tsv.bgz	https://broad-ukb-sumstats-us-east-1.s3.amazonaws.com/round2/additive-tsvs/1070.gwas.imputed_v3.male.tsv.bgz	https://www.dropbox.com/s/7jjf4u5zffod537/1070.gwas.imputed_v3.male.tsv.bgz?dl=0	00227100d8181ac725657321d4b0731d
1080	Time spent using computer	http://biobank.ctsu.ox.ac.uk/crystal/field.cgi?id=1080	both_sexes	1080.gwas.imputed_v3.both_sexes.tsv.bgz	wget https://broad-ukb-sumstats-us-east-1.s3.amazonaws.com/round2/additive-tsvs/1080.gwas.imputed_v3.both_sexes.tsv.bgz -O 1080.gwas.imputed_v3.both_sexes.tsv.bgz	https://broad-ukb-sumstats-us-east-1.s3.amazonaws.com/round2/additive-tsvs/1080.gwas.imputed_v3.both_sexes.tsv.bgz	https://www.dropbox.com/s/vsfzxc4kgzph32u/1080.gwas.imputed_v3.both_sexes.tsv.bgz?dl=0	6d497f2d9eab1168800c4a2d813e2237
1080	Time spent using computer	http://biobank.ctsu.ox.ac.uk/crystal/field.cgi?id=1080	female	1080.gwas.imputed_v3.female.tsv.bgz	wget https://broad-ukb-sumstats-us-east-1.s3.amazonaws.com/round2/additive-tsvs/1080.gwas.imputed_v3.female.tsv.bgz -O 1080.gwas.imputed_v3.female.tsv.bgz	https://broad-ukb-sumstats-us-east-1.s3.amazonaws.com/round2/additive-tsvs/1080.gwas.imputed_v3.female.tsv.bgz	https://www.dropbox.com/s/io5kouteaa7qqqv/1080.gwas.imputed_v3.female.tsv.bgz?dl=0	62eb55b843b101ac93b88c28903832b6
1080	Time spent using computer	http://biobank.ctsu.ox.ac.uk/crystal/field.cgi?id=1080	male	1080.gwas.imputed_v3.male.tsv.bgz	wget https://broad-ukb-sumstats-us-east-1.s3.amazonaws.com/round2/additive-tsvs/1080.gwas.imputed_v3.male.tsv.bgz -O 1080.gwas.imputed_v3.male.tsv.bgz	https://broad-ukb-sumstats-us-east-1.s3.amazonaws.com/round2/additive-tsvs/1080.gwas.imputed_v3.male.tsv.bgz	https://www.dropbox.com/s/oo0mi98023lol8k/1080.gwas.imputed_v3.male.tsv.bgz?dl=0	f32248cd49e641528e8cb85150e6747d
1090	Time spent driving	http://biobank.ctsu.ox.ac.uk/crystal/field.cgi?id=1090	both_sexes	1090.gwas.imputed_v3.both_sexes.tsv.bgz	wget https://broad-ukb-sumstats-us-east-1.s3.amazonaws.com/round2/additive-tsvs/1090.gwas.imputed_v3.both_sexes.tsv.bgz -O 1090.gwas.imputed_v3.both_sexes.tsv.bgz	https://broad-ukb-sumstats-us-east-1.s3.amazonaws.com/round2/additive-tsvs/1090.gwas.imputed_v3.both_sexes.tsv.bgz	https://www.dropbox.com/s/llwout2bjddxmmi/1090.gwas.imputed_v3.both_sexes.tsv.bgz?dl=0	ce36a759d78386f4b96dafd23de460f5
1090	Time spent driving	http://biobank.ctsu.ox.ac.uk/crystal/field.cgi?id=1090	female	1090.gwas.imputed_v3.female.tsv.bgz	wget https://broad-ukb-sumstats-us-east-1.s3.amazonaws.com/round2/additive-tsvs/1090.gwas.imputed_v3.female.tsv.bgz -O 1090.gwas.imputed_v3.female.tsv.bgz	https://broad-ukb-sumstats-us-east-1.s3.amazonaws.com/round2/additive-tsvs/1090.gwas.imputed_v3.female.tsv.bgz	https://www.dropbox.com/s/9e8g6k7erkas53u/1090.gwas.imputed_v3.female.tsv.bgz?dl=0	576ed75e07a048708724cde527aeef35
1090	Time spent driving	http://biobank.ctsu.ox.ac.uk/crystal/field.cgi?id=1090	male	1090.gwas.imputed_v3.male.tsv.bgz	wget https://broad-ukb-sumstats-us-east-1.s3.amazonaws.com/round2/additive-tsvs/1090.gwas.imputed_v3.male.tsv.bgz -O 1090.gwas.imputed_v3.male.tsv.bgz	https://broad-ukb-sumstats-us-east-1.s3.amazonaws.com/round2/additive-tsvs/1090.gwas.imputed_v3.male.tsv.bgz	https://www.dropbox.com/s/oswl8bp5t0a97w4/1090.gwas.imputed_v3.male.tsv.bgz?dl=0	fd0bc49eab218ebbdaf6fb6f35b48569
1100	Drive faster than motorway speed limit	http://biobank.ctsu.ox.ac.uk/crystal/field.cgi?id=1100	both_sexes	1100.gwas.imputed_v3.both_sexes.tsv.bgz	wget https://broad-ukb-sumstats-us-east-1.s3.amazonaws.com/round2/additive-tsvs/1100.gwas.imputed_v3.both_sexes.tsv.bgz -O 1100.gwas.imputed_v3.both_sexes.tsv.bgz	https://broad-ukb-sumstats-us-east-1.s3.amazonaws.com/round2/additive-tsvs/1100.gwas.imputed_v3.both_sexes.tsv.bgz	https://www.dropbox.com/s/6rkm50f8zib90d2/1100.gwas.imputed_v3.both_sexes.tsv.bgz?dl=0	414c2dad969e9cb79be015dc81519c48
1100	Drive faster than motorway speed limit	http://biobank.ctsu.ox.ac.uk/crystal/field.cgi?id=1100	female	1100.gwas.imputed_v3.female.tsv.bgz	wget https://broad-ukb-sumstats-us-east-1.s3.amazonaws.com/round2/additive-tsvs/1100.gwas.imputed_v3.female.tsv.bgz -O 1100.gwas.imputed_v3.female.tsv.bgz	https://broad-ukb-sumstats-us-east-1.s3.amazonaws.com/round2/additive-tsvs/1100.gwas.imputed_v3.female.tsv.bgz	https://www.dropbox.com/s/1id8n94uyi7wz4r/1100.gwas.imputed_v3.female.tsv.bgz?dl=0	a9a255817a655d7675d46e5fac557825
1100	Drive faster than motorway speed limit	http://biobank.ctsu.ox.ac.uk/crystal/field.cgi?id=1100	male	1100.gwas.imputed_v3.male.tsv.bgz	wget https://broad-ukb-sumstats-us-east-1.s3.amazonaws.com/round2/additive-tsvs/1100.gwas.imputed_v3.male.tsv.bgz -O 1100.gwas.imputed_v3.male.tsv.bgz	https://broad-ukb-sumstats-us-east-1.s3.amazonaws.com/round2/additive-tsvs/1100.gwas.imputed_v3.male.tsv.bgz	https://www.dropbox.com/s/vcr8dzgj1urnezp/1100.gwas.imputed_v3.male.tsv.bgz?dl=0	df56c6970e1e7d5aea4d74edfbce32fa
110001	Invitation to complete online 24-hour recall dietary questionnaire, acceptance	http://biobank.ctsu.ox.ac.uk/crystal/field.cgi?id=110001	both_sexes	110001.gwas.imputed_v3.both_sexes.tsv.bgz	wget https://broad-ukb-sumstats-us-east-1.s3.amazonaws.com/round2/additive-tsvs/110001.gwas.imputed_v3.both_sexes.tsv.bgz -O 110001.gwas.imputed_v3.both_sexes.tsv.bgz	https://broad-ukb-sumstats-us-east-1.s3.amazonaws.com/round2/additive-tsvs/110001.gwas.imputed_v3.both_sexes.tsv.bgz	https://www.dropbox.com/s/mvyaikwo78tir3e/110001.gwas.imputed_v3.both_sexes.tsv.bgz?dl=0	c8168970d62048dcac147fb56c74c398
110001	Invitation to complete online 24-hour recall dietary questionnaire, acceptance	http://biobank.ctsu.ox.ac.uk/crystal/field.cgi?id=110001	female	110001.gwas.imputed_v3.female.tsv.bgz	wget https://broad-ukb-sumstats-us-east-1.s3.amazonaws.com/round2/additive-tsvs/110001.gwas.imputed_v3.female.tsv.bgz -O 110001.gwas.imputed_v3.female.tsv.bgz	https://broad-ukb-sumstats-us-east-1.s3.amazonaws.com/round2/additive-tsvs/110001.gwas.imputed_v3.female.tsv.bgz	https://www.dropbox.com/s/cuz53r1peg0lbtw/110001.gwas.imputed_v3.female.tsv.bgz?dl=0	702abaec8b7dcf37ae464f7494e2eeda
110001	Invitation to complete online 24-hour recall dietary questionnaire, acceptance	http://biobank.ctsu.ox.ac.uk/crystal/field.cgi?id=110001	male	110001.gwas.imputed_v3.male.tsv.bgz	wget https://broad-ukb-sumstats-us-east-1.s3.amazonaws.com/round2/additive-tsvs/110001.gwas.imputed_v3.male.tsv.bgz -O 110001.gwas.imputed_v3.male.tsv.bgz	https://broad-ukb-sumstats-us-east-1.s3.amazonaws.com/round2/additive-tsvs/110001.gwas.imputed_v3.male.tsv.bgz	https://www.dropbox.com/s/jvwh214153swgdx/110001.gwas.imputed_v3.male.tsv.bgz?dl=0	6fa29329def06373a828edd2b6b22d69
1110	Length of mobile phone use	http://biobank.ctsu.ox.ac.uk/crystal/field.cgi?id=1110	both_sexes	1110.gwas.imputed_v3.both_sexes.tsv.bgz	wget https://broad-ukb-sumstats-us-east-1.s3.amazonaws.com/round2/additive-tsvs/1110.gwas.imputed_v3.both_sexes.tsv.bgz -O 1110.gwas.imputed_v3.both_sexes.tsv.bgz	https://broad-ukb-sumstats-us-east-1.s3.amazonaws.com/round2/additive-tsvs/1110.gwas.imputed_v3.both_sexes.tsv.bgz	https://www.dropbox.com/s/gfsuoifz9no2g03/1110.gwas.imputed_v3.both_sexes.tsv.bgz?dl=0	7d68a3f33b2046301bdd0a1b4e0e016d
1110	Length of mobile phone use	http://biobank.ctsu.ox.ac.uk/crystal/field.cgi?id=1110	female	1110.gwas.imputed_v3.female.tsv.bgz	wget https://broad-ukb-sumstats-us-east-1.s3.amazonaws.com/round2/additive-tsvs/1110.gwas.imputed_v3.female.tsv.bgz -O 1110.gwas.imputed_v3.female.tsv.bgz	https://broad-ukb-sumstats-us-east-1.s3.amazonaws.com/round2/additive-tsvs/1110.gwas.imputed_v3.female.tsv.bgz	https://www.dropbox.com/s/23usd0gulnail4o/1110.gwas.imputed_v3.female.tsv.bgz?dl=0	3d45dac659b5d35965586894a53d56e7
1110	Length of mobile phone use	http://biobank.ctsu.ox.ac.uk/crystal/field.cgi?id=1110	male	1110.gwas.imputed_v3.male.tsv.bgz	wget https://broad-ukb-sumstats-us-east-1.s3.amazonaws.com/round2/additive-tsvs/1110.gwas.imputed_v3.male.tsv.bgz -O 1110.gwas.imputed_v3.male.tsv.bgz	https://broad-ukb-sumstats-us-east-1.s3.amazonaws.com/round2/additive-tsvs/1110.gwas.imputed_v3.male.tsv.bgz	https://www.dropbox.com/s/p27wvtkjhqc6a0b/1110.gwas.imputed_v3.male.tsv.bgz?dl=0	bd439cefc673e2fdb835a2f3c95ce829
1120	Weekly usage of mobile phone in last 3 months	http://biobank.ctsu.ox.ac.uk/crystal/field.cgi?id=1120	both_sexes	1120.gwas.imputed_v3.both_sexes.tsv.bgz	wget https://broad-ukb-sumstats-us-east-1.s3.amazonaws.com/round2/additive-tsvs/1120.gwas.imputed_v3.both_sexes.tsv.bgz -O 1120.gwas.imputed_v3.both_sexes.tsv.bgz	https://broad-ukb-sumstats-us-east-1.s3.amazonaws.com/round2/additive-tsvs/1120.gwas.imputed_v3.both_sexes.tsv.bgz	https://www.dropbox.com/s/gpu1ovweuovqmo0/1120.gwas.imputed_v3.both_sexes.tsv.bgz?dl=0	89790544ac5c1807e8182d4fcc23c199
1120	Weekly usage of mobile phone in last 3 months	http://biobank.ctsu.ox.ac.uk/crystal/field.cgi?id=1120	female	1120.gwas.imputed_v3.female.tsv.bgz	wget https://broad-ukb-sumstats-us-east-1.s3.amazonaws.com/round2/additive-tsvs/1120.gwas.imputed_v3.female.tsv.bgz -O 1120.gwas.imputed_v3.female.tsv.bgz	https://broad-ukb-sumstats-us-east-1.s3.amazonaws.com/round2/additive-tsvs/1120.gwas.imputed_v3.female.tsv.bgz	https://www.dropbox.com/s/3ywfm0s78116nzz/1120.gwas.imputed_v3.female.tsv.bgz?dl=0	6bd56a87318689e76f89e7de99d8b688
1120	Weekly usage of mobile phone in last 3 months	http://biobank.ctsu.ox.ac.uk/crystal/field.cgi?id=1120	male	1120.gwas.imputed_v3.male.tsv.bgz	wget https://broad-ukb-sumstats-us-east-1.s3.amazonaws.com/round2/additive-tsvs/1120.gwas.imputed_v3.male.tsv.bgz -O 1120.gwas.imputed_v3.male.tsv.bgz	https://broad-ukb-sumstats-us-east-1.s3.amazonaws.com/round2/additive-tsvs/1120.gwas.imputed_v3.male.tsv.bgz	https://www.dropbox.com/s/2wnop0jo6ixj7vi/1120.gwas.imputed_v3.male.tsv.bgz?dl=0	0d76546a718d58721f0a2c9efb62f932
1130	Hands-free device/speakerphone use with mobile phone in last 3 month	http://biobank.ctsu.ox.ac.uk/crystal/field.cgi?id=1130	both_sexes	1130.gwas.imputed_v3.both_sexes.tsv.bgz	wget https://broad-ukb-sumstats-us-east-1.s3.amazonaws.com/round2/additive-tsvs/1130.gwas.imputed_v3.both_sexes.tsv.bgz -O 1130.gwas.imputed_v3.both_sexes.tsv.bgz	https://broad-ukb-sumstats-us-east-1.s3.amazonaws.com/round2/additive-tsvs/1130.gwas.imputed_v3.both_sexes.tsv.bgz	https://www.dropbox.com/s/lez5y9clu954421/1130.gwas.imputed_v3.both_sexes.tsv.bgz?dl=0	3db337af3f82d815e0cdd9279b7823b1
1130	Hands-free device/speakerphone use with mobile phone in last 3 month	http://biobank.ctsu.ox.ac.uk/crystal/field.cgi?id=1130	female	1130.gwas.imputed_v3.female.tsv.bgz	wget https://broad-ukb-sumstats-us-east-1.s3.amazonaws.com/round2/additive-tsvs/1130.gwas.imputed_v3.female.tsv.bgz -O 1130.gwas.imputed_v3.female.tsv.bgz	https://broad-ukb-sumstats-us-east-1.s3.amazonaws.com/round2/additive-tsvs/1130.gwas.imputed_v3.female.tsv.bgz	https://www.dropbox.com/s/4ue39q2ztmmwamw/1130.gwas.imputed_v3.female.tsv.bgz?dl=0	2b2f87a5fd546c2aafde56b6898f0796
1130	Hands-free device/speakerphone use with mobile phone in last 3 month	http://biobank.ctsu.ox.ac.uk/crystal/field.cgi?id=1130	male	1130.gwas.imputed_v3.male.tsv.bgz	wget https://broad-ukb-sumstats-us-east-1.s3.amazonaws.com/round2/additive-tsvs/1130.gwas.imputed_v3.male.tsv.bgz -O 1130.gwas.imputed_v3.male.tsv.bgz	https://broad-ukb-sumstats-us-east-1.s3.amazonaws.com/round2/additive-tsvs/1130.gwas.imputed_v3.male.tsv.bgz	https://www.dropbox.com/s/iw0rdnupqo6x6pp/1130.gwas.imputed_v3.male.tsv.bgz?dl=0	00203f6e0c7ffd92c7b62dd785346514
1140	Difference in mobile phone use compared to two years previously	http://biobank.ctsu.ox.ac.uk/crystal/field.cgi?id=1140	both_sexes	1140.gwas.imputed_v3.both_sexes.tsv.bgz	wget https://broad-ukb-sumstats-us-east-1.s3.amazonaws.com/round2/additive-tsvs/1140.gwas.imputed_v3.both_sexes.tsv.bgz -O 1140.gwas.imputed_v3.both_sexes.tsv.bgz	https://broad-ukb-sumstats-us-east-1.s3.amazonaws.com/round2/additive-tsvs/1140.gwas.imputed_v3.both_sexes.tsv.bgz	https://www.dropbox.com/s/r0g6xbkn07r6039/1140.gwas.imputed_v3.both_sexes.tsv.bgz?dl=0	36e0a7006fef673eb170eda1d61a83a3
1140	Difference in mobile phone use compared to two years previously	http://biobank.ctsu.ox.ac.uk/crystal/field.cgi?id=1140	female	1140.gwas.imputed_v3.female.tsv.bgz	wget https://broad-ukb-sumstats-us-east-1.s3.amazonaws.com/round2/additive-tsvs/1140.gwas.imputed_v3.female.tsv.bgz -O 1140.gwas.imputed_v3.female.tsv.bgz	https://broad-ukb-sumstats-us-east-1.s3.amazonaws.com/round2/additive-tsvs/1140.gwas.imputed_v3.female.tsv.bgz	https://www.dropbox.com/s/r9p6s7p2ab33i36/1140.gwas.imputed_v3.female.tsv.bgz?dl=0	945818fb928a0f279dc833ff3535b4f4
1140	Difference in mobile phone use compared to two years previously	http://biobank.ctsu.ox.ac.uk/crystal/field.cgi?id=1140	male	1140.gwas.imputed_v3.male.tsv.bgz	wget https://broad-ukb-sumstats-us-east-1.s3.amazonaws.com/round2/additive-tsvs/1140.gwas.imputed_v3.male.tsv.bgz -O 1140.gwas.imputed_v3.male.tsv.bgz	https://broad-ukb-sumstats-us-east-1.s3.amazonaws.com/round2/additive-tsvs/1140.gwas.imputed_v3.male.tsv.bgz	https://www.dropbox.com/s/1lhaw1l0ek8scag/1140.gwas.imputed_v3.male.tsv.bgz?dl=0	2fedb174f428bad46b822639891005ca
1150_1	Usual side of head for mobile phone use: Left	http://biobank.ctsu.ox.ac.uk/crystal/field.cgi?id=1150	both_sexes	1150_1.gwas.imputed_v3.both_sexes.tsv.bgz	wget https://broad-ukb-sumstats-us-east-1.s3.amazonaws.com/round2/additive-tsvs/1150_1.gwas.imputed_v3.both_sexes.tsv.bgz -O 1150_1.gwas.imputed_v3.both_sexes.tsv.bgz	https://broad-ukb-sumstats-us-east-1.s3.amazonaws.com/round2/additive-tsvs/1150_1.gwas.imputed_v3.both_sexes.tsv.bgz	https://www.dropbox.com/s/c5ar9s5b80k8zvq/1150_1.gwas.imputed_v3.both_sexes.tsv.bgz?dl=0	430b29e798cf42e9585df00aef639c83
1150_1	Usual side of head for mobile phone use: Left	http://biobank.ctsu.ox.ac.uk/crystal/field.cgi?id=1150	female	1150_1.gwas.imputed_v3.female.tsv.bgz	wget https://broad-ukb-sumstats-us-east-1.s3.amazonaws.com/round2/additive-tsvs/1150_1.gwas.imputed_v3.female.tsv.bgz -O 1150_1.gwas.imputed_v3.female.tsv.bgz	https://broad-ukb-sumstats-us-east-1.s3.amazonaws.com/round2/additive-tsvs/1150_1.gwas.imputed_v3.female.tsv.bgz	https://www.dropbox.com/s/ymrigenp4m56bd7/1150_1.gwas.imputed_v3.female.tsv.bgz?dl=0	25363e582cf36908e3dd107a1a343f75
1150_1	Usual side of head for mobile phone use: Left	http://biobank.ctsu.ox.ac.uk/crystal/field.cgi?id=1150	male	1150_1.gwas.imputed_v3.male.tsv.bgz	wget https://broad-ukb-sumstats-us-east-1.s3.amazonaws.com/round2/additive-tsvs/1150_1.gwas.imputed_v3.male.tsv.bgz -O 1150_1.gwas.imputed_v3.male.tsv.bgz	https://broad-ukb-sumstats-us-east-1.s3.amazonaws.com/round2/additive-tsvs/1150_1.gwas.imputed_v3.male.tsv.bgz	https://www.dropbox.com/s/49bq2pmrbmnc3p1/1150_1.gwas.imputed_v3.male.tsv.bgz?dl=0	d28231894a0c4571a07343b458dd9e81
1150_2	Usual side of head for mobile phone use: Right	http://biobank.ctsu.ox.ac.uk/crystal/field.cgi?id=1150	both_sexes	1150_2.gwas.imputed_v3.both_sexes.tsv.bgz	wget https://broad-ukb-sumstats-us-east-1.s3.amazonaws.com/round2/additive-tsvs/1150_2.gwas.imputed_v3.both_sexes.tsv.bgz -O 1150_2.gwas.imputed_v3.both_sexes.tsv.bgz	https://broad-ukb-sumstats-us-east-1.s3.amazonaws.com/round2/additive-tsvs/1150_2.gwas.imputed_v3.both_sexes.tsv.bgz	https://www.dropbox.com/s/z0z0xsdba4cbomk/1150_2.gwas.imputed_v3.both_sexes.tsv.bgz?dl=0	4d1cf914ada1a96fe3088522f0d946b7
1150_2	Usual side of head for mobile phone use: Right	http://biobank.ctsu.ox.ac.uk/crystal/field.cgi?id=1150	female	1150_2.gwas.imputed_v3.female.tsv.bgz	wget https://broad-ukb-sumstats-us-east-1.s3.amazonaws.com/round2/additive-tsvs/1150_2.gwas.imputed_v3.female.tsv.bgz -O 1150_2.gwas.imputed_v3.female.tsv.bgz	https://broad-ukb-sumstats-us-east-1.s3.amazonaws.com/round2/additive-tsvs/1150_2.gwas.imputed_v3.female.tsv.bgz	https://www.dropbox.com/s/wpcqx5fdsopv0rw/1150_2.gwas.imputed_v3.female.tsv.bgz?dl=0	e9d780810b5424c43bdb6c2353b5a742
1150_2	Usual side of head for mobile phone use: Right	http://biobank.ctsu.ox.ac.uk/crystal/field.cgi?id=1150	male	1150_2.gwas.imputed_v3.male.tsv.bgz	wget https://broad-ukb-sumstats-us-east-1.s3.amazonaws.com/round2/additive-tsvs/1150_2.gwas.imputed_v3.male.tsv.bgz -O 1150_2.gwas.imputed_v3.male.tsv.bgz	https://broad-ukb-sumstats-us-east-1.s3.amazonaws.com/round2/additive-tsvs/1150_2.gwas.imputed_v3.male.tsv.bgz	https://www.dropbox.com/s/hsznnfas6bjbpg8/1150_2.gwas.imputed_v3.male.tsv.bgz?dl=0	8cff7c4b06d419a010ab65959b2da1a4
1150_3	Usual side of head for mobile phone use: Equally left and right	http://biobank.ctsu.ox.ac.uk/crystal/field.cgi?id=1150	both_sexes	1150_3.gwas.imputed_v3.both_sexes.tsv.bgz	wget https://broad-ukb-sumstats-us-east-1.s3.amazonaws.com/round2/additive-tsvs/1150_3.gwas.imputed_v3.both_sexes.tsv.bgz -O 1150_3.gwas.imputed_v3.both_sexes.tsv.bgz	https://broad-ukb-sumstats-us-east-1.s3.amazonaws.com/round2/additive-tsvs/1150_3.gwas.imputed_v3.both_sexes.tsv.bgz	https://www.dropbox.com/s/84oxnxvusc0ybs0/1150_3.gwas.imputed_v3.both_sexes.tsv.bgz?dl=0	506f9f14ab1c35b072df11d9274eedcf
1150_3	Usual side of head for mobile phone use: Equally left and right	http://biobank.ctsu.ox.ac.uk/crystal/field.cgi?id=1150	female	1150_3.gwas.imputed_v3.female.tsv.bgz	wget https://broad-ukb-sumstats-us-east-1.s3.amazonaws.com/round2/additive-tsvs/1150_3.gwas.imputed_v3.female.tsv.bgz -O 1150_3.gwas.imputed_v3.female.tsv.bgz	https://broad-ukb-sumstats-us-east-1.s3.amazonaws.com/round2/additive-tsvs/1150_3.gwas.imputed_v3.female.tsv.bgz	https://www.dropbox.com/s/bu9e1phqiuus8fk/1150_3.gwas.imputed_v3.female.tsv.bgz?dl=0	fbca92336ac9f1ebd3582e593f302881
1150_3	Usual side of head for mobile phone use: Equally left and right	http://biobank.ctsu.ox.ac.uk/crystal/field.cgi?id=1150	male	1150_3.gwas.imputed_v3.male.tsv.bgz	wget https://broad-ukb-sumstats-us-east-1.s3.amazonaws.com/round2/additive-tsvs/1150_3.gwas.imputed_v3.male.tsv.bgz -O 1150_3.gwas.imputed_v3.male.tsv.bgz	https://broad-ukb-sumstats-us-east-1.s3.amazonaws.com/round2/additive-tsvs/1150_3.gwas.imputed_v3.male.tsv.bgz	https://www.dropbox.com/s/5ivvm5zj8jpmqdg/1150_3.gwas.imputed_v3.male.tsv.bgz?dl=0	8f832934786aab52aaee063dd12c0f7f
1160	Sleep duration	http://biobank.ctsu.ox.ac.uk/crystal/field.cgi?id=1160	both_sexes	1160.gwas.imputed_v3.both_sexes.tsv.bgz	wget https://broad-ukb-sumstats-us-east-1.s3.amazonaws.com/round2/additive-tsvs/1160.gwas.imputed_v3.both_sexes.tsv.bgz -O 1160.gwas.imputed_v3.both_sexes.tsv.bgz	https://broad-ukb-sumstats-us-east-1.s3.amazonaws.com/round2/additive-tsvs/1160.gwas.imputed_v3.both_sexes.tsv.bgz	https://www.dropbox.com/s/7tgjc9s68gp9d5a/1160.gwas.imputed_v3.both_sexes.tsv.bgz?dl=0	c2a52e400e3013c32d76d5be6e956dd7
1160	Sleep duration	http://biobank.ctsu.ox.ac.uk/crystal/field.cgi?id=1160	female	1160.gwas.imputed_v3.female.tsv.bgz	wget https://broad-ukb-sumstats-us-east-1.s3.amazonaws.com/round2/additive-tsvs/1160.gwas.imputed_v3.female.tsv.bgz -O 1160.gwas.imputed_v3.female.tsv.bgz	https://broad-ukb-sumstats-us-east-1.s3.amazonaws.com/round2/additive-tsvs/1160.gwas.imputed_v3.female.tsv.bgz	https://www.dropbox.com/s/vdf5a8zuheh6qn4/1160.gwas.imputed_v3.female.tsv.bgz?dl=0	90978f719f22af6c1abc68ad88650f6e
1160	Sleep duration	http://biobank.ctsu.ox.ac.uk/crystal/field.cgi?id=1160	male	1160.gwas.imputed_v3.male.tsv.bgz	wget https://broad-ukb-sumstats-us-east-1.s3.amazonaws.com/round2/additive-tsvs/1160.gwas.imputed_v3.male.tsv.bgz -O 1160.gwas.imputed_v3.male.tsv.bgz	https://broad-ukb-sumstats-us-east-1.s3.amazonaws.com/round2/additive-tsvs/1160.gwas.imputed_v3.male.tsv.bgz	https://www.dropbox.com/s/g1jqf1k64ui1b47/1160.gwas.imputed_v3.male.tsv.bgz?dl=0	94b94521d9e56cab620b36076e7c36de
1170	Getting up in morning	http://biobank.ctsu.ox.ac.uk/crystal/field.cgi?id=1170	both_sexes	1170.gwas.imputed_v3.both_sexes.tsv.bgz	wget https://broad-ukb-sumstats-us-east-1.s3.amazonaws.com/round2/additive-tsvs/1170.gwas.imputed_v3.both_sexes.tsv.bgz -O 1170.gwas.imputed_v3.both_sexes.tsv.bgz	https://broad-ukb-sumstats-us-east-1.s3.amazonaws.com/round2/additive-tsvs/1170.gwas.imputed_v3.both_sexes.tsv.bgz	https://www.dropbox.com/s/0v2exws5j8z4yo7/1170.gwas.imputed_v3.both_sexes.tsv.bgz?dl=0	16d4567531c6a90345c45c0c3d667f67
1170	Getting up in morning	http://biobank.ctsu.ox.ac.uk/crystal/field.cgi?id=1170	female	1170.gwas.imputed_v3.female.tsv.bgz	wget https://broad-ukb-sumstats-us-east-1.s3.amazonaws.com/round2/additive-tsvs/1170.gwas.imputed_v3.female.tsv.bgz -O 1170.gwas.imputed_v3.female.tsv.bgz	https://broad-ukb-sumstats-us-east-1.s3.amazonaws.com/round2/additive-tsvs/1170.gwas.imputed_v3.female.tsv.bgz	https://www.dropbox.com/s/enf0nregqwg2xla/1170.gwas.imputed_v3.female.tsv.bgz?dl=0	703222dfa4446d0d1f77cfd9f59c3094
1170	Getting up in morning	http://biobank.ctsu.ox.ac.uk/crystal/field.cgi?id=1170	male	1170.gwas.imputed_v3.male.tsv.bgz	wget https://broad-ukb-sumstats-us-east-1.s3.amazonaws.com/round2/additive-tsvs/1170.gwas.imputed_v3.male.tsv.bgz -O 1170.gwas.imputed_v3.male.tsv.bgz	https://broad-ukb-sumstats-us-east-1.s3.amazonaws.com/round2/additive-tsvs/1170.gwas.imputed_v3.male.tsv.bgz	https://www.dropbox.com/s/udsdd2tmdbcqvpl/1170.gwas.imputed_v3.male.tsv.bgz?dl=0	50457686535efb7c4b693b7756984e54
1180	Morning/evening person (chronotype)	http://biobank.ctsu.ox.ac.uk/crystal/field.cgi?id=1180	both_sexes	1180.gwas.imputed_v3.both_sexes.tsv.bgz	wget https://broad-ukb-sumstats-us-east-1.s3.amazonaws.com/round2/additive-tsvs/1180.gwas.imputed_v3.both_sexes.tsv.bgz -O 1180.gwas.imputed_v3.both_sexes.tsv.bgz	https://broad-ukb-sumstats-us-east-1.s3.amazonaws.com/round2/additive-tsvs/1180.gwas.imputed_v3.both_sexes.tsv.bgz	https://www.dropbox.com/s/h6vnprrobkdia2d/1180.gwas.imputed_v3.both_sexes.tsv.bgz?dl=0	7f4db019cbe1b9db1b25fe36b33e699c
1180	Morning/evening person (chronotype)	http://biobank.ctsu.ox.ac.uk/crystal/field.cgi?id=1180	female	1180.gwas.imputed_v3.female.tsv.bgz	wget https://broad-ukb-sumstats-us-east-1.s3.amazonaws.com/round2/additive-tsvs/1180.gwas.imputed_v3.female.tsv.bgz -O 1180.gwas.imputed_v3.female.tsv.bgz	https://broad-ukb-sumstats-us-east-1.s3.amazonaws.com/round2/additive-tsvs/1180.gwas.imputed_v3.female.tsv.bgz	https://www.dropbox.com/s/uvoejok9u98t7vt/1180.gwas.imputed_v3.female.tsv.bgz?dl=0	f87b548ac85d53f7dad5791989f52539
1180	Morning/evening person (chronotype)	http://biobank.ctsu.ox.ac.uk/crystal/field.cgi?id=1180	male	1180.gwas.imputed_v3.male.tsv.bgz	wget https://broad-ukb-sumstats-us-east-1.s3.amazonaws.com/round2/additive-tsvs/1180.gwas.imputed_v3.male.tsv.bgz -O 1180.gwas.imputed_v3.male.tsv.bgz	https://broad-ukb-sumstats-us-east-1.s3.amazonaws.com/round2/additive-tsvs/1180.gwas.imputed_v3.male.tsv.bgz	https://www.dropbox.com/s/njz138wv0pq5pia/1180.gwas.imputed_v3.male.tsv.bgz?dl=0	56e4e9c5550f6c688af82e53d29fbeec
1190	Nap during day	http://biobank.ctsu.ox.ac.uk/crystal/field.cgi?id=1190	both_sexes	1190.gwas.imputed_v3.both_sexes.tsv.bgz	wget https://broad-ukb-sumstats-us-east-1.s3.amazonaws.com/round2/additive-tsvs/1190.gwas.imputed_v3.both_sexes.tsv.bgz -O 1190.gwas.imputed_v3.both_sexes.tsv.bgz	https://broad-ukb-sumstats-us-east-1.s3.amazonaws.com/round2/additive-tsvs/1190.gwas.imputed_v3.both_sexes.tsv.bgz	https://www.dropbox.com/s/q8fynq2rnkgttoi/1190.gwas.imputed_v3.both_sexes.tsv.bgz?dl=0	2f3e5cbec836a4921dd78316fb9bf4a2
1190	Nap during day	http://biobank.ctsu.ox.ac.uk/crystal/field.cgi?id=1190	female	1190.gwas.imputed_v3.female.tsv.bgz	wget https://broad-ukb-sumstats-us-east-1.s3.amazonaws.com/round2/additive-tsvs/1190.gwas.imputed_v3.female.tsv.bgz -O 1190.gwas.imputed_v3.female.tsv.bgz	https://broad-ukb-sumstats-us-east-1.s3.amazonaws.com/round2/additive-tsvs/1190.gwas.imputed_v3.female.tsv.bgz	https://www.dropbox.com/s/1w2z67mgp6j2qxv/1190.gwas.imputed_v3.female.tsv.bgz?dl=0	af7ca754715228030246504d004fb096
1190	Nap during day	http://biobank.ctsu.ox.ac.uk/crystal/field.cgi?id=1190	male	1190.gwas.imputed_v3.male.tsv.bgz	wget https://broad-ukb-sumstats-us-east-1.s3.amazonaws.com/round2/additive-tsvs/1190.gwas.imputed_v3.male.tsv.bgz -O 1190.gwas.imputed_v3.male.tsv.bgz	https://broad-ukb-sumstats-us-east-1.s3.amazonaws.com/round2/additive-tsvs/1190.gwas.imputed_v3.male.tsv.bgz	https://www.dropbox.com/s/8o8atydb02fp11f/1190.gwas.imputed_v3.male.tsv.bgz?dl=0	aafb5e144d027f62334a38abcb611c49
1200	Sleeplessness / insomnia	http://biobank.ctsu.ox.ac.uk/crystal/field.cgi?id=1200	both_sexes	1200.gwas.imputed_v3.both_sexes.tsv.bgz	wget https://broad-ukb-sumstats-us-east-1.s3.amazonaws.com/round2/additive-tsvs/1200.gwas.imputed_v3.both_sexes.tsv.bgz -O 1200.gwas.imputed_v3.both_sexes.tsv.bgz	https://broad-ukb-sumstats-us-east-1.s3.amazonaws.com/round2/additive-tsvs/1200.gwas.imputed_v3.both_sexes.tsv.bgz	https://www.dropbox.com/s/jeolythrs18jk9p/1200.gwas.imputed_v3.both_sexes.tsv.bgz?dl=0	1e6f1c5aeda0598b579bcf2fa778e50c
1200	Sleeplessness / insomnia	http://biobank.ctsu.ox.ac.uk/crystal/field.cgi?id=1200	female	1200.gwas.imputed_v3.female.tsv.bgz	wget https://broad-ukb-sumstats-us-east-1.s3.amazonaws.com/round2/additive-tsvs/1200.gwas.imputed_v3.female.tsv.bgz -O 1200.gwas.imputed_v3.female.tsv.bgz	https://broad-ukb-sumstats-us-east-1.s3.amazonaws.com/round2/additive-tsvs/1200.gwas.imputed_v3.female.tsv.bgz	https://www.dropbox.com/s/unxraulyn1x55e5/1200.gwas.imputed_v3.female.tsv.bgz?dl=0	f6170b1b2b06ba5efc1b75775a0d6d32
1200	Sleeplessness / insomnia	http://biobank.ctsu.ox.ac.uk/crystal/field.cgi?id=1200	male	1200.gwas.imputed_v3.male.tsv.bgz	wget https://broad-ukb-sumstats-us-east-1.s3.amazonaws.com/round2/additive-tsvs/1200.gwas.imputed_v3.male.tsv.bgz -O 1200.gwas.imputed_v3.male.tsv.bgz	https://broad-ukb-sumstats-us-east-1.s3.amazonaws.com/round2/additive-tsvs/1200.gwas.imputed_v3.male.tsv.bgz	https://www.dropbox.com/s/05hmq5nfn7l9ow0/1200.gwas.imputed_v3.male.tsv.bgz?dl=0	a391b8af80743204a5261b841dd15b2e
1210	Snoring	http://biobank.ctsu.ox.ac.uk/crystal/field.cgi?id=1210	both_sexes	1210.gwas.imputed_v3.both_sexes.tsv.bgz	wget https://broad-ukb-sumstats-us-east-1.s3.amazonaws.com/round2/additive-tsvs/1210.gwas.imputed_v3.both_sexes.tsv.bgz -O 1210.gwas.imputed_v3.both_sexes.tsv.bgz	https://broad-ukb-sumstats-us-east-1.s3.amazonaws.com/round2/additive-tsvs/1210.gwas.imputed_v3.both_sexes.tsv.bgz	https://www.dropbox.com/s/dvmbzveuc0htuj3/1210.gwas.imputed_v3.both_sexes.tsv.bgz?dl=0	81750a954c3a2d5969f43a71a1900a4c
1210	Snoring	http://biobank.ctsu.ox.ac.uk/crystal/field.cgi?id=1210	female	1210.gwas.imputed_v3.female.tsv.bgz	wget https://broad-ukb-sumstats-us-east-1.s3.amazonaws.com/round2/additive-tsvs/1210.gwas.imputed_v3.female.tsv.bgz -O 1210.gwas.imputed_v3.female.tsv.bgz	https://broad-ukb-sumstats-us-east-1.s3.amazonaws.com/round2/additive-tsvs/1210.gwas.imputed_v3.female.tsv.bgz	https://www.dropbox.com/s/saedrm5ypc02tv9/1210.gwas.imputed_v3.female.tsv.bgz?dl=0	c4482b6291e6e96ccce3086c895db2c6
1210	Snoring	http://biobank.ctsu.ox.ac.uk/crystal/field.cgi?id=1210	male	1210.gwas.imputed_v3.male.tsv.bgz	wget https://broad-ukb-sumstats-us-east-1.s3.amazonaws.com/round2/additive-tsvs/1210.gwas.imputed_v3.male.tsv.bgz -O 1210.gwas.imputed_v3.male.tsv.bgz	https://broad-ukb-sumstats-us-east-1.s3.amazonaws.com/round2/additive-tsvs/1210.gwas.imputed_v3.male.tsv.bgz	https://www.dropbox.com/s/lh5br6w34t2ppxh/1210.gwas.imputed_v3.male.tsv.bgz?dl=0	b792650d94a61d2816a8062d681ed793
1220	Daytime dozing / sleeping (narcolepsy)	http://biobank.ctsu.ox.ac.uk/crystal/field.cgi?id=1220	both_sexes	1220.gwas.imputed_v3.both_sexes.tsv.bgz	wget https://broad-ukb-sumstats-us-east-1.s3.amazonaws.com/round2/additive-tsvs/1220.gwas.imputed_v3.both_sexes.tsv.bgz -O 1220.gwas.imputed_v3.both_sexes.tsv.bgz	https://broad-ukb-sumstats-us-east-1.s3.amazonaws.com/round2/additive-tsvs/1220.gwas.imputed_v3.both_sexes.tsv.bgz	https://www.dropbox.com/s/chtk02fbduvzv3r/1220.gwas.imputed_v3.both_sexes.tsv.bgz?dl=0	80d2c21a425aee154d585cd20ffa1e8c
1220	Daytime dozing / sleeping (narcolepsy)	http://biobank.ctsu.ox.ac.uk/crystal/field.cgi?id=1220	female	1220.gwas.imputed_v3.female.tsv.bgz	wget https://broad-ukb-sumstats-us-east-1.s3.amazonaws.com/round2/additive-tsvs/1220.gwas.imputed_v3.female.tsv.bgz -O 1220.gwas.imputed_v3.female.tsv.bgz	https://broad-ukb-sumstats-us-east-1.s3.amazonaws.com/round2/additive-tsvs/1220.gwas.imputed_v3.female.tsv.bgz	https://www.dropbox.com/s/d7zr47xkapggjw1/1220.gwas.imputed_v3.female.tsv.bgz?dl=0	f8b830ece06779c1154a78895caae2c9
1220	Daytime dozing / sleeping (narcolepsy)	http://biobank.ctsu.ox.ac.uk/crystal/field.cgi?id=1220	male	1220.gwas.imputed_v3.male.tsv.bgz	wget https://broad-ukb-sumstats-us-east-1.s3.amazonaws.com/round2/additive-tsvs/1220.gwas.imputed_v3.male.tsv.bgz -O 1220.gwas.imputed_v3.male.tsv.bgz	https://broad-ukb-sumstats-us-east-1.s3.amazonaws.com/round2/additive-tsvs/1220.gwas.imputed_v3.male.tsv.bgz	https://www.dropbox.com/s/6g7posvgxtsf2fa/1220.gwas.imputed_v3.male.tsv.bgz?dl=0	641ae6d2dc962066c2c6fd5c6c3074e7
12336_irnt	Ventricular rate	http://biobank.ctsu.ox.ac.uk/crystal/field.cgi?id=12336	both_sexes	12336_irnt.gwas.imputed_v3.both_sexes.tsv.bgz	wget https://broad-ukb-sumstats-us-east-1.s3.amazonaws.com/round2/additive-tsvs/12336_irnt.gwas.imputed_v3.both_sexes.tsv.bgz -O 12336_irnt.gwas.imputed_v3.both_sexes.tsv.bgz	https://broad-ukb-sumstats-us-east-1.s3.amazonaws.com/round2/additive-tsvs/12336_irnt.gwas.imputed_v3.both_sexes.tsv.bgz	https://www.dropbox.com/s/44lao664tnez22i/12336_irnt.gwas.imputed_v3.both_sexes.tsv.bgz?dl=0	3151e4fa778443dfb784521d89408aea
12336_irnt	Ventricular rate	http://biobank.ctsu.ox.ac.uk/crystal/field.cgi?id=12336	female	12336_irnt.gwas.imputed_v3.female.tsv.bgz	wget https://broad-ukb-sumstats-us-east-1.s3.amazonaws.com/round2/additive-tsvs/12336_irnt.gwas.imputed_v3.female.tsv.bgz -O 12336_irnt.gwas.imputed_v3.female.tsv.bgz	https://broad-ukb-sumstats-us-east-1.s3.amazonaws.com/round2/additive-tsvs/12336_irnt.gwas.imputed_v3.female.tsv.bgz	https://www.dropbox.com/s/u7si3sk5y9iu7u1/12336_irnt.gwas.imputed_v3.female.tsv.bgz?dl=0	d3e07063c66260520c7d8cdbc3982bf8
12336_irnt	Ventricular rate	http://biobank.ctsu.ox.ac.uk/crystal/field.cgi?id=12336	male	12336_irnt.gwas.imputed_v3.male.tsv.bgz	wget https://broad-ukb-sumstats-us-east-1.s3.amazonaws.com/round2/additive-tsvs/12336_irnt.gwas.imputed_v3.male.tsv.bgz -O 12336_irnt.gwas.imputed_v3.male.tsv.bgz	https://broad-ukb-sumstats-us-east-1.s3.amazonaws.com/round2/additive-tsvs/12336_irnt.gwas.imputed_v3.male.tsv.bgz	https://www.dropbox.com/s/rc11qpde94r16ol/12336_irnt.gwas.imputed_v3.male.tsv.bgz?dl=0	448d19ffaf0edd048b7fcf32b1139061
12336_raw	Ventricular rate	http://biobank.ctsu.ox.ac.uk/crystal/field.cgi?id=12336	both_sexes	12336_raw.gwas.imputed_v3.both_sexes.tsv.bgz	wget https://broad-ukb-sumstats-us-east-1.s3.amazonaws.com/round2/additive-tsvs/12336_raw.gwas.imputed_v3.both_sexes.tsv.bgz -O 12336_raw.gwas.imputed_v3.both_sexes.tsv.bgz	https://broad-ukb-sumstats-us-east-1.s3.amazonaws.com/round2/additive-tsvs/12336_raw.gwas.imputed_v3.both_sexes.tsv.bgz	https://www.dropbox.com/s/b2dxgrrkurf50li/12336_raw.gwas.imputed_v3.both_sexes.tsv.bgz?dl=0	54a13726d36317857dddcb867bb1e74d
12336_raw	Ventricular rate	http://biobank.ctsu.ox.ac.uk/crystal/field.cgi?id=12336	female	12336_raw.gwas.imputed_v3.female.tsv.bgz	wget https://broad-ukb-sumstats-us-east-1.s3.amazonaws.com/round2/additive-tsvs/12336_raw.gwas.imputed_v3.female.tsv.bgz -O 12336_raw.gwas.imputed_v3.female.tsv.bgz	https://broad-ukb-sumstats-us-east-1.s3.amazonaws.com/round2/additive-tsvs/12336_raw.gwas.imputed_v3.female.tsv.bgz	https://www.dropbox.com/s/n81ev3dbblrv0v0/12336_raw.gwas.imputed_v3.female.tsv.bgz?dl=0	d6418f2a85ba75c918ba4e59d9915e09
12336_raw	Ventricular rate	http://biobank.ctsu.ox.ac.uk/crystal/field.cgi?id=12336	male	12336_raw.gwas.imputed_v3.male.tsv.bgz	wget https://broad-ukb-sumstats-us-east-1.s3.amazonaws.com/round2/additive-tsvs/12336_raw.gwas.imputed_v3.male.tsv.bgz -O 12336_raw.gwas.imputed_v3.male.tsv.bgz	https://broad-ukb-sumstats-us-east-1.s3.amazonaws.com/round2/additive-tsvs/12336_raw.gwas.imputed_v3.male.tsv.bgz	https://www.dropbox.com/s/u9kqmtu0hv0272c/12336_raw.gwas.imputed_v3.male.tsv.bgz?dl=0	5416a09e3c4ee3124bdd16029977e1bd
12338_irnt	P duration	http://biobank.ctsu.ox.ac.uk/crystal/field.cgi?id=12338	both_sexes	12338_irnt.gwas.imputed_v3.both_sexes.tsv.bgz	wget https://broad-ukb-sumstats-us-east-1.s3.amazonaws.com/round2/additive-tsvs/12338_irnt.gwas.imputed_v3.both_sexes.tsv.bgz -O 12338_irnt.gwas.imputed_v3.both_sexes.tsv.bgz	https://broad-ukb-sumstats-us-east-1.s3.amazonaws.com/round2/additive-tsvs/12338_irnt.gwas.imputed_v3.both_sexes.tsv.bgz	https://www.dropbox.com/s/d9caqvgihvqz4yv/12338_irnt.gwas.imputed_v3.both_sexes.tsv.bgz?dl=0	34c2acb849f9973e13c20253cad12829
12338_irnt	P duration	http://biobank.ctsu.ox.ac.uk/crystal/field.cgi?id=12338	female	12338_irnt.gwas.imputed_v3.female.tsv.bgz	wget https://broad-ukb-sumstats-us-east-1.s3.amazonaws.com/round2/additive-tsvs/12338_irnt.gwas.imputed_v3.female.tsv.bgz -O 12338_irnt.gwas.imputed_v3.female.tsv.bgz	https://broad-ukb-sumstats-us-east-1.s3.amazonaws.com/round2/additive-tsvs/12338_irnt.gwas.imputed_v3.female.tsv.bgz	https://www.dropbox.com/s/hvw3g2b5cthicvh/12338_irnt.gwas.imputed_v3.female.tsv.bgz?dl=0	18e4298e90ed90eed44abef261aac063
12338_irnt	P duration	http://biobank.ctsu.ox.ac.uk/crystal/field.cgi?id=12338	male	12338_irnt.gwas.imputed_v3.male.tsv.bgz	wget https://broad-ukb-sumstats-us-east-1.s3.amazonaws.com/round2/additive-tsvs/12338_irnt.gwas.imputed_v3.male.tsv.bgz -O 12338_irnt.gwas.imputed_v3.male.tsv.bgz	https://broad-ukb-sumstats-us-east-1.s3.amazonaws.com/round2/additive-tsvs/12338_irnt.gwas.imputed_v3.male.tsv.bgz	https://www.dropbox.com/s/e4gchrp4c4fkeul/12338_irnt.gwas.imputed_v3.male.tsv.bgz?dl=0	0b33bc45bf167b5dbdb6a584a0cb2594
12338_raw	P duration	http://biobank.ctsu.ox.ac.uk/crystal/field.cgi?id=12338	both_sexes	12338_raw.gwas.imputed_v3.both_sexes.tsv.bgz	wget https://broad-ukb-sumstats-us-east-1.s3.amazonaws.com/round2/additive-tsvs/12338_raw.gwas.imputed_v3.both_sexes.tsv.bgz -O 12338_raw.gwas.imputed_v3.both_sexes.tsv.bgz	https://broad-ukb-sumstats-us-east-1.s3.amazonaws.com/round2/additive-tsvs/12338_raw.gwas.imputed_v3.both_sexes.tsv.bgz	https://www.dropbox.com/s/yfdypxw910u1z92/12338_raw.gwas.imputed_v3.both_sexes.tsv.bgz?dl=0	35a7c3af1c2d3b2b3ff68829cbe52b1a
12338_raw	P duration	http://biobank.ctsu.ox.ac.uk/crystal/field.cgi?id=12338	female	12338_raw.gwas.imputed_v3.female.tsv.bgz	wget https://broad-ukb-sumstats-us-east-1.s3.amazonaws.com/round2/additive-tsvs/12338_raw.gwas.imputed_v3.female.tsv.bgz -O 12338_raw.gwas.imputed_v3.female.tsv.bgz	https://broad-ukb-sumstats-us-east-1.s3.amazonaws.com/round2/additive-tsvs/12338_raw.gwas.imputed_v3.female.tsv.bgz	https://www.dropbox.com/s/t9wo61e4nwllfq1/12338_raw.gwas.imputed_v3.female.tsv.bgz?dl=0	e4e041e2b6c5129dec7124efc38a66e6
12338_raw	P duration	http://biobank.ctsu.ox.ac.uk/crystal/field.cgi?id=12338	male	12338_raw.gwas.imputed_v3.male.tsv.bgz	wget https://broad-ukb-sumstats-us-east-1.s3.amazonaws.com/round2/additive-tsvs/12338_raw.gwas.imputed_v3.male.tsv.bgz -O 12338_raw.gwas.imputed_v3.male.tsv.bgz	https://broad-ukb-sumstats-us-east-1.s3.amazonaws.com/round2/additive-tsvs/12338_raw.gwas.imputed_v3.male.tsv.bgz	https://www.dropbox.com/s/rl7erlnu9vvvu43/12338_raw.gwas.imputed_v3.male.tsv.bgz?dl=0	77d609df44c54f123cdb866ab5478e94
12340_irnt	QRS duration	http://biobank.ctsu.ox.ac.uk/crystal/field.cgi?id=12340	both_sexes	12340_irnt.gwas.imputed_v3.both_sexes.tsv.bgz	wget https://broad-ukb-sumstats-us-east-1.s3.amazonaws.com/round2/additive-tsvs/12340_irnt.gwas.imputed_v3.both_sexes.tsv.bgz -O 12340_irnt.gwas.imputed_v3.both_sexes.tsv.bgz	https://broad-ukb-sumstats-us-east-1.s3.amazonaws.com/round2/additive-tsvs/12340_irnt.gwas.imputed_v3.both_sexes.tsv.bgz	https://www.dropbox.com/s/cjaaejn04jc0t4y/12340_irnt.gwas.imputed_v3.both_sexes.tsv.bgz?dl=0	de540a0bb1050427f0ae049afe4daf73
12340_irnt	QRS duration	http://biobank.ctsu.ox.ac.uk/crystal/field.cgi?id=12340	female	12340_irnt.gwas.imputed_v3.female.tsv.bgz	wget https://broad-ukb-sumstats-us-east-1.s3.amazonaws.com/round2/additive-tsvs/12340_irnt.gwas.imputed_v3.female.tsv.bgz -O 12340_irnt.gwas.imputed_v3.female.tsv.bgz	https://broad-ukb-sumstats-us-east-1.s3.amazonaws.com/round2/additive-tsvs/12340_irnt.gwas.imputed_v3.female.tsv.bgz	https://www.dropbox.com/s/r6cxjayzkylaxfs/12340_irnt.gwas.imputed_v3.female.tsv.bgz?dl=0	ebf390312982253059f420bb52f631ae
12340_irnt	QRS duration	http://biobank.ctsu.ox.ac.uk/crystal/field.cgi?id=12340	male	12340_irnt.gwas.imputed_v3.male.tsv.bgz	wget https://broad-ukb-sumstats-us-east-1.s3.amazonaws.com/round2/additive-tsvs/12340_irnt.gwas.imputed_v3.male.tsv.bgz -O 12340_irnt.gwas.imputed_v3.male.tsv.bgz	https://broad-ukb-sumstats-us-east-1.s3.amazonaws.com/round2/additive-tsvs/12340_irnt.gwas.imputed_v3.male.tsv.bgz	https://www.dropbox.com/s/ye2g88qw5d1yfik/12340_irnt.gwas.imputed_v3.male.tsv.bgz?dl=0	a147bf803ed0bb7c3d79c8aaf0975272
12340_raw	QRS duration	http://biobank.ctsu.ox.ac.uk/crystal/field.cgi?id=12340	both_sexes	12340_raw.gwas.imputed_v3.both_sexes.tsv.bgz	wget https://broad-ukb-sumstats-us-east-1.s3.amazonaws.com/round2/additive-tsvs/12340_raw.gwas.imputed_v3.both_sexes.tsv.bgz -O 12340_raw.gwas.imputed_v3.both_sexes.tsv.bgz	https://broad-ukb-sumstats-us-east-1.s3.amazonaws.com/round2/additive-tsvs/12340_raw.gwas.imputed_v3.both_sexes.tsv.bgz	https://www.dropbox.com/s/cu5q0yh56lm1cpq/12340_raw.gwas.imputed_v3.both_sexes.tsv.bgz?dl=0	1dc71151952075a0c9dd1b1ae7279a70
12340_raw	QRS duration	http://biobank.ctsu.ox.ac.uk/crystal/field.cgi?id=12340	female	12340_raw.gwas.imputed_v3.female.tsv.bgz	wget https://broad-ukb-sumstats-us-east-1.s3.amazonaws.com/round2/additive-tsvs/12340_raw.gwas.imputed_v3.female.tsv.bgz -O 12340_raw.gwas.imputed_v3.female.tsv.bgz	https://broad-ukb-sumstats-us-east-1.s3.amazonaws.com/round2/additive-tsvs/12340_raw.gwas.imputed_v3.female.tsv.bgz	https://www.dropbox.com/s/u3ccryqfbkvtvbh/12340_raw.gwas.imputed_v3.female.tsv.bgz?dl=0	e4fc3d487ebcb7e014b57ae48c0305ef
12340_raw	QRS duration	http://biobank.ctsu.ox.ac.uk/crystal/field.cgi?id=12340	male	12340_raw.gwas.imputed_v3.male.tsv.bgz	wget https://broad-ukb-sumstats-us-east-1.s3.amazonaws.com/round2/additive-tsvs/12340_raw.gwas.imputed_v3.male.tsv.bgz -O 12340_raw.gwas.imputed_v3.male.tsv.bgz	https://broad-ukb-sumstats-us-east-1.s3.amazonaws.com/round2/additive-tsvs/12340_raw.gwas.imputed_v3.male.tsv.bgz	https://www.dropbox.com/s/6ym3u65rau36tq4/12340_raw.gwas.imputed_v3.male.tsv.bgz?dl=0	b73cc613c3086ccb990407928498430b
1239	Current tobacco smoking	http://biobank.ctsu.ox.ac.uk/crystal/field.cgi?id=1239	both_sexes	1239.gwas.imputed_v3.both_sexes.tsv.bgz	wget https://broad-ukb-sumstats-us-east-1.s3.amazonaws.com/round2/additive-tsvs/1239.gwas.imputed_v3.both_sexes.tsv.bgz -O 1239.gwas.imputed_v3.both_sexes.tsv.bgz	https://broad-ukb-sumstats-us-east-1.s3.amazonaws.com/round2/additive-tsvs/1239.gwas.imputed_v3.both_sexes.tsv.bgz	https://www.dropbox.com/s/nwqshg5soaayh03/1239.gwas.imputed_v3.both_sexes.tsv.bgz?dl=0	9d0062034e124aad87abfcc58e5dbf36
1239	Current tobacco smoking	http://biobank.ctsu.ox.ac.uk/crystal/field.cgi?id=1239	female	1239.gwas.imputed_v3.female.tsv.bgz	wget https://broad-ukb-sumstats-us-east-1.s3.amazonaws.com/round2/additive-tsvs/1239.gwas.imputed_v3.female.tsv.bgz -O 1239.gwas.imputed_v3.female.tsv.bgz	https://broad-ukb-sumstats-us-east-1.s3.amazonaws.com/round2/additive-tsvs/1239.gwas.imputed_v3.female.tsv.bgz	https://www.dropbox.com/s/tc28egid0t88zhx/1239.gwas.imputed_v3.female.tsv.bgz?dl=0	dfb71f8db4251bc865d95c1c3e90eb27
1239	Current tobacco smoking	http://biobank.ctsu.ox.ac.uk/crystal/field.cgi?id=1239	male	1239.gwas.imputed_v3.male.tsv.bgz	wget https://broad-ukb-sumstats-us-east-1.s3.amazonaws.com/round2/additive-tsvs/1239.gwas.imputed_v3.male.tsv.bgz -O 1239.gwas.imputed_v3.male.tsv.bgz	https://broad-ukb-sumstats-us-east-1.s3.amazonaws.com/round2/additive-tsvs/1239.gwas.imputed_v3.male.tsv.bgz	https://www.dropbox.com/s/43rfvmghgblb7ca/1239.gwas.imputed_v3.male.tsv.bgz?dl=0	438e7822732341266271228da9e4f1e3
1249	Past tobacco smoking	http://biobank.ctsu.ox.ac.uk/crystal/field.cgi?id=1249	both_sexes	1249.gwas.imputed_v3.both_sexes.tsv.bgz	wget https://broad-ukb-sumstats-us-east-1.s3.amazonaws.com/round2/additive-tsvs/1249.gwas.imputed_v3.both_sexes.tsv.bgz -O 1249.gwas.imputed_v3.both_sexes.tsv.bgz	https://broad-ukb-sumstats-us-east-1.s3.amazonaws.com/round2/additive-tsvs/1249.gwas.imputed_v3.both_sexes.tsv.bgz	https://www.dropbox.com/s/29b2w1qc9erzlo4/1249.gwas.imputed_v3.both_sexes.tsv.bgz?dl=0	74460eb2b57d84b1a387f132233728bb
1249	Past tobacco smoking	http://biobank.ctsu.ox.ac.uk/crystal/field.cgi?id=1249	female	1249.gwas.imputed_v3.female.tsv.bgz	wget https://broad-ukb-sumstats-us-east-1.s3.amazonaws.com/round2/additive-tsvs/1249.gwas.imputed_v3.female.tsv.bgz -O 1249.gwas.imputed_v3.female.tsv.bgz	https://broad-ukb-sumstats-us-east-1.s3.amazonaws.com/round2/additive-tsvs/1249.gwas.imputed_v3.female.tsv.bgz	https://www.dropbox.com/s/hzirkr7f7gs5oym/1249.gwas.imputed_v3.female.tsv.bgz?dl=0	d6bf88834414f2162906ffc569c1ba35
1249	Past tobacco smoking	http://biobank.ctsu.ox.ac.uk/crystal/field.cgi?id=1249	male	1249.gwas.imputed_v3.male.tsv.bgz	wget https://broad-ukb-sumstats-us-east-1.s3.amazonaws.com/round2/additive-tsvs/1249.gwas.imputed_v3.male.tsv.bgz -O 1249.gwas.imputed_v3.male.tsv.bgz	https://broad-ukb-sumstats-us-east-1.s3.amazonaws.com/round2/additive-tsvs/1249.gwas.imputed_v3.male.tsv.bgz	https://www.dropbox.com/s/m2ui389f31c7b7i/1249.gwas.imputed_v3.male.tsv.bgz?dl=0	d6b695ad5233938cc5ca2a69728231aa
1259	Smoking/smokers in household	http://biobank.ctsu.ox.ac.uk/crystal/field.cgi?id=1259	both_sexes	1259.gwas.imputed_v3.both_sexes.tsv.bgz	wget https://broad-ukb-sumstats-us-east-1.s3.amazonaws.com/round2/additive-tsvs/1259.gwas.imputed_v3.both_sexes.tsv.bgz -O 1259.gwas.imputed_v3.both_sexes.tsv.bgz	https://broad-ukb-sumstats-us-east-1.s3.amazonaws.com/round2/additive-tsvs/1259.gwas.imputed_v3.both_sexes.tsv.bgz	https://www.dropbox.com/s/lyyk8u0zr6eyp52/1259.gwas.imputed_v3.both_sexes.tsv.bgz?dl=0	78ee5584cf61529dee4d6ff56f23b37a
1259	Smoking/smokers in household	http://biobank.ctsu.ox.ac.uk/crystal/field.cgi?id=1259	female	1259.gwas.imputed_v3.female.tsv.bgz	wget https://broad-ukb-sumstats-us-east-1.s3.amazonaws.com/round2/additive-tsvs/1259.gwas.imputed_v3.female.tsv.bgz -O 1259.gwas.imputed_v3.female.tsv.bgz	https://broad-ukb-sumstats-us-east-1.s3.amazonaws.com/round2/additive-tsvs/1259.gwas.imputed_v3.female.tsv.bgz	https://www.dropbox.com/s/byx1yu42e1xfec1/1259.gwas.imputed_v3.female.tsv.bgz?dl=0	5d16143b565aebe9880d48c55476fa3e
1259	Smoking/smokers in household	http://biobank.ctsu.ox.ac.uk/crystal/field.cgi?id=1259	male	1259.gwas.imputed_v3.male.tsv.bgz	wget https://broad-ukb-sumstats-us-east-1.s3.amazonaws.com/round2/additive-tsvs/1259.gwas.imputed_v3.male.tsv.bgz -O 1259.gwas.imputed_v3.male.tsv.bgz	https://broad-ukb-sumstats-us-east-1.s3.amazonaws.com/round2/additive-tsvs/1259.gwas.imputed_v3.male.tsv.bgz	https://www.dropbox.com/s/0roeigbqdl8c3gs/1259.gwas.imputed_v3.male.tsv.bgz?dl=0	83a4b0026e358f5f95377386cf08c451
1269	Exposure to tobacco smoke at home	http://biobank.ctsu.ox.ac.uk/crystal/field.cgi?id=1269	both_sexes	1269.gwas.imputed_v3.both_sexes.tsv.bgz	wget https://broad-ukb-sumstats-us-east-1.s3.amazonaws.com/round2/additive-tsvs/1269.gwas.imputed_v3.both_sexes.tsv.bgz -O 1269.gwas.imputed_v3.both_sexes.tsv.bgz	https://broad-ukb-sumstats-us-east-1.s3.amazonaws.com/round2/additive-tsvs/1269.gwas.imputed_v3.both_sexes.tsv.bgz	https://www.dropbox.com/s/bx52m923hdljdqd/1269.gwas.imputed_v3.both_sexes.tsv.bgz?dl=0	35316175670d02b807119a34a7d93511
1269	Exposure to tobacco smoke at home	http://biobank.ctsu.ox.ac.uk/crystal/field.cgi?id=1269	female	1269.gwas.imputed_v3.female.tsv.bgz	wget https://broad-ukb-sumstats-us-east-1.s3.amazonaws.com/round2/additive-tsvs/1269.gwas.imputed_v3.female.tsv.bgz -O 1269.gwas.imputed_v3.female.tsv.bgz	https://broad-ukb-sumstats-us-east-1.s3.amazonaws.com/round2/additive-tsvs/1269.gwas.imputed_v3.female.tsv.bgz	https://www.dropbox.com/s/n0m3dunv3oawm7l/1269.gwas.imputed_v3.female.tsv.bgz?dl=0	2152d5ff0d19ae48eccd075e0f182200
1269	Exposure to tobacco smoke at home	http://biobank.ctsu.ox.ac.uk/crystal/field.cgi?id=1269	male	1269.gwas.imputed_v3.male.tsv.bgz	wget https://broad-ukb-sumstats-us-east-1.s3.amazonaws.com/round2/additive-tsvs/1269.gwas.imputed_v3.male.tsv.bgz -O 1269.gwas.imputed_v3.male.tsv.bgz	https://broad-ukb-sumstats-us-east-1.s3.amazonaws.com/round2/additive-tsvs/1269.gwas.imputed_v3.male.tsv.bgz	https://www.dropbox.com/s/yqm0yhngrzczgoz/1269.gwas.imputed_v3.male.tsv.bgz?dl=0	684b2750ad0977b4e6763300fa4581c1
1279	Exposure to tobacco smoke outside home	http://biobank.ctsu.ox.ac.uk/crystal/field.cgi?id=1279	both_sexes	1279.gwas.imputed_v3.both_sexes.tsv.bgz	wget https://broad-ukb-sumstats-us-east-1.s3.amazonaws.com/round2/additive-tsvs/1279.gwas.imputed_v3.both_sexes.tsv.bgz -O 1279.gwas.imputed_v3.both_sexes.tsv.bgz	https://broad-ukb-sumstats-us-east-1.s3.amazonaws.com/round2/additive-tsvs/1279.gwas.imputed_v3.both_sexes.tsv.bgz	https://www.dropbox.com/s/2so9kstigrrhhps/1279.gwas.imputed_v3.both_sexes.tsv.bgz?dl=0	acbd32f889e935d35f4cc1ed54597bb4
1279	Exposure to tobacco smoke outside home	http://biobank.ctsu.ox.ac.uk/crystal/field.cgi?id=1279	female	1279.gwas.imputed_v3.female.tsv.bgz	wget https://broad-ukb-sumstats-us-east-1.s3.amazonaws.com/round2/additive-tsvs/1279.gwas.imputed_v3.female.tsv.bgz -O 1279.gwas.imputed_v3.female.tsv.bgz	https://broad-ukb-sumstats-us-east-1.s3.amazonaws.com/round2/additive-tsvs/1279.gwas.imputed_v3.female.tsv.bgz	https://www.dropbox.com/s/j29v35hpev7m319/1279.gwas.imputed_v3.female.tsv.bgz?dl=0	4ca31d0b7e2fb05ee32af63372adce3a
1279	Exposure to tobacco smoke outside home	http://biobank.ctsu.ox.ac.uk/crystal/field.cgi?id=1279	male	1279.gwas.imputed_v3.male.tsv.bgz	wget https://broad-ukb-sumstats-us-east-1.s3.amazonaws.com/round2/additive-tsvs/1279.gwas.imputed_v3.male.tsv.bgz -O 1279.gwas.imputed_v3.male.tsv.bgz	https://broad-ukb-sumstats-us-east-1.s3.amazonaws.com/round2/additive-tsvs/1279.gwas.imputed_v3.male.tsv.bgz	https://www.dropbox.com/s/xyhfzs5dqztcvfn/1279.gwas.imputed_v3.male.tsv.bgz?dl=0	3fabf0848659adb2c8bff4634f87ebb5
1289	Cooked vegetable intake	http://biobank.ctsu.ox.ac.uk/crystal/field.cgi?id=1289	both_sexes	1289.gwas.imputed_v3.both_sexes.tsv.bgz	wget https://broad-ukb-sumstats-us-east-1.s3.amazonaws.com/round2/additive-tsvs/1289.gwas.imputed_v3.both_sexes.tsv.bgz -O 1289.gwas.imputed_v3.both_sexes.tsv.bgz	https://broad-ukb-sumstats-us-east-1.s3.amazonaws.com/round2/additive-tsvs/1289.gwas.imputed_v3.both_sexes.tsv.bgz	https://www.dropbox.com/s/cm2gkq8ujbsx7h2/1289.gwas.imputed_v3.both_sexes.tsv.bgz?dl=0	7d488329f39968c9791373cc0a325ec3
1289	Cooked vegetable intake	http://biobank.ctsu.ox.ac.uk/crystal/field.cgi?id=1289	female	1289.gwas.imputed_v3.female.tsv.bgz	wget https://broad-ukb-sumstats-us-east-1.s3.amazonaws.com/round2/additive-tsvs/1289.gwas.imputed_v3.female.tsv.bgz -O 1289.gwas.imputed_v3.female.tsv.bgz	https://broad-ukb-sumstats-us-east-1.s3.amazonaws.com/round2/additive-tsvs/1289.gwas.imputed_v3.female.tsv.bgz	https://www.dropbox.com/s/pq0luvqrbu1tkai/1289.gwas.imputed_v3.female.tsv.bgz?dl=0	2e1a157e34a44fbdb0cd1b322aae3b05
1289	Cooked vegetable intake	http://biobank.ctsu.ox.ac.uk/crystal/field.cgi?id=1289	male	1289.gwas.imputed_v3.male.tsv.bgz	wget https://broad-ukb-sumstats-us-east-1.s3.amazonaws.com/round2/additive-tsvs/1289.gwas.imputed_v3.male.tsv.bgz -O 1289.gwas.imputed_v3.male.tsv.bgz	https://broad-ukb-sumstats-us-east-1.s3.amazonaws.com/round2/additive-tsvs/1289.gwas.imputed_v3.male.tsv.bgz	https://www.dropbox.com/s/6f9w7atuj4bdey4/1289.gwas.imputed_v3.male.tsv.bgz?dl=0	6b7c6123c8870cc1314a7e7c90d8b485
129_irnt	Place of birth in UK - north co-ordinate	http://biobank.ctsu.ox.ac.uk/crystal/field.cgi?id=129	both_sexes	129_irnt.gwas.imputed_v3.both_sexes.tsv.bgz	wget https://broad-ukb-sumstats-us-east-1.s3.amazonaws.com/round2/additive-tsvs/129_irnt.gwas.imputed_v3.both_sexes.tsv.bgz -O 129_irnt.gwas.imputed_v3.both_sexes.tsv.bgz	https://broad-ukb-sumstats-us-east-1.s3.amazonaws.com/round2/additive-tsvs/129_irnt.gwas.imputed_v3.both_sexes.tsv.bgz	https://www.dropbox.com/s/mcycyk4hmie8mcf/129_irnt.gwas.imputed_v3.both_sexes.tsv.bgz?dl=0	b6c3d381c260bd37c7d89ed863fb73ea
129_irnt	Place of birth in UK - north co-ordinate	http://biobank.ctsu.ox.ac.uk/crystal/field.cgi?id=129	female	129_irnt.gwas.imputed_v3.female.tsv.bgz	wget https://broad-ukb-sumstats-us-east-1.s3.amazonaws.com/round2/additive-tsvs/129_irnt.gwas.imputed_v3.female.tsv.bgz -O 129_irnt.gwas.imputed_v3.female.tsv.bgz	https://broad-ukb-sumstats-us-east-1.s3.amazonaws.com/round2/additive-tsvs/129_irnt.gwas.imputed_v3.female.tsv.bgz	https://www.dropbox.com/s/sfcdxopp4x1bcxh/129_irnt.gwas.imputed_v3.female.tsv.bgz?dl=0	cc6f299305db88f08df470050b39a795
129_irnt	Place of birth in UK - north co-ordinate	http://biobank.ctsu.ox.ac.uk/crystal/field.cgi?id=129	male	129_irnt.gwas.imputed_v3.male.tsv.bgz	wget https://broad-ukb-sumstats-us-east-1.s3.amazonaws.com/round2/additive-tsvs/129_irnt.gwas.imputed_v3.male.tsv.bgz -O 129_irnt.gwas.imputed_v3.male.tsv.bgz	https://broad-ukb-sumstats-us-east-1.s3.amazonaws.com/round2/additive-tsvs/129_irnt.gwas.imputed_v3.male.tsv.bgz	https://www.dropbox.com/s/775o8z0cthtol98/129_irnt.gwas.imputed_v3.male.tsv.bgz?dl=0	a14c5fdc3d8fe5b6197444aa8ad325bf
129_raw	Place of birth in UK - north co-ordinate	http://biobank.ctsu.ox.ac.uk/crystal/field.cgi?id=129	both_sexes	129_raw.gwas.imputed_v3.both_sexes.tsv.bgz	wget https://broad-ukb-sumstats-us-east-1.s3.amazonaws.com/round2/additive-tsvs/129_raw.gwas.imputed_v3.both_sexes.tsv.bgz -O 129_raw.gwas.imputed_v3.both_sexes.tsv.bgz	https://broad-ukb-sumstats-us-east-1.s3.amazonaws.com/round2/additive-tsvs/129_raw.gwas.imputed_v3.both_sexes.tsv.bgz	https://www.dropbox.com/s/r4efktxae1edkgt/129_raw.gwas.imputed_v3.both_sexes.tsv.bgz?dl=0	56defd79f40b4129e45037bb9393c2a8
129_raw	Place of birth in UK - north co-ordinate	http://biobank.ctsu.ox.ac.uk/crystal/field.cgi?id=129	female	129_raw.gwas.imputed_v3.female.tsv.bgz	wget https://broad-ukb-sumstats-us-east-1.s3.amazonaws.com/round2/additive-tsvs/129_raw.gwas.imputed_v3.female.tsv.bgz -O 129_raw.gwas.imputed_v3.female.tsv.bgz	https://broad-ukb-sumstats-us-east-1.s3.amazonaws.com/round2/additive-tsvs/129_raw.gwas.imputed_v3.female.tsv.bgz	https://www.dropbox.com/s/1pjwmdofxulmazj/129_raw.gwas.imputed_v3.female.tsv.bgz?dl=0	afbe50b1ccd921dd506cd1be394f4ecd
129_raw	Place of birth in UK - north co-ordinate	http://biobank.ctsu.ox.ac.uk/crystal/field.cgi?id=129	male	129_raw.gwas.imputed_v3.male.tsv.bgz	wget https://broad-ukb-sumstats-us-east-1.s3.amazonaws.com/round2/additive-tsvs/129_raw.gwas.imputed_v3.male.tsv.bgz -O 129_raw.gwas.imputed_v3.male.tsv.bgz	https://broad-ukb-sumstats-us-east-1.s3.amazonaws.com/round2/additive-tsvs/129_raw.gwas.imputed_v3.male.tsv.bgz	https://www.dropbox.com/s/sfl4m375v12f971/129_raw.gwas.imputed_v3.male.tsv.bgz?dl=0	67c6485f877754c19202fda210dd99b7
1299	Salad / raw vegetable intake	http://biobank.ctsu.ox.ac.uk/crystal/field.cgi?id=1299	both_sexes	1299.gwas.imputed_v3.both_sexes.tsv.bgz	wget https://broad-ukb-sumstats-us-east-1.s3.amazonaws.com/round2/additive-tsvs/1299.gwas.imputed_v3.both_sexes.tsv.bgz -O 1299.gwas.imputed_v3.both_sexes.tsv.bgz	https://broad-ukb-sumstats-us-east-1.s3.amazonaws.com/round2/additive-tsvs/1299.gwas.imputed_v3.both_sexes.tsv.bgz	https://www.dropbox.com/s/epobsyrbltfsq6p/1299.gwas.imputed_v3.both_sexes.tsv.bgz?dl=0	2adc4f99711cd91f25777edd372c492a
1299	Salad / raw vegetable intake	http://biobank.ctsu.ox.ac.uk/crystal/field.cgi?id=1299	female	1299.gwas.imputed_v3.female.tsv.bgz	wget https://broad-ukb-sumstats-us-east-1.s3.amazonaws.com/round2/additive-tsvs/1299.gwas.imputed_v3.female.tsv.bgz -O 1299.gwas.imputed_v3.female.tsv.bgz	https://broad-ukb-sumstats-us-east-1.s3.amazonaws.com/round2/additive-tsvs/1299.gwas.imputed_v3.female.tsv.bgz	https://www.dropbox.com/s/xinni5nk0hbt7ro/1299.gwas.imputed_v3.female.tsv.bgz?dl=0	ebc35c25c1f33fd85c4d302a096c07b5
1299	Salad / raw vegetable intake	http://biobank.ctsu.ox.ac.uk/crystal/field.cgi?id=1299	male	1299.gwas.imputed_v3.male.tsv.bgz	wget https://broad-ukb-sumstats-us-east-1.s3.amazonaws.com/round2/additive-tsvs/1299.gwas.imputed_v3.male.tsv.bgz -O 1299.gwas.imputed_v3.male.tsv.bgz	https://broad-ukb-sumstats-us-east-1.s3.amazonaws.com/round2/additive-tsvs/1299.gwas.imputed_v3.male.tsv.bgz	https://www.dropbox.com/s/o2qheznzkza54mu/1299.gwas.imputed_v3.male.tsv.bgz?dl=0	a74928263cbf2ae02c52626688eaddf5
130_irnt	Place of birth in UK - east co-ordinate	http://biobank.ctsu.ox.ac.uk/crystal/field.cgi?id=130	both_sexes	130_irnt.gwas.imputed_v3.both_sexes.tsv.bgz	wget https://broad-ukb-sumstats-us-east-1.s3.amazonaws.com/round2/additive-tsvs/130_irnt.gwas.imputed_v3.both_sexes.tsv.bgz -O 130_irnt.gwas.imputed_v3.both_sexes.tsv.bgz	https://broad-ukb-sumstats-us-east-1.s3.amazonaws.com/round2/additive-tsvs/130_irnt.gwas.imputed_v3.both_sexes.tsv.bgz	https://www.dropbox.com/s/x8sne0uo1xioqk7/130_irnt.gwas.imputed_v3.both_sexes.tsv.bgz?dl=0	f53894b1c21513050b818ad15c1b8806
130_irnt	Place of birth in UK - east co-ordinate	http://biobank.ctsu.ox.ac.uk/crystal/field.cgi?id=130	female	130_irnt.gwas.imputed_v3.female.tsv.bgz	wget https://broad-ukb-sumstats-us-east-1.s3.amazonaws.com/round2/additive-tsvs/130_irnt.gwas.imputed_v3.female.tsv.bgz -O 130_irnt.gwas.imputed_v3.female.tsv.bgz	https://broad-ukb-sumstats-us-east-1.s3.amazonaws.com/round2/additive-tsvs/130_irnt.gwas.imputed_v3.female.tsv.bgz	https://www.dropbox.com/s/rftwgtyyp6xqfj6/130_irnt.gwas.imputed_v3.female.tsv.bgz?dl=0	23686aa16ffc98007de29424d0aefbc3
130_irnt	Place of birth in UK - east co-ordinate	http://biobank.ctsu.ox.ac.uk/crystal/field.cgi?id=130	male	130_irnt.gwas.imputed_v3.male.tsv.bgz	wget https://broad-ukb-sumstats-us-east-1.s3.amazonaws.com/round2/additive-tsvs/130_irnt.gwas.imputed_v3.male.tsv.bgz -O 130_irnt.gwas.imputed_v3.male.tsv.bgz	https://broad-ukb-sumstats-us-east-1.s3.amazonaws.com/round2/additive-tsvs/130_irnt.gwas.imputed_v3.male.tsv.bgz	https://www.dropbox.com/s/2na956ybwhkw9g0/130_irnt.gwas.imputed_v3.male.tsv.bgz?dl=0	97952ea163978dee369d3ae2f737d8a5
130_raw	Place of birth in UK - east co-ordinate	http://biobank.ctsu.ox.ac.uk/crystal/field.cgi?id=130	both_sexes	130_raw.gwas.imputed_v3.both_sexes.tsv.bgz	wget https://broad-ukb-sumstats-us-east-1.s3.amazonaws.com/round2/additive-tsvs/130_raw.gwas.imputed_v3.both_sexes.tsv.bgz -O 130_raw.gwas.imputed_v3.both_sexes.tsv.bgz	https://broad-ukb-sumstats-us-east-1.s3.amazonaws.com/round2/additive-tsvs/130_raw.gwas.imputed_v3.both_sexes.tsv.bgz	https://www.dropbox.com/s/9h386zi1mgffmfw/130_raw.gwas.imputed_v3.both_sexes.tsv.bgz?dl=0	6f0c987d8a3dd71fc6a5a0f17ab462c9
130_raw	Place of birth in UK - east co-ordinate	http://biobank.ctsu.ox.ac.uk/crystal/field.cgi?id=130	female	130_raw.gwas.imputed_v3.female.tsv.bgz	wget https://broad-ukb-sumstats-us-east-1.s3.amazonaws.com/round2/additive-tsvs/130_raw.gwas.imputed_v3.female.tsv.bgz -O 130_raw.gwas.imputed_v3.female.tsv.bgz	https://broad-ukb-sumstats-us-east-1.s3.amazonaws.com/round2/additive-tsvs/130_raw.gwas.imputed_v3.female.tsv.bgz	https://www.dropbox.com/s/iwg6wsd90lredyk/130_raw.gwas.imputed_v3.female.tsv.bgz?dl=0	82851ca1e739293f26db19fda6d913fc
130_raw	Place of birth in UK - east co-ordinate	http://biobank.ctsu.ox.ac.uk/crystal/field.cgi?id=130	male	130_raw.gwas.imputed_v3.male.tsv.bgz	wget https://broad-ukb-sumstats-us-east-1.s3.amazonaws.com/round2/additive-tsvs/130_raw.gwas.imputed_v3.male.tsv.bgz -O 130_raw.gwas.imputed_v3.male.tsv.bgz	https://broad-ukb-sumstats-us-east-1.s3.amazonaws.com/round2/additive-tsvs/130_raw.gwas.imputed_v3.male.tsv.bgz	https://www.dropbox.com/s/qthm651hajfrtyk/130_raw.gwas.imputed_v3.male.tsv.bgz?dl=0	af5fd1959c60f3b69445d97abd3f8ccd
1309	Fresh fruit intake	http://biobank.ctsu.ox.ac.uk/crystal/field.cgi?id=1309	both_sexes	1309.gwas.imputed_v3.both_sexes.tsv.bgz	wget https://broad-ukb-sumstats-us-east-1.s3.amazonaws.com/round2/additive-tsvs/1309.gwas.imputed_v3.both_sexes.tsv.bgz -O 1309.gwas.imputed_v3.both_sexes.tsv.bgz	https://broad-ukb-sumstats-us-east-1.s3.amazonaws.com/round2/additive-tsvs/1309.gwas.imputed_v3.both_sexes.tsv.bgz	https://www.dropbox.com/s/7jpqby1vs2luvzn/1309.gwas.imputed_v3.both_sexes.tsv.bgz?dl=0	cb97beb1064c8d3cbe8ae41c27b9d200
1309	Fresh fruit intake	http://biobank.ctsu.ox.ac.uk/crystal/field.cgi?id=1309	female	1309.gwas.imputed_v3.female.tsv.bgz	wget https://broad-ukb-sumstats-us-east-1.s3.amazonaws.com/round2/additive-tsvs/1309.gwas.imputed_v3.female.tsv.bgz -O 1309.gwas.imputed_v3.female.tsv.bgz	https://broad-ukb-sumstats-us-east-1.s3.amazonaws.com/round2/additive-tsvs/1309.gwas.imputed_v3.female.tsv.bgz	https://www.dropbox.com/s/qclhat96hivw8fl/1309.gwas.imputed_v3.female.tsv.bgz?dl=0	dc1b3763513c1a009ece3d49c8a49cb3
1309	Fresh fruit intake	http://biobank.ctsu.ox.ac.uk/crystal/field.cgi?id=1309	male	1309.gwas.imputed_v3.male.tsv.bgz	wget https://broad-ukb-sumstats-us-east-1.s3.amazonaws.com/round2/additive-tsvs/1309.gwas.imputed_v3.male.tsv.bgz -O 1309.gwas.imputed_v3.male.tsv.bgz	https://broad-ukb-sumstats-us-east-1.s3.amazonaws.com/round2/additive-tsvs/1309.gwas.imputed_v3.male.tsv.bgz	https://www.dropbox.com/s/s3b5uclsw6t072w/1309.gwas.imputed_v3.male.tsv.bgz?dl=0	5afb6df57737f37a56f0a290ffcd1a00
1319	Dried fruit intake	http://biobank.ctsu.ox.ac.uk/crystal/field.cgi?id=1319	both_sexes	1319.gwas.imputed_v3.both_sexes.tsv.bgz	wget https://broad-ukb-sumstats-us-east-1.s3.amazonaws.com/round2/additive-tsvs/1319.gwas.imputed_v3.both_sexes.tsv.bgz -O 1319.gwas.imputed_v3.both_sexes.tsv.bgz	https://broad-ukb-sumstats-us-east-1.s3.amazonaws.com/round2/additive-tsvs/1319.gwas.imputed_v3.both_sexes.tsv.bgz	https://www.dropbox.com/s/hk1h241vsygfm0w/1319.gwas.imputed_v3.both_sexes.tsv.bgz?dl=0	5f05a9533770fbdb866bbdb00db97628
1319	Dried fruit intake	http://biobank.ctsu.ox.ac.uk/crystal/field.cgi?id=1319	female	1319.gwas.imputed_v3.female.tsv.bgz	wget https://broad-ukb-sumstats-us-east-1.s3.amazonaws.com/round2/additive-tsvs/1319.gwas.imputed_v3.female.tsv.bgz -O 1319.gwas.imputed_v3.female.tsv.bgz	https://broad-ukb-sumstats-us-east-1.s3.amazonaws.com/round2/additive-tsvs/1319.gwas.imputed_v3.female.tsv.bgz	https://www.dropbox.com/s/ua75n3k8zi1s0sl/1319.gwas.imputed_v3.female.tsv.bgz?dl=0	4810f96720f385bab23948a2d7ebd067
1319	Dried fruit intake	http://biobank.ctsu.ox.ac.uk/crystal/field.cgi?id=1319	male	1319.gwas.imputed_v3.male.tsv.bgz	wget https://broad-ukb-sumstats-us-east-1.s3.amazonaws.com/round2/additive-tsvs/1319.gwas.imputed_v3.male.tsv.bgz -O 1319.gwas.imputed_v3.male.tsv.bgz	https://broad-ukb-sumstats-us-east-1.s3.amazonaws.com/round2/additive-tsvs/1319.gwas.imputed_v3.male.tsv.bgz	https://www.dropbox.com/s/gj24zn4z2po3vi5/1319.gwas.imputed_v3.male.tsv.bgz?dl=0	c4d0e75bc55885c9dd6a4ee966dd5b2e
1329	Oily fish intake	http://biobank.ctsu.ox.ac.uk/crystal/field.cgi?id=1329	both_sexes	1329.gwas.imputed_v3.both_sexes.tsv.bgz	wget https://broad-ukb-sumstats-us-east-1.s3.amazonaws.com/round2/additive-tsvs/1329.gwas.imputed_v3.both_sexes.tsv.bgz -O 1329.gwas.imputed_v3.both_sexes.tsv.bgz	https://broad-ukb-sumstats-us-east-1.s3.amazonaws.com/round2/additive-tsvs/1329.gwas.imputed_v3.both_sexes.tsv.bgz	https://www.dropbox.com/s/umamtiv3j65n9mx/1329.gwas.imputed_v3.both_sexes.tsv.bgz?dl=0	00c71c561bcd98c220758f47013333e9
1329	Oily fish intake	http://biobank.ctsu.ox.ac.uk/crystal/field.cgi?id=1329	female	1329.gwas.imputed_v3.female.tsv.bgz	wget https://broad-ukb-sumstats-us-east-1.s3.amazonaws.com/round2/additive-tsvs/1329.gwas.imputed_v3.female.tsv.bgz -O 1329.gwas.imputed_v3.female.tsv.bgz	https://broad-ukb-sumstats-us-east-1.s3.amazonaws.com/round2/additive-tsvs/1329.gwas.imputed_v3.female.tsv.bgz	https://www.dropbox.com/s/3por6hbktptpabz/1329.gwas.imputed_v3.female.tsv.bgz?dl=0	becd9813647851ade6f50d52133f480c
1329	Oily fish intake	http://biobank.ctsu.ox.ac.uk/crystal/field.cgi?id=1329	male	1329.gwas.imputed_v3.male.tsv.bgz	wget https://broad-ukb-sumstats-us-east-1.s3.amazonaws.com/round2/additive-tsvs/1329.gwas.imputed_v3.male.tsv.bgz -O 1329.gwas.imputed_v3.male.tsv.bgz	https://broad-ukb-sumstats-us-east-1.s3.amazonaws.com/round2/additive-tsvs/1329.gwas.imputed_v3.male.tsv.bgz	https://www.dropbox.com/s/yffsga3gdwefdvk/1329.gwas.imputed_v3.male.tsv.bgz?dl=0	c77b3e0c07a9176ecc62802fff6344ce
1339	Non-oily fish intake	http://biobank.ctsu.ox.ac.uk/crystal/field.cgi?id=1339	both_sexes	1339.gwas.imputed_v3.both_sexes.tsv.bgz	wget https://broad-ukb-sumstats-us-east-1.s3.amazonaws.com/round2/additive-tsvs/1339.gwas.imputed_v3.both_sexes.tsv.bgz -O 1339.gwas.imputed_v3.both_sexes.tsv.bgz	https://broad-ukb-sumstats-us-east-1.s3.amazonaws.com/round2/additive-tsvs/1339.gwas.imputed_v3.both_sexes.tsv.bgz	https://www.dropbox.com/s/6tc3w2rp0twpblx/1339.gwas.imputed_v3.both_sexes.tsv.bgz?dl=0	e77d2962ef0e8c530d064d4107ea219d
1339	Non-oily fish intake	http://biobank.ctsu.ox.ac.uk/crystal/field.cgi?id=1339	female	1339.gwas.imputed_v3.female.tsv.bgz	wget https://broad-ukb-sumstats-us-east-1.s3.amazonaws.com/round2/additive-tsvs/1339.gwas.imputed_v3.female.tsv.bgz -O 1339.gwas.imputed_v3.female.tsv.bgz	https://broad-ukb-sumstats-us-east-1.s3.amazonaws.com/round2/additive-tsvs/1339.gwas.imputed_v3.female.tsv.bgz	https://www.dropbox.com/s/nc9dhvixcg5md9j/1339.gwas.imputed_v3.female.tsv.bgz?dl=0	1bd25944d18cd16977fd1e82e0525401
1339	Non-oily fish intake	http://biobank.ctsu.ox.ac.uk/crystal/field.cgi?id=1339	male	1339.gwas.imputed_v3.male.tsv.bgz	wget https://broad-ukb-sumstats-us-east-1.s3.amazonaws.com/round2/additive-tsvs/1339.gwas.imputed_v3.male.tsv.bgz -O 1339.gwas.imputed_v3.male.tsv.bgz	https://broad-ukb-sumstats-us-east-1.s3.amazonaws.com/round2/additive-tsvs/1339.gwas.imputed_v3.male.tsv.bgz	https://www.dropbox.com/s/p3bf9e3zgj8l6cq/1339.gwas.imputed_v3.male.tsv.bgz?dl=0	d2770263cb2d7d56ae061ad1c279fedd
134	Number of self-reported cancers	http://biobank.ctsu.ox.ac.uk/crystal/field.cgi?id=134	both_sexes	134.gwas.imputed_v3.both_sexes.tsv.bgz	wget https://broad-ukb-sumstats-us-east-1.s3.amazonaws.com/round2/additive-tsvs/134.gwas.imputed_v3.both_sexes.tsv.bgz -O 134.gwas.imputed_v3.both_sexes.tsv.bgz	https://broad-ukb-sumstats-us-east-1.s3.amazonaws.com/round2/additive-tsvs/134.gwas.imputed_v3.both_sexes.tsv.bgz	https://www.dropbox.com/s/l4dejki8rtti50k/134.gwas.imputed_v3.both_sexes.tsv.bgz?dl=0	109a9e633086d1f7dce35655d20d03c5
134	Number of self-reported cancers	http://biobank.ctsu.ox.ac.uk/crystal/field.cgi?id=134	male	134.gwas.imputed_v3.male.tsv.bgz	wget https://broad-ukb-sumstats-us-east-1.s3.amazonaws.com/round2/additive-tsvs/134.gwas.imputed_v3.male.tsv.bgz -O 134.gwas.imputed_v3.male.tsv.bgz	https://broad-ukb-sumstats-us-east-1.s3.amazonaws.com/round2/additive-tsvs/134.gwas.imputed_v3.male.tsv.bgz	https://www.dropbox.com/s/f8j8cq6mr8nll5d/134.gwas.imputed_v3.male.tsv.bgz?dl=0	49412a2b283fedc0a2abe2f9c8c2d317
1349	Processed meat intake	http://biobank.ctsu.ox.ac.uk/crystal/field.cgi?id=1349	both_sexes	1349.gwas.imputed_v3.both_sexes.tsv.bgz	wget https://broad-ukb-sumstats-us-east-1.s3.amazonaws.com/round2/additive-tsvs/1349.gwas.imputed_v3.both_sexes.tsv.bgz -O 1349.gwas.imputed_v3.both_sexes.tsv.bgz	https://broad-ukb-sumstats-us-east-1.s3.amazonaws.com/round2/additive-tsvs/1349.gwas.imputed_v3.both_sexes.tsv.bgz	https://www.dropbox.com/s/n2igj1d3smapf81/1349.gwas.imputed_v3.both_sexes.tsv.bgz?dl=0	0e6b22e73a497f748790cb19fda7f459
1349	Processed meat intake	http://biobank.ctsu.ox.ac.uk/crystal/field.cgi?id=1349	female	1349.gwas.imputed_v3.female.tsv.bgz	wget https://broad-ukb-sumstats-us-east-1.s3.amazonaws.com/round2/additive-tsvs/1349.gwas.imputed_v3.female.tsv.bgz -O 1349.gwas.imputed_v3.female.tsv.bgz	https://broad-ukb-sumstats-us-east-1.s3.amazonaws.com/round2/additive-tsvs/1349.gwas.imputed_v3.female.tsv.bgz	https://www.dropbox.com/s/vacuh5zwjedbw27/1349.gwas.imputed_v3.female.tsv.bgz?dl=0	d3e33a04139703ca99c5952459697bde
1349	Processed meat intake	http://biobank.ctsu.ox.ac.uk/crystal/field.cgi?id=1349	male	1349.gwas.imputed_v3.male.tsv.bgz	wget https://broad-ukb-sumstats-us-east-1.s3.amazonaws.com/round2/additive-tsvs/1349.gwas.imputed_v3.male.tsv.bgz -O 1349.gwas.imputed_v3.male.tsv.bgz	https://broad-ukb-sumstats-us-east-1.s3.amazonaws.com/round2/additive-tsvs/1349.gwas.imputed_v3.male.tsv.bgz	https://www.dropbox.com/s/lnbuuojhz7hd1fq/1349.gwas.imputed_v3.male.tsv.bgz?dl=0	c421fe62639bca18532c5de18661ca74
135	Number of self-reported non-cancer illnesses	http://biobank.ctsu.ox.ac.uk/crystal/field.cgi?id=135	both_sexes	135.gwas.imputed_v3.both_sexes.tsv.bgz	wget https://broad-ukb-sumstats-us-east-1.s3.amazonaws.com/round2/additive-tsvs/135.gwas.imputed_v3.both_sexes.tsv.bgz -O 135.gwas.imputed_v3.both_sexes.tsv.bgz	https://broad-ukb-sumstats-us-east-1.s3.amazonaws.com/round2/additive-tsvs/135.gwas.imputed_v3.both_sexes.tsv.bgz	https://www.dropbox.com/s/fffh3orfnxxgict/135.gwas.imputed_v3.both_sexes.tsv.bgz?dl=0	ae561c5bc0ae9b3e0c6900cce16715f5
135	Number of self-reported non-cancer illnesses	http://biobank.ctsu.ox.ac.uk/crystal/field.cgi?id=135	male	135.gwas.imputed_v3.male.tsv.bgz	wget https://broad-ukb-sumstats-us-east-1.s3.amazonaws.com/round2/additive-tsvs/135.gwas.imputed_v3.male.tsv.bgz -O 135.gwas.imputed_v3.male.tsv.bgz	https://broad-ukb-sumstats-us-east-1.s3.amazonaws.com/round2/additive-tsvs/135.gwas.imputed_v3.male.tsv.bgz	https://www.dropbox.com/s/glk7sm72j3uupdv/135.gwas.imputed_v3.male.tsv.bgz?dl=0	ba523250a9fa96fa3095d194a43c0cd8
1359	Poultry intake	http://biobank.ctsu.ox.ac.uk/crystal/field.cgi?id=1359	both_sexes	1359.gwas.imputed_v3.both_sexes.tsv.bgz	wget https://broad-ukb-sumstats-us-east-1.s3.amazonaws.com/round2/additive-tsvs/1359.gwas.imputed_v3.both_sexes.tsv.bgz -O 1359.gwas.imputed_v3.both_sexes.tsv.bgz	https://broad-ukb-sumstats-us-east-1.s3.amazonaws.com/round2/additive-tsvs/1359.gwas.imputed_v3.both_sexes.tsv.bgz	https://www.dropbox.com/s/m27bckpuw5k9u8h/1359.gwas.imputed_v3.both_sexes.tsv.bgz?dl=0	fa1a3859af51eec6db03eaeb258b02a4
1359	Poultry intake	http://biobank.ctsu.ox.ac.uk/crystal/field.cgi?id=1359	female	1359.gwas.imputed_v3.female.tsv.bgz	wget https://broad-ukb-sumstats-us-east-1.s3.amazonaws.com/round2/additive-tsvs/1359.gwas.imputed_v3.female.tsv.bgz -O 1359.gwas.imputed_v3.female.tsv.bgz	https://broad-ukb-sumstats-us-east-1.s3.amazonaws.com/round2/additive-tsvs/1359.gwas.imputed_v3.female.tsv.bgz	https://www.dropbox.com/s/01k76is8xd6gz81/1359.gwas.imputed_v3.female.tsv.bgz?dl=0	733520cbeeb92cf2d19c6d673fb78713
1359	Poultry intake	http://biobank.ctsu.ox.ac.uk/crystal/field.cgi?id=1359	male	1359.gwas.imputed_v3.male.tsv.bgz	wget https://broad-ukb-sumstats-us-east-1.s3.amazonaws.com/round2/additive-tsvs/1359.gwas.imputed_v3.male.tsv.bgz -O 1359.gwas.imputed_v3.male.tsv.bgz	https://broad-ukb-sumstats-us-east-1.s3.amazonaws.com/round2/additive-tsvs/1359.gwas.imputed_v3.male.tsv.bgz	https://www.dropbox.com/s/sn7j0z35iw908l0/1359.gwas.imputed_v3.male.tsv.bgz?dl=0	2a2585b1ca1952fcf8ea85f74efc038f
136	Number of operations, self-reported	http://biobank.ctsu.ox.ac.uk/crystal/field.cgi?id=136	both_sexes	136.gwas.imputed_v3.both_sexes.tsv.bgz	wget https://broad-ukb-sumstats-us-east-1.s3.amazonaws.com/round2/additive-tsvs/136.gwas.imputed_v3.both_sexes.tsv.bgz -O 136.gwas.imputed_v3.both_sexes.tsv.bgz	https://broad-ukb-sumstats-us-east-1.s3.amazonaws.com/round2/additive-tsvs/136.gwas.imputed_v3.both_sexes.tsv.bgz	https://www.dropbox.com/s/89djvw8g3rt7uof/136.gwas.imputed_v3.both_sexes.tsv.bgz?dl=0	22bf347ce76a0927c225d43b5e998062
136	Number of operations, self-reported	http://biobank.ctsu.ox.ac.uk/crystal/field.cgi?id=136	female	136.gwas.imputed_v3.female.tsv.bgz	wget https://broad-ukb-sumstats-us-east-1.s3.amazonaws.com/round2/additive-tsvs/136.gwas.imputed_v3.female.tsv.bgz -O 136.gwas.imputed_v3.female.tsv.bgz	https://broad-ukb-sumstats-us-east-1.s3.amazonaws.com/round2/additive-tsvs/136.gwas.imputed_v3.female.tsv.bgz	https://www.dropbox.com/s/puybiugsb8ai9t1/136.gwas.imputed_v3.female.tsv.bgz?dl=0	f7ce1694619393992eed2000a4a93839
136	Number of operations, self-reported	http://biobank.ctsu.ox.ac.uk/crystal/field.cgi?id=136	male	136.gwas.imputed_v3.male.tsv.bgz	wget https://broad-ukb-sumstats-us-east-1.s3.amazonaws.com/round2/additive-tsvs/136.gwas.imputed_v3.male.tsv.bgz -O 136.gwas.imputed_v3.male.tsv.bgz	https://broad-ukb-sumstats-us-east-1.s3.amazonaws.com/round2/additive-tsvs/136.gwas.imputed_v3.male.tsv.bgz	https://www.dropbox.com/s/gyjql7o98p2gmwq/136.gwas.imputed_v3.male.tsv.bgz?dl=0	64115400837d51f3ce899eb14bd592a3
1369	Beef intake	http://biobank.ctsu.ox.ac.uk/crystal/field.cgi?id=1369	both_sexes	1369.gwas.imputed_v3.both_sexes.tsv.bgz	wget https://broad-ukb-sumstats-us-east-1.s3.amazonaws.com/round2/additive-tsvs/1369.gwas.imputed_v3.both_sexes.tsv.bgz -O 1369.gwas.imputed_v3.both_sexes.tsv.bgz	https://broad-ukb-sumstats-us-east-1.s3.amazonaws.com/round2/additive-tsvs/1369.gwas.imputed_v3.both_sexes.tsv.bgz	https://www.dropbox.com/s/wivmiikkhjm17zx/1369.gwas.imputed_v3.both_sexes.tsv.bgz?dl=0	751804fc49dab273a4356d19e71fdd1b
1369	Beef intake	http://biobank.ctsu.ox.ac.uk/crystal/field.cgi?id=1369	female	1369.gwas.imputed_v3.female.tsv.bgz	wget https://broad-ukb-sumstats-us-east-1.s3.amazonaws.com/round2/additive-tsvs/1369.gwas.imputed_v3.female.tsv.bgz -O 1369.gwas.imputed_v3.female.tsv.bgz	https://broad-ukb-sumstats-us-east-1.s3.amazonaws.com/round2/additive-tsvs/1369.gwas.imputed_v3.female.tsv.bgz	https://www.dropbox.com/s/o73g9csyhcs64ry/1369.gwas.imputed_v3.female.tsv.bgz?dl=0	e98b88d4801b8d7500872fcc2af0a2f7
1369	Beef intake	http://biobank.ctsu.ox.ac.uk/crystal/field.cgi?id=1369	male	1369.gwas.imputed_v3.male.tsv.bgz	wget https://broad-ukb-sumstats-us-east-1.s3.amazonaws.com/round2/additive-tsvs/1369.gwas.imputed_v3.male.tsv.bgz -O 1369.gwas.imputed_v3.male.tsv.bgz	https://broad-ukb-sumstats-us-east-1.s3.amazonaws.com/round2/additive-tsvs/1369.gwas.imputed_v3.male.tsv.bgz	https://www.dropbox.com/s/1nh63j2xd2p375x/1369.gwas.imputed_v3.male.tsv.bgz?dl=0	a72c1e7e9592fdb54ebf646e3bcd4f1f
137	Number of treatments/medications taken	http://biobank.ctsu.ox.ac.uk/crystal/field.cgi?id=137	both_sexes	137.gwas.imputed_v3.both_sexes.tsv.bgz	wget https://broad-ukb-sumstats-us-east-1.s3.amazonaws.com/round2/additive-tsvs/137.gwas.imputed_v3.both_sexes.tsv.bgz -O 137.gwas.imputed_v3.both_sexes.tsv.bgz	https://broad-ukb-sumstats-us-east-1.s3.amazonaws.com/round2/additive-tsvs/137.gwas.imputed_v3.both_sexes.tsv.bgz	https://www.dropbox.com/s/p3vjuj32t4soq30/137.gwas.imputed_v3.both_sexes.tsv.bgz?dl=0	b54f8cb796c741003e010f95cad610ff
137	Number of treatments/medications taken	http://biobank.ctsu.ox.ac.uk/crystal/field.cgi?id=137	female	137.gwas.imputed_v3.female.tsv.bgz	wget https://broad-ukb-sumstats-us-east-1.s3.amazonaws.com/round2/additive-tsvs/137.gwas.imputed_v3.female.tsv.bgz -O 137.gwas.imputed_v3.female.tsv.bgz	https://broad-ukb-sumstats-us-east-1.s3.amazonaws.com/round2/additive-tsvs/137.gwas.imputed_v3.female.tsv.bgz	https://www.dropbox.com/s/qz4bu9lffse7q3l/137.gwas.imputed_v3.female.tsv.bgz?dl=0	92589b5477c33a663c52029dd6274483
137	Number of treatments/medications taken	http://biobank.ctsu.ox.ac.uk/crystal/field.cgi?id=137	male	137.gwas.imputed_v3.male.tsv.bgz	wget https://broad-ukb-sumstats-us-east-1.s3.amazonaws.com/round2/additive-tsvs/137.gwas.imputed_v3.male.tsv.bgz -O 137.gwas.imputed_v3.male.tsv.bgz	https://broad-ukb-sumstats-us-east-1.s3.amazonaws.com/round2/additive-tsvs/137.gwas.imputed_v3.male.tsv.bgz	https://www.dropbox.com/s/x393mdn0qfzvrm0/137.gwas.imputed_v3.male.tsv.bgz?dl=0	148eee2962ad7a1a461c18d5b9475d68
1379	Lamb/mutton intake	http://biobank.ctsu.ox.ac.uk/crystal/field.cgi?id=1379	both_sexes	1379.gwas.imputed_v3.both_sexes.tsv.bgz	wget https://broad-ukb-sumstats-us-east-1.s3.amazonaws.com/round2/additive-tsvs/1379.gwas.imputed_v3.both_sexes.tsv.bgz -O 1379.gwas.imputed_v3.both_sexes.tsv.bgz	https://broad-ukb-sumstats-us-east-1.s3.amazonaws.com/round2/additive-tsvs/1379.gwas.imputed_v3.both_sexes.tsv.bgz	https://www.dropbox.com/s/4yx705pe5kab525/1379.gwas.imputed_v3.both_sexes.tsv.bgz?dl=0	de04b42574ae4d3840af404038255ace
1379	Lamb/mutton intake	http://biobank.ctsu.ox.ac.uk/crystal/field.cgi?id=1379	female	1379.gwas.imputed_v3.female.tsv.bgz	wget https://broad-ukb-sumstats-us-east-1.s3.amazonaws.com/round2/additive-tsvs/1379.gwas.imputed_v3.female.tsv.bgz -O 1379.gwas.imputed_v3.female.tsv.bgz	https://broad-ukb-sumstats-us-east-1.s3.amazonaws.com/round2/additive-tsvs/1379.gwas.imputed_v3.female.tsv.bgz	https://www.dropbox.com/s/sw2oaj0b5sccpnr/1379.gwas.imputed_v3.female.tsv.bgz?dl=0	7b9529713aa586e9ddcaa59768d2de9a
1379	Lamb/mutton intake	http://biobank.ctsu.ox.ac.uk/crystal/field.cgi?id=1379	male	1379.gwas.imputed_v3.male.tsv.bgz	wget https://broad-ukb-sumstats-us-east-1.s3.amazonaws.com/round2/additive-tsvs/1379.gwas.imputed_v3.male.tsv.bgz -O 1379.gwas.imputed_v3.male.tsv.bgz	https://broad-ukb-sumstats-us-east-1.s3.amazonaws.com/round2/additive-tsvs/1379.gwas.imputed_v3.male.tsv.bgz	https://www.dropbox.com/s/5cbbb8zar6oqm0x/1379.gwas.imputed_v3.male.tsv.bgz?dl=0	2f728c49392e695134abbc710f7687f8
1389	Pork intake	http://biobank.ctsu.ox.ac.uk/crystal/field.cgi?id=1389	both_sexes	1389.gwas.imputed_v3.both_sexes.tsv.bgz	wget https://broad-ukb-sumstats-us-east-1.s3.amazonaws.com/round2/additive-tsvs/1389.gwas.imputed_v3.both_sexes.tsv.bgz -O 1389.gwas.imputed_v3.both_sexes.tsv.bgz	https://broad-ukb-sumstats-us-east-1.s3.amazonaws.com/round2/additive-tsvs/1389.gwas.imputed_v3.both_sexes.tsv.bgz	https://www.dropbox.com/s/9znsh2c0omxabiu/1389.gwas.imputed_v3.both_sexes.tsv.bgz?dl=0	650dce592a6ac30fc075b1da9f5bd632
1389	Pork intake	http://biobank.ctsu.ox.ac.uk/crystal/field.cgi?id=1389	female	1389.gwas.imputed_v3.female.tsv.bgz	wget https://broad-ukb-sumstats-us-east-1.s3.amazonaws.com/round2/additive-tsvs/1389.gwas.imputed_v3.female.tsv.bgz -O 1389.gwas.imputed_v3.female.tsv.bgz	https://broad-ukb-sumstats-us-east-1.s3.amazonaws.com/round2/additive-tsvs/1389.gwas.imputed_v3.female.tsv.bgz	https://www.dropbox.com/s/bneb4iiexb7k53d/1389.gwas.imputed_v3.female.tsv.bgz?dl=0	ec054f86efa367d8156c89751f8a605d
1389	Pork intake	http://biobank.ctsu.ox.ac.uk/crystal/field.cgi?id=1389	male	1389.gwas.imputed_v3.male.tsv.bgz	wget https://broad-ukb-sumstats-us-east-1.s3.amazonaws.com/round2/additive-tsvs/1389.gwas.imputed_v3.male.tsv.bgz -O 1389.gwas.imputed_v3.male.tsv.bgz	https://broad-ukb-sumstats-us-east-1.s3.amazonaws.com/round2/additive-tsvs/1389.gwas.imputed_v3.male.tsv.bgz	https://www.dropbox.com/s/vicpnq9ve7rtg11/1389.gwas.imputed_v3.male.tsv.bgz?dl=0	20ea045a27583e4744ef93f7f51dd262
1408	Cheese intake	http://biobank.ctsu.ox.ac.uk/crystal/field.cgi?id=1408	both_sexes	1408.gwas.imputed_v3.both_sexes.tsv.bgz	wget https://broad-ukb-sumstats-us-east-1.s3.amazonaws.com/round2/additive-tsvs/1408.gwas.imputed_v3.both_sexes.tsv.bgz -O 1408.gwas.imputed_v3.both_sexes.tsv.bgz	https://broad-ukb-sumstats-us-east-1.s3.amazonaws.com/round2/additive-tsvs/1408.gwas.imputed_v3.both_sexes.tsv.bgz	https://www.dropbox.com/s/6txqxuga9qlyboc/1408.gwas.imputed_v3.both_sexes.tsv.bgz?dl=0	b45bf8c20aaf1819e38b04d71862b7d2
1408	Cheese intake	http://biobank.ctsu.ox.ac.uk/crystal/field.cgi?id=1408	female	1408.gwas.imputed_v3.female.tsv.bgz	wget https://broad-ukb-sumstats-us-east-1.s3.amazonaws.com/round2/additive-tsvs/1408.gwas.imputed_v3.female.tsv.bgz -O 1408.gwas.imputed_v3.female.tsv.bgz	https://broad-ukb-sumstats-us-east-1.s3.amazonaws.com/round2/additive-tsvs/1408.gwas.imputed_v3.female.tsv.bgz	https://www.dropbox.com/s/ahoa33pre8tvfo5/1408.gwas.imputed_v3.female.tsv.bgz?dl=0	a2c510e052f941d1d5f8a3e66668d96c
1408	Cheese intake	http://biobank.ctsu.ox.ac.uk/crystal/field.cgi?id=1408	male	1408.gwas.imputed_v3.male.tsv.bgz	wget https://broad-ukb-sumstats-us-east-1.s3.amazonaws.com/round2/additive-tsvs/1408.gwas.imputed_v3.male.tsv.bgz -O 1408.gwas.imputed_v3.male.tsv.bgz	https://broad-ukb-sumstats-us-east-1.s3.amazonaws.com/round2/additive-tsvs/1408.gwas.imputed_v3.male.tsv.bgz	https://www.dropbox.com/s/wst1jfv5uruhv41/1408.gwas.imputed_v3.male.tsv.bgz?dl=0	c74c083917a47164a4820665e8abc95c
1418_1	Milk type used: Full cream	http://biobank.ctsu.ox.ac.uk/crystal/field.cgi?id=1418	both_sexes	1418_1.gwas.imputed_v3.both_sexes.tsv.bgz	wget https://broad-ukb-sumstats-us-east-1.s3.amazonaws.com/round2/additive-tsvs/1418_1.gwas.imputed_v3.both_sexes.tsv.bgz -O 1418_1.gwas.imputed_v3.both_sexes.tsv.bgz	https://broad-ukb-sumstats-us-east-1.s3.amazonaws.com/round2/additive-tsvs/1418_1.gwas.imputed_v3.both_sexes.tsv.bgz	https://www.dropbox.com/s/1x9d8v7ue7rntvq/1418_1.gwas.imputed_v3.both_sexes.tsv.bgz?dl=0	e71f145a62d9c8e4bd2a73043f49dd1a
1418_1	Milk type used: Full cream	http://biobank.ctsu.ox.ac.uk/crystal/field.cgi?id=1418	female	1418_1.gwas.imputed_v3.female.tsv.bgz	wget https://broad-ukb-sumstats-us-east-1.s3.amazonaws.com/round2/additive-tsvs/1418_1.gwas.imputed_v3.female.tsv.bgz -O 1418_1.gwas.imputed_v3.female.tsv.bgz	https://broad-ukb-sumstats-us-east-1.s3.amazonaws.com/round2/additive-tsvs/1418_1.gwas.imputed_v3.female.tsv.bgz	https://www.dropbox.com/s/gk87hz7z2yxtcld/1418_1.gwas.imputed_v3.female.tsv.bgz?dl=0	19a8c4846656d67b9ab57a2df9c8a0ed
1418_1	Milk type used: Full cream	http://biobank.ctsu.ox.ac.uk/crystal/field.cgi?id=1418	male	1418_1.gwas.imputed_v3.male.tsv.bgz	wget https://broad-ukb-sumstats-us-east-1.s3.amazonaws.com/round2/additive-tsvs/1418_1.gwas.imputed_v3.male.tsv.bgz -O 1418_1.gwas.imputed_v3.male.tsv.bgz	https://broad-ukb-sumstats-us-east-1.s3.amazonaws.com/round2/additive-tsvs/1418_1.gwas.imputed_v3.male.tsv.bgz	https://www.dropbox.com/s/8npl2k2jnfunpme/1418_1.gwas.imputed_v3.male.tsv.bgz?dl=0	9b6307deb6e89ba2ed0571388ade7397
1418_2	Milk type used: Semi-skimmed	http://biobank.ctsu.ox.ac.uk/crystal/field.cgi?id=1418	both_sexes	1418_2.gwas.imputed_v3.both_sexes.tsv.bgz	wget https://broad-ukb-sumstats-us-east-1.s3.amazonaws.com/round2/additive-tsvs/1418_2.gwas.imputed_v3.both_sexes.tsv.bgz -O 1418_2.gwas.imputed_v3.both_sexes.tsv.bgz	https://broad-ukb-sumstats-us-east-1.s3.amazonaws.com/round2/additive-tsvs/1418_2.gwas.imputed_v3.both_sexes.tsv.bgz	https://www.dropbox.com/s/tjlepusrpe1t7ed/1418_2.gwas.imputed_v3.both_sexes.tsv.bgz?dl=0	8a6891f42df29e13c223f1c06c7f4d5f
1418_2	Milk type used: Semi-skimmed	http://biobank.ctsu.ox.ac.uk/crystal/field.cgi?id=1418	female	1418_2.gwas.imputed_v3.female.tsv.bgz	wget https://broad-ukb-sumstats-us-east-1.s3.amazonaws.com/round2/additive-tsvs/1418_2.gwas.imputed_v3.female.tsv.bgz -O 1418_2.gwas.imputed_v3.female.tsv.bgz	https://broad-ukb-sumstats-us-east-1.s3.amazonaws.com/round2/additive-tsvs/1418_2.gwas.imputed_v3.female.tsv.bgz	https://www.dropbox.com/s/0ynxyge9epelajk/1418_2.gwas.imputed_v3.female.tsv.bgz?dl=0	507d647e34f6c5039fd8ca5604c75553
1418_2	Milk type used: Semi-skimmed	http://biobank.ctsu.ox.ac.uk/crystal/field.cgi?id=1418	male	1418_2.gwas.imputed_v3.male.tsv.bgz	wget https://broad-ukb-sumstats-us-east-1.s3.amazonaws.com/round2/additive-tsvs/1418_2.gwas.imputed_v3.male.tsv.bgz -O 1418_2.gwas.imputed_v3.male.tsv.bgz	https://broad-ukb-sumstats-us-east-1.s3.amazonaws.com/round2/additive-tsvs/1418_2.gwas.imputed_v3.male.tsv.bgz	https://www.dropbox.com/s/bt2u5itl1dhmi85/1418_2.gwas.imputed_v3.male.tsv.bgz?dl=0	5da8f3d0962d9439293eed01b98ed3bc
1418_3	Milk type used: Skimmed	http://biobank.ctsu.ox.ac.uk/crystal/field.cgi?id=1418	both_sexes	1418_3.gwas.imputed_v3.both_sexes.tsv.bgz	wget https://broad-ukb-sumstats-us-east-1.s3.amazonaws.com/round2/additive-tsvs/1418_3.gwas.imputed_v3.both_sexes.tsv.bgz -O 1418_3.gwas.imputed_v3.both_sexes.tsv.bgz	https://broad-ukb-sumstats-us-east-1.s3.amazonaws.com/round2/additive-tsvs/1418_3.gwas.imputed_v3.both_sexes.tsv.bgz	https://www.dropbox.com/s/g8dn77k7ym9p4ah/1418_3.gwas.imputed_v3.both_sexes.tsv.bgz?dl=0	053ef07141d63879d45a9a5db4f3d9ef
1418_3	Milk type used: Skimmed	http://biobank.ctsu.ox.ac.uk/crystal/field.cgi?id=1418	female	1418_3.gwas.imputed_v3.female.tsv.bgz	wget https://broad-ukb-sumstats-us-east-1.s3.amazonaws.com/round2/additive-tsvs/1418_3.gwas.imputed_v3.female.tsv.bgz -O 1418_3.gwas.imputed_v3.female.tsv.bgz	https://broad-ukb-sumstats-us-east-1.s3.amazonaws.com/round2/additive-tsvs/1418_3.gwas.imputed_v3.female.tsv.bgz	https://www.dropbox.com/s/okjmfb5dd0kkfae/1418_3.gwas.imputed_v3.female.tsv.bgz?dl=0	f17c4cf952e8dd61bbfd45c00219b50e
1418_3	Milk type used: Skimmed	http://biobank.ctsu.ox.ac.uk/crystal/field.cgi?id=1418	male	1418_3.gwas.imputed_v3.male.tsv.bgz	wget https://broad-ukb-sumstats-us-east-1.s3.amazonaws.com/round2/additive-tsvs/1418_3.gwas.imputed_v3.male.tsv.bgz -O 1418_3.gwas.imputed_v3.male.tsv.bgz	https://broad-ukb-sumstats-us-east-1.s3.amazonaws.com/round2/additive-tsvs/1418_3.gwas.imputed_v3.male.tsv.bgz	https://www.dropbox.com/s/snk1d531x4ept31/1418_3.gwas.imputed_v3.male.tsv.bgz?dl=0	a951b627c32726bb07535fabbd52ff0a
1418_4	Milk type used: Soya	http://biobank.ctsu.ox.ac.uk/crystal/field.cgi?id=1418	both_sexes	1418_4.gwas.imputed_v3.both_sexes.tsv.bgz	wget https://broad-ukb-sumstats-us-east-1.s3.amazonaws.com/round2/additive-tsvs/1418_4.gwas.imputed_v3.both_sexes.tsv.bgz -O 1418_4.gwas.imputed_v3.both_sexes.tsv.bgz	https://broad-ukb-sumstats-us-east-1.s3.amazonaws.com/round2/additive-tsvs/1418_4.gwas.imputed_v3.both_sexes.tsv.bgz	https://www.dropbox.com/s/ugk1h84b9htaozl/1418_4.gwas.imputed_v3.both_sexes.tsv.bgz?dl=0	817cc22923570bdf57733986910fc9eb
1418_4	Milk type used: Soya	http://biobank.ctsu.ox.ac.uk/crystal/field.cgi?id=1418	female	1418_4.gwas.imputed_v3.female.tsv.bgz	wget https://broad-ukb-sumstats-us-east-1.s3.amazonaws.com/round2/additive-tsvs/1418_4.gwas.imputed_v3.female.tsv.bgz -O 1418_4.gwas.imputed_v3.female.tsv.bgz	https://broad-ukb-sumstats-us-east-1.s3.amazonaws.com/round2/additive-tsvs/1418_4.gwas.imputed_v3.female.tsv.bgz	https://www.dropbox.com/s/ss5zuykjw5g91et/1418_4.gwas.imputed_v3.female.tsv.bgz?dl=0	40af05a57935d57962c87fac27ac6dd5
1418_4	Milk type used: Soya	http://biobank.ctsu.ox.ac.uk/crystal/field.cgi?id=1418	male	1418_4.gwas.imputed_v3.male.tsv.bgz	wget https://broad-ukb-sumstats-us-east-1.s3.amazonaws.com/round2/additive-tsvs/1418_4.gwas.imputed_v3.male.tsv.bgz -O 1418_4.gwas.imputed_v3.male.tsv.bgz	https://broad-ukb-sumstats-us-east-1.s3.amazonaws.com/round2/additive-tsvs/1418_4.gwas.imputed_v3.male.tsv.bgz	https://www.dropbox.com/s/ro5ivdwvoefka85/1418_4.gwas.imputed_v3.male.tsv.bgz?dl=0	734e98dc0bd79b5ca5c72d55402f56c2
1418_5	Milk type used: Other type of milk	http://biobank.ctsu.ox.ac.uk/crystal/field.cgi?id=1418	both_sexes	1418_5.gwas.imputed_v3.both_sexes.tsv.bgz	wget https://broad-ukb-sumstats-us-east-1.s3.amazonaws.com/round2/additive-tsvs/1418_5.gwas.imputed_v3.both_sexes.tsv.bgz -O 1418_5.gwas.imputed_v3.both_sexes.tsv.bgz	https://broad-ukb-sumstats-us-east-1.s3.amazonaws.com/round2/additive-tsvs/1418_5.gwas.imputed_v3.both_sexes.tsv.bgz	https://www.dropbox.com/s/4820qz59p5ai62x/1418_5.gwas.imputed_v3.both_sexes.tsv.bgz?dl=0	23a3c0bee2e506c347b0c657bc423924
1418_5	Milk type used: Other type of milk	http://biobank.ctsu.ox.ac.uk/crystal/field.cgi?id=1418	female	1418_5.gwas.imputed_v3.female.tsv.bgz	wget https://broad-ukb-sumstats-us-east-1.s3.amazonaws.com/round2/additive-tsvs/1418_5.gwas.imputed_v3.female.tsv.bgz -O 1418_5.gwas.imputed_v3.female.tsv.bgz	https://broad-ukb-sumstats-us-east-1.s3.amazonaws.com/round2/additive-tsvs/1418_5.gwas.imputed_v3.female.tsv.bgz	https://www.dropbox.com/s/i5cqbu0p1dshxjk/1418_5.gwas.imputed_v3.female.tsv.bgz?dl=0	6c87f02464fe13926c46b96084821fff
1418_5	Milk type used: Other type of milk	http://biobank.ctsu.ox.ac.uk/crystal/field.cgi?id=1418	male	1418_5.gwas.imputed_v3.male.tsv.bgz	wget https://broad-ukb-sumstats-us-east-1.s3.amazonaws.com/round2/additive-tsvs/1418_5.gwas.imputed_v3.male.tsv.bgz -O 1418_5.gwas.imputed_v3.male.tsv.bgz	https://broad-ukb-sumstats-us-east-1.s3.amazonaws.com/round2/additive-tsvs/1418_5.gwas.imputed_v3.male.tsv.bgz	https://www.dropbox.com/s/v2ovdhm1d42vbyy/1418_5.gwas.imputed_v3.male.tsv.bgz?dl=0	8d0173875ee6b2d216710ab23ca30a8c
1418_6	Milk type used: Never/rarely have milk	http://biobank.ctsu.ox.ac.uk/crystal/field.cgi?id=1418	both_sexes	1418_6.gwas.imputed_v3.both_sexes.tsv.bgz	wget https://broad-ukb-sumstats-us-east-1.s3.amazonaws.com/round2/additive-tsvs/1418_6.gwas.imputed_v3.both_sexes.tsv.bgz -O 1418_6.gwas.imputed_v3.both_sexes.tsv.bgz	https://broad-ukb-sumstats-us-east-1.s3.amazonaws.com/round2/additive-tsvs/1418_6.gwas.imputed_v3.both_sexes.tsv.bgz	https://www.dropbox.com/s/bzm2bggigqb7deg/1418_6.gwas.imputed_v3.both_sexes.tsv.bgz?dl=0	0aa5651245c96d70630fa1f26095be07
1418_6	Milk type used: Never/rarely have milk	http://biobank.ctsu.ox.ac.uk/crystal/field.cgi?id=1418	female	1418_6.gwas.imputed_v3.female.tsv.bgz	wget https://broad-ukb-sumstats-us-east-1.s3.amazonaws.com/round2/additive-tsvs/1418_6.gwas.imputed_v3.female.tsv.bgz -O 1418_6.gwas.imputed_v3.female.tsv.bgz	https://broad-ukb-sumstats-us-east-1.s3.amazonaws.com/round2/additive-tsvs/1418_6.gwas.imputed_v3.female.tsv.bgz	https://www.dropbox.com/s/jijwav4b8uqi2ey/1418_6.gwas.imputed_v3.female.tsv.bgz?dl=0	d2c190f1a3b36321097353e1e23a00ac
1418_6	Milk type used: Never/rarely have milk	http://biobank.ctsu.ox.ac.uk/crystal/field.cgi?id=1418	male	1418_6.gwas.imputed_v3.male.tsv.bgz	wget https://broad-ukb-sumstats-us-east-1.s3.amazonaws.com/round2/additive-tsvs/1418_6.gwas.imputed_v3.male.tsv.bgz -O 1418_6.gwas.imputed_v3.male.tsv.bgz	https://broad-ukb-sumstats-us-east-1.s3.amazonaws.com/round2/additive-tsvs/1418_6.gwas.imputed_v3.male.tsv.bgz	https://www.dropbox.com/s/7c3dzan4sfnvial/1418_6.gwas.imputed_v3.male.tsv.bgz?dl=0	62923283c6231cf6d99ffa022a382ab9
1428_0	Spread type: Never/rarely use spread	http://biobank.ctsu.ox.ac.uk/crystal/field.cgi?id=1428	both_sexes	1428_0.gwas.imputed_v3.both_sexes.tsv.bgz	wget https://broad-ukb-sumstats-us-east-1.s3.amazonaws.com/round2/additive-tsvs/1428_0.gwas.imputed_v3.both_sexes.tsv.bgz -O 1428_0.gwas.imputed_v3.both_sexes.tsv.bgz	https://broad-ukb-sumstats-us-east-1.s3.amazonaws.com/round2/additive-tsvs/1428_0.gwas.imputed_v3.both_sexes.tsv.bgz	https://www.dropbox.com/s/k3qml6yvc696xgy/1428_0.gwas.imputed_v3.both_sexes.tsv.bgz?dl=0	a528965db07a7e32bed4569c803811bd
1428_0	Spread type: Never/rarely use spread	http://biobank.ctsu.ox.ac.uk/crystal/field.cgi?id=1428	female	1428_0.gwas.imputed_v3.female.tsv.bgz	wget https://broad-ukb-sumstats-us-east-1.s3.amazonaws.com/round2/additive-tsvs/1428_0.gwas.imputed_v3.female.tsv.bgz -O 1428_0.gwas.imputed_v3.female.tsv.bgz	https://broad-ukb-sumstats-us-east-1.s3.amazonaws.com/round2/additive-tsvs/1428_0.gwas.imputed_v3.female.tsv.bgz	https://www.dropbox.com/s/uvty69oz63wdn38/1428_0.gwas.imputed_v3.female.tsv.bgz?dl=0	3dacabe7cab3b6356e41acda7a9b858f
1428_0	Spread type: Never/rarely use spread	http://biobank.ctsu.ox.ac.uk/crystal/field.cgi?id=1428	male	1428_0.gwas.imputed_v3.male.tsv.bgz	wget https://broad-ukb-sumstats-us-east-1.s3.amazonaws.com/round2/additive-tsvs/1428_0.gwas.imputed_v3.male.tsv.bgz -O 1428_0.gwas.imputed_v3.male.tsv.bgz	https://broad-ukb-sumstats-us-east-1.s3.amazonaws.com/round2/additive-tsvs/1428_0.gwas.imputed_v3.male.tsv.bgz	https://www.dropbox.com/s/0tgb29syh3aev47/1428_0.gwas.imputed_v3.male.tsv.bgz?dl=0	8b9c4daa194b05c39458fbf7566f78bc
1428_1	Spread type: Butter/spreadable butter	http://biobank.ctsu.ox.ac.uk/crystal/field.cgi?id=1428	both_sexes	1428_1.gwas.imputed_v3.both_sexes.tsv.bgz	wget https://broad-ukb-sumstats-us-east-1.s3.amazonaws.com/round2/additive-tsvs/1428_1.gwas.imputed_v3.both_sexes.tsv.bgz -O 1428_1.gwas.imputed_v3.both_sexes.tsv.bgz	https://broad-ukb-sumstats-us-east-1.s3.amazonaws.com/round2/additive-tsvs/1428_1.gwas.imputed_v3.both_sexes.tsv.bgz	https://www.dropbox.com/s/dw5slm6hh0xxzuy/1428_1.gwas.imputed_v3.both_sexes.tsv.bgz?dl=0	0009f9dd4dd8df4bfa32967f90e677e7
1428_1	Spread type: Butter/spreadable butter	http://biobank.ctsu.ox.ac.uk/crystal/field.cgi?id=1428	female	1428_1.gwas.imputed_v3.female.tsv.bgz	wget https://broad-ukb-sumstats-us-east-1.s3.amazonaws.com/round2/additive-tsvs/1428_1.gwas.imputed_v3.female.tsv.bgz -O 1428_1.gwas.imputed_v3.female.tsv.bgz	https://broad-ukb-sumstats-us-east-1.s3.amazonaws.com/round2/additive-tsvs/1428_1.gwas.imputed_v3.female.tsv.bgz	https://www.dropbox.com/s/nbkbjudzl370478/1428_1.gwas.imputed_v3.female.tsv.bgz?dl=0	365c7309885b996fd80339b35b9e113c
1428_1	Spread type: Butter/spreadable butter	http://biobank.ctsu.ox.ac.uk/crystal/field.cgi?id=1428	male	1428_1.gwas.imputed_v3.male.tsv.bgz	wget https://broad-ukb-sumstats-us-east-1.s3.amazonaws.com/round2/additive-tsvs/1428_1.gwas.imputed_v3.male.tsv.bgz -O 1428_1.gwas.imputed_v3.male.tsv.bgz	https://broad-ukb-sumstats-us-east-1.s3.amazonaws.com/round2/additive-tsvs/1428_1.gwas.imputed_v3.male.tsv.bgz	https://www.dropbox.com/s/fc7gd9o1aqod9w4/1428_1.gwas.imputed_v3.male.tsv.bgz?dl=0	39085b60354008f3baf5cecc8f8a8c97
1428_2	Spread type: Flora Pro-Active/Benecol	http://biobank.ctsu.ox.ac.uk/crystal/field.cgi?id=1428	both_sexes	1428_2.gwas.imputed_v3.both_sexes.tsv.bgz	wget https://broad-ukb-sumstats-us-east-1.s3.amazonaws.com/round2/additive-tsvs/1428_2.gwas.imputed_v3.both_sexes.tsv.bgz -O 1428_2.gwas.imputed_v3.both_sexes.tsv.bgz	https://broad-ukb-sumstats-us-east-1.s3.amazonaws.com/round2/additive-tsvs/1428_2.gwas.imputed_v3.both_sexes.tsv.bgz	https://www.dropbox.com/s/yji07ovyboqm1lr/1428_2.gwas.imputed_v3.both_sexes.tsv.bgz?dl=0	f11332fab7a0c2f90434199668aa73f1
1428_2	Spread type: Flora Pro-Active/Benecol	http://biobank.ctsu.ox.ac.uk/crystal/field.cgi?id=1428	female	1428_2.gwas.imputed_v3.female.tsv.bgz	wget https://broad-ukb-sumstats-us-east-1.s3.amazonaws.com/round2/additive-tsvs/1428_2.gwas.imputed_v3.female.tsv.bgz -O 1428_2.gwas.imputed_v3.female.tsv.bgz	https://broad-ukb-sumstats-us-east-1.s3.amazonaws.com/round2/additive-tsvs/1428_2.gwas.imputed_v3.female.tsv.bgz	https://www.dropbox.com/s/1qorzqattr48new/1428_2.gwas.imputed_v3.female.tsv.bgz?dl=0	04612f0ce941972e3f2119136a1e38eb
1428_2	Spread type: Flora Pro-Active/Benecol	http://biobank.ctsu.ox.ac.uk/crystal/field.cgi?id=1428	male	1428_2.gwas.imputed_v3.male.tsv.bgz	wget https://broad-ukb-sumstats-us-east-1.s3.amazonaws.com/round2/additive-tsvs/1428_2.gwas.imputed_v3.male.tsv.bgz -O 1428_2.gwas.imputed_v3.male.tsv.bgz	https://broad-ukb-sumstats-us-east-1.s3.amazonaws.com/round2/additive-tsvs/1428_2.gwas.imputed_v3.male.tsv.bgz	https://www.dropbox.com/s/0ax61tjj72tuj5w/1428_2.gwas.imputed_v3.male.tsv.bgz?dl=0	1510a21a4f9fb598c7215d5ebc6f0cb4
1428_3	Spread type: Other type of spread/margarine	http://biobank.ctsu.ox.ac.uk/crystal/field.cgi?id=1428	both_sexes	1428_3.gwas.imputed_v3.both_sexes.tsv.bgz	wget https://broad-ukb-sumstats-us-east-1.s3.amazonaws.com/round2/additive-tsvs/1428_3.gwas.imputed_v3.both_sexes.tsv.bgz -O 1428_3.gwas.imputed_v3.both_sexes.tsv.bgz	https://broad-ukb-sumstats-us-east-1.s3.amazonaws.com/round2/additive-tsvs/1428_3.gwas.imputed_v3.both_sexes.tsv.bgz	https://www.dropbox.com/s/8ab7srmwao77otc/1428_3.gwas.imputed_v3.both_sexes.tsv.bgz?dl=0	6c64219117f8a0a7b5b23f19ca2d574b
1428_3	Spread type: Other type of spread/margarine	http://biobank.ctsu.ox.ac.uk/crystal/field.cgi?id=1428	female	1428_3.gwas.imputed_v3.female.tsv.bgz	wget https://broad-ukb-sumstats-us-east-1.s3.amazonaws.com/round2/additive-tsvs/1428_3.gwas.imputed_v3.female.tsv.bgz -O 1428_3.gwas.imputed_v3.female.tsv.bgz	https://broad-ukb-sumstats-us-east-1.s3.amazonaws.com/round2/additive-tsvs/1428_3.gwas.imputed_v3.female.tsv.bgz	https://www.dropbox.com/s/uykqz690948ca96/1428_3.gwas.imputed_v3.female.tsv.bgz?dl=0	f52e785d687f0b0b179234400b351d66
1428_3	Spread type: Other type of spread/margarine	http://biobank.ctsu.ox.ac.uk/crystal/field.cgi?id=1428	male	1428_3.gwas.imputed_v3.male.tsv.bgz	wget https://broad-ukb-sumstats-us-east-1.s3.amazonaws.com/round2/additive-tsvs/1428_3.gwas.imputed_v3.male.tsv.bgz -O 1428_3.gwas.imputed_v3.male.tsv.bgz	https://broad-ukb-sumstats-us-east-1.s3.amazonaws.com/round2/additive-tsvs/1428_3.gwas.imputed_v3.male.tsv.bgz	https://www.dropbox.com/s/uwu0d2u7i6pf3h0/1428_3.gwas.imputed_v3.male.tsv.bgz?dl=0	03b4542da3deaf05fc539b1f7228f923
1438_irnt	Bread intake	http://biobank.ctsu.ox.ac.uk/crystal/field.cgi?id=1438	both_sexes	1438_irnt.gwas.imputed_v3.both_sexes.tsv.bgz	wget https://broad-ukb-sumstats-us-east-1.s3.amazonaws.com/round2/additive-tsvs/1438_irnt.gwas.imputed_v3.both_sexes.tsv.bgz -O 1438_irnt.gwas.imputed_v3.both_sexes.tsv.bgz	https://broad-ukb-sumstats-us-east-1.s3.amazonaws.com/round2/additive-tsvs/1438_irnt.gwas.imputed_v3.both_sexes.tsv.bgz	https://www.dropbox.com/s/7ruaoasjlvvmucz/1438_irnt.gwas.imputed_v3.both_sexes.tsv.bgz?dl=0	4324e151fea9644c9c434c4508dafad0
1438_irnt	Bread intake	http://biobank.ctsu.ox.ac.uk/crystal/field.cgi?id=1438	female	1438_irnt.gwas.imputed_v3.female.tsv.bgz	wget https://broad-ukb-sumstats-us-east-1.s3.amazonaws.com/round2/additive-tsvs/1438_irnt.gwas.imputed_v3.female.tsv.bgz -O 1438_irnt.gwas.imputed_v3.female.tsv.bgz	https://broad-ukb-sumstats-us-east-1.s3.amazonaws.com/round2/additive-tsvs/1438_irnt.gwas.imputed_v3.female.tsv.bgz	https://www.dropbox.com/s/x07dv3nx9wdacn2/1438_irnt.gwas.imputed_v3.female.tsv.bgz?dl=0	acdc6aaf04526232f1ef162b7bd6e449
1438_irnt	Bread intake	http://biobank.ctsu.ox.ac.uk/crystal/field.cgi?id=1438	male	1438_irnt.gwas.imputed_v3.male.tsv.bgz	wget https://broad-ukb-sumstats-us-east-1.s3.amazonaws.com/round2/additive-tsvs/1438_irnt.gwas.imputed_v3.male.tsv.bgz -O 1438_irnt.gwas.imputed_v3.male.tsv.bgz	https://broad-ukb-sumstats-us-east-1.s3.amazonaws.com/round2/additive-tsvs/1438_irnt.gwas.imputed_v3.male.tsv.bgz	https://www.dropbox.com/s/c3gust84olwnu1u/1438_irnt.gwas.imputed_v3.male.tsv.bgz?dl=0	08d1a2150ac9f72f8ce7e4761de20368
1438_raw	Bread intake	http://biobank.ctsu.ox.ac.uk/crystal/field.cgi?id=1438	both_sexes	1438_raw.gwas.imputed_v3.both_sexes.tsv.bgz	wget https://broad-ukb-sumstats-us-east-1.s3.amazonaws.com/round2/additive-tsvs/1438_raw.gwas.imputed_v3.both_sexes.tsv.bgz -O 1438_raw.gwas.imputed_v3.both_sexes.tsv.bgz	https://broad-ukb-sumstats-us-east-1.s3.amazonaws.com/round2/additive-tsvs/1438_raw.gwas.imputed_v3.both_sexes.tsv.bgz	https://www.dropbox.com/s/mc0zilfk4n1agw7/1438_raw.gwas.imputed_v3.both_sexes.tsv.bgz?dl=0	a5df6230a3856a9058eff38b3b0eac5f
1438_raw	Bread intake	http://biobank.ctsu.ox.ac.uk/crystal/field.cgi?id=1438	female	1438_raw.gwas.imputed_v3.female.tsv.bgz	wget https://broad-ukb-sumstats-us-east-1.s3.amazonaws.com/round2/additive-tsvs/1438_raw.gwas.imputed_v3.female.tsv.bgz -O 1438_raw.gwas.imputed_v3.female.tsv.bgz	https://broad-ukb-sumstats-us-east-1.s3.amazonaws.com/round2/additive-tsvs/1438_raw.gwas.imputed_v3.female.tsv.bgz	https://www.dropbox.com/s/wf4sjreqsbdtr3q/1438_raw.gwas.imputed_v3.female.tsv.bgz?dl=0	a1ab088b217f4d6648d4afbd59cf4e7f
1438_raw	Bread intake	http://biobank.ctsu.ox.ac.uk/crystal/field.cgi?id=1438	male	1438_raw.gwas.imputed_v3.male.tsv.bgz	wget https://broad-ukb-sumstats-us-east-1.s3.amazonaws.com/round2/additive-tsvs/1438_raw.gwas.imputed_v3.male.tsv.bgz -O 1438_raw.gwas.imputed_v3.male.tsv.bgz	https://broad-ukb-sumstats-us-east-1.s3.amazonaws.com/round2/additive-tsvs/1438_raw.gwas.imputed_v3.male.tsv.bgz	https://www.dropbox.com/s/gearel789vpgy97/1438_raw.gwas.imputed_v3.male.tsv.bgz?dl=0	547692d3cee8166f47385cd3fe4912d2
1448_1	Bread type: White	http://biobank.ctsu.ox.ac.uk/crystal/field.cgi?id=1448	both_sexes	1448_1.gwas.imputed_v3.both_sexes.tsv.bgz	wget https://broad-ukb-sumstats-us-east-1.s3.amazonaws.com/round2/additive-tsvs/1448_1.gwas.imputed_v3.both_sexes.tsv.bgz -O 1448_1.gwas.imputed_v3.both_sexes.tsv.bgz	https://broad-ukb-sumstats-us-east-1.s3.amazonaws.com/round2/additive-tsvs/1448_1.gwas.imputed_v3.both_sexes.tsv.bgz	https://www.dropbox.com/s/pxbqv0v5arvbl5k/1448_1.gwas.imputed_v3.both_sexes.tsv.bgz?dl=0	0c0ca1deaf30032c9cfe01dfd87b443f
1448_1	Bread type: White	http://biobank.ctsu.ox.ac.uk/crystal/field.cgi?id=1448	female	1448_1.gwas.imputed_v3.female.tsv.bgz	wget https://broad-ukb-sumstats-us-east-1.s3.amazonaws.com/round2/additive-tsvs/1448_1.gwas.imputed_v3.female.tsv.bgz -O 1448_1.gwas.imputed_v3.female.tsv.bgz	https://broad-ukb-sumstats-us-east-1.s3.amazonaws.com/round2/additive-tsvs/1448_1.gwas.imputed_v3.female.tsv.bgz	https://www.dropbox.com/s/csf66rb7hpoxtdz/1448_1.gwas.imputed_v3.female.tsv.bgz?dl=0	ef0a887efcf7ef9973880364ef850096
1448_1	Bread type: White	http://biobank.ctsu.ox.ac.uk/crystal/field.cgi?id=1448	male	1448_1.gwas.imputed_v3.male.tsv.bgz	wget https://broad-ukb-sumstats-us-east-1.s3.amazonaws.com/round2/additive-tsvs/1448_1.gwas.imputed_v3.male.tsv.bgz -O 1448_1.gwas.imputed_v3.male.tsv.bgz	https://broad-ukb-sumstats-us-east-1.s3.amazonaws.com/round2/additive-tsvs/1448_1.gwas.imputed_v3.male.tsv.bgz	https://www.dropbox.com/s/yg0ghmemh59cy7z/1448_1.gwas.imputed_v3.male.tsv.bgz?dl=0	23868bbfc5c615a98018ed412fff07e9
1448_2	Bread type: Brown	http://biobank.ctsu.ox.ac.uk/crystal/field.cgi?id=1448	both_sexes	1448_2.gwas.imputed_v3.both_sexes.tsv.bgz	wget https://broad-ukb-sumstats-us-east-1.s3.amazonaws.com/round2/additive-tsvs/1448_2.gwas.imputed_v3.both_sexes.tsv.bgz -O 1448_2.gwas.imputed_v3.both_sexes.tsv.bgz	https://broad-ukb-sumstats-us-east-1.s3.amazonaws.com/round2/additive-tsvs/1448_2.gwas.imputed_v3.both_sexes.tsv.bgz	https://www.dropbox.com/s/q4w824qmfstdxsk/1448_2.gwas.imputed_v3.both_sexes.tsv.bgz?dl=0	106b28981bd87e51acc1f2aaeb6a809a
1448_2	Bread type: Brown	http://biobank.ctsu.ox.ac.uk/crystal/field.cgi?id=1448	female	1448_2.gwas.imputed_v3.female.tsv.bgz	wget https://broad-ukb-sumstats-us-east-1.s3.amazonaws.com/round2/additive-tsvs/1448_2.gwas.imputed_v3.female.tsv.bgz -O 1448_2.gwas.imputed_v3.female.tsv.bgz	https://broad-ukb-sumstats-us-east-1.s3.amazonaws.com/round2/additive-tsvs/1448_2.gwas.imputed_v3.female.tsv.bgz	https://www.dropbox.com/s/eyzroauvv1ri4vg/1448_2.gwas.imputed_v3.female.tsv.bgz?dl=0	cf398867837ead7e65d259125b715d70
1448_2	Bread type: Brown	http://biobank.ctsu.ox.ac.uk/crystal/field.cgi?id=1448	male	1448_2.gwas.imputed_v3.male.tsv.bgz	wget https://broad-ukb-sumstats-us-east-1.s3.amazonaws.com/round2/additive-tsvs/1448_2.gwas.imputed_v3.male.tsv.bgz -O 1448_2.gwas.imputed_v3.male.tsv.bgz	https://broad-ukb-sumstats-us-east-1.s3.amazonaws.com/round2/additive-tsvs/1448_2.gwas.imputed_v3.male.tsv.bgz	https://www.dropbox.com/s/8wstr6ng76ekyqr/1448_2.gwas.imputed_v3.male.tsv.bgz?dl=0	14ac18da3e7e7875ec7bdc30ef71a9bc
1448_3	Bread type: Wholemeal or wholegrain	http://biobank.ctsu.ox.ac.uk/crystal/field.cgi?id=1448	both_sexes	1448_3.gwas.imputed_v3.both_sexes.tsv.bgz	wget https://broad-ukb-sumstats-us-east-1.s3.amazonaws.com/round2/additive-tsvs/1448_3.gwas.imputed_v3.both_sexes.tsv.bgz -O 1448_3.gwas.imputed_v3.both_sexes.tsv.bgz	https://broad-ukb-sumstats-us-east-1.s3.amazonaws.com/round2/additive-tsvs/1448_3.gwas.imputed_v3.both_sexes.tsv.bgz	https://www.dropbox.com/s/rlfcnz2zmv2gqic/1448_3.gwas.imputed_v3.both_sexes.tsv.bgz?dl=0	18df3173ef41a1dabdb151a03b3fb9c8
1448_3	Bread type: Wholemeal or wholegrain	http://biobank.ctsu.ox.ac.uk/crystal/field.cgi?id=1448	female	1448_3.gwas.imputed_v3.female.tsv.bgz	wget https://broad-ukb-sumstats-us-east-1.s3.amazonaws.com/round2/additive-tsvs/1448_3.gwas.imputed_v3.female.tsv.bgz -O 1448_3.gwas.imputed_v3.female.tsv.bgz	https://broad-ukb-sumstats-us-east-1.s3.amazonaws.com/round2/additive-tsvs/1448_3.gwas.imputed_v3.female.tsv.bgz	https://www.dropbox.com/s/0hpccmvla9cyj2p/1448_3.gwas.imputed_v3.female.tsv.bgz?dl=0	9e143b1c596aacd6e8f5981ae29cb929
1448_3	Bread type: Wholemeal or wholegrain	http://biobank.ctsu.ox.ac.uk/crystal/field.cgi?id=1448	male	1448_3.gwas.imputed_v3.male.tsv.bgz	wget https://broad-ukb-sumstats-us-east-1.s3.amazonaws.com/round2/additive-tsvs/1448_3.gwas.imputed_v3.male.tsv.bgz -O 1448_3.gwas.imputed_v3.male.tsv.bgz	https://broad-ukb-sumstats-us-east-1.s3.amazonaws.com/round2/additive-tsvs/1448_3.gwas.imputed_v3.male.tsv.bgz	https://www.dropbox.com/s/f9lpe7b5c93ls9j/1448_3.gwas.imputed_v3.male.tsv.bgz?dl=0	07bc06c515d2c9e630576c6ab7a3778f
1448_4	Bread type: Other type of bread	http://biobank.ctsu.ox.ac.uk/crystal/field.cgi?id=1448	both_sexes	1448_4.gwas.imputed_v3.both_sexes.tsv.bgz	wget https://broad-ukb-sumstats-us-east-1.s3.amazonaws.com/round2/additive-tsvs/1448_4.gwas.imputed_v3.both_sexes.tsv.bgz -O 1448_4.gwas.imputed_v3.both_sexes.tsv.bgz	https://broad-ukb-sumstats-us-east-1.s3.amazonaws.com/round2/additive-tsvs/1448_4.gwas.imputed_v3.both_sexes.tsv.bgz	https://www.dropbox.com/s/asaxvonya8rr576/1448_4.gwas.imputed_v3.both_sexes.tsv.bgz?dl=0	4294b77966ff5763c14e03b49dfb3274
1448_4	Bread type: Other type of bread	http://biobank.ctsu.ox.ac.uk/crystal/field.cgi?id=1448	female	1448_4.gwas.imputed_v3.female.tsv.bgz	wget https://broad-ukb-sumstats-us-east-1.s3.amazonaws.com/round2/additive-tsvs/1448_4.gwas.imputed_v3.female.tsv.bgz -O 1448_4.gwas.imputed_v3.female.tsv.bgz	https://broad-ukb-sumstats-us-east-1.s3.amazonaws.com/round2/additive-tsvs/1448_4.gwas.imputed_v3.female.tsv.bgz	https://www.dropbox.com/s/amddgfmqvqyzcsd/1448_4.gwas.imputed_v3.female.tsv.bgz?dl=0	16654d6db28f4ca6b4e930190d9b4f0e
1448_4	Bread type: Other type of bread	http://biobank.ctsu.ox.ac.uk/crystal/field.cgi?id=1448	male	1448_4.gwas.imputed_v3.male.tsv.bgz	wget https://broad-ukb-sumstats-us-east-1.s3.amazonaws.com/round2/additive-tsvs/1448_4.gwas.imputed_v3.male.tsv.bgz -O 1448_4.gwas.imputed_v3.male.tsv.bgz	https://broad-ukb-sumstats-us-east-1.s3.amazonaws.com/round2/additive-tsvs/1448_4.gwas.imputed_v3.male.tsv.bgz	https://www.dropbox.com/s/1kqcd4tvlcqwfg5/1448_4.gwas.imputed_v3.male.tsv.bgz?dl=0	462940b7468204d189bbcc45e6a52c49
1458	Cereal intake	http://biobank.ctsu.ox.ac.uk/crystal/field.cgi?id=1458	both_sexes	1458.gwas.imputed_v3.both_sexes.tsv.bgz	wget https://broad-ukb-sumstats-us-east-1.s3.amazonaws.com/round2/additive-tsvs/1458.gwas.imputed_v3.both_sexes.tsv.bgz -O 1458.gwas.imputed_v3.both_sexes.tsv.bgz	https://broad-ukb-sumstats-us-east-1.s3.amazonaws.com/round2/additive-tsvs/1458.gwas.imputed_v3.both_sexes.tsv.bgz	https://www.dropbox.com/s/4j29vq26gw0rc3s/1458.gwas.imputed_v3.both_sexes.tsv.bgz?dl=0	2855271a6d27f69d4bed4b06668950a6
1458	Cereal intake	http://biobank.ctsu.ox.ac.uk/crystal/field.cgi?id=1458	female	1458.gwas.imputed_v3.female.tsv.bgz	wget https://broad-ukb-sumstats-us-east-1.s3.amazonaws.com/round2/additive-tsvs/1458.gwas.imputed_v3.female.tsv.bgz -O 1458.gwas.imputed_v3.female.tsv.bgz	https://broad-ukb-sumstats-us-east-1.s3.amazonaws.com/round2/additive-tsvs/1458.gwas.imputed_v3.female.tsv.bgz	https://www.dropbox.com/s/xdxzca7bavluxeh/1458.gwas.imputed_v3.female.tsv.bgz?dl=0	6aa2214e53bf2609088842ea6ccdf256
1458	Cereal intake	http://biobank.ctsu.ox.ac.uk/crystal/field.cgi?id=1458	male	1458.gwas.imputed_v3.male.tsv.bgz	wget https://broad-ukb-sumstats-us-east-1.s3.amazonaws.com/round2/additive-tsvs/1458.gwas.imputed_v3.male.tsv.bgz -O 1458.gwas.imputed_v3.male.tsv.bgz	https://broad-ukb-sumstats-us-east-1.s3.amazonaws.com/round2/additive-tsvs/1458.gwas.imputed_v3.male.tsv.bgz	https://www.dropbox.com/s/n6cdu0fz4yg5gxy/1458.gwas.imputed_v3.male.tsv.bgz?dl=0	cab8fb7b65fe9371f994b6f99c305797
1468_1	Cereal type: Bran cereal (e.g. All Bran, Branflakes)	http://biobank.ctsu.ox.ac.uk/crystal/field.cgi?id=1468	both_sexes	1468_1.gwas.imputed_v3.both_sexes.tsv.bgz	wget https://broad-ukb-sumstats-us-east-1.s3.amazonaws.com/round2/additive-tsvs/1468_1.gwas.imputed_v3.both_sexes.tsv.bgz -O 1468_1.gwas.imputed_v3.both_sexes.tsv.bgz	https://broad-ukb-sumstats-us-east-1.s3.amazonaws.com/round2/additive-tsvs/1468_1.gwas.imputed_v3.both_sexes.tsv.bgz	https://www.dropbox.com/s/vhapyj29lshxcvh/1468_1.gwas.imputed_v3.both_sexes.tsv.bgz?dl=0	7337fb60a3a93705c681a6c15a1465ea
1468_1	Cereal type: Bran cereal (e.g. All Bran, Branflakes)	http://biobank.ctsu.ox.ac.uk/crystal/field.cgi?id=1468	female	1468_1.gwas.imputed_v3.female.tsv.bgz	wget https://broad-ukb-sumstats-us-east-1.s3.amazonaws.com/round2/additive-tsvs/1468_1.gwas.imputed_v3.female.tsv.bgz -O 1468_1.gwas.imputed_v3.female.tsv.bgz	https://broad-ukb-sumstats-us-east-1.s3.amazonaws.com/round2/additive-tsvs/1468_1.gwas.imputed_v3.female.tsv.bgz	https://www.dropbox.com/s/4ni84rjrb1dwjpo/1468_1.gwas.imputed_v3.female.tsv.bgz?dl=0	1e7332404114d75232f030ccd8575747
1468_1	Cereal type: Bran cereal (e.g. All Bran, Branflakes)	http://biobank.ctsu.ox.ac.uk/crystal/field.cgi?id=1468	male	1468_1.gwas.imputed_v3.male.tsv.bgz	wget https://broad-ukb-sumstats-us-east-1.s3.amazonaws.com/round2/additive-tsvs/1468_1.gwas.imputed_v3.male.tsv.bgz -O 1468_1.gwas.imputed_v3.male.tsv.bgz	https://broad-ukb-sumstats-us-east-1.s3.amazonaws.com/round2/additive-tsvs/1468_1.gwas.imputed_v3.male.tsv.bgz	https://www.dropbox.com/s/8bw8vwyztw4lskf/1468_1.gwas.imputed_v3.male.tsv.bgz?dl=0	d7fefb7d0dce3b59285e9cf62cb60505
1468_2	Cereal type: Biscuit cereal (e.g. Weetabix)	http://biobank.ctsu.ox.ac.uk/crystal/field.cgi?id=1468	both_sexes	1468_2.gwas.imputed_v3.both_sexes.tsv.bgz	wget https://broad-ukb-sumstats-us-east-1.s3.amazonaws.com/round2/additive-tsvs/1468_2.gwas.imputed_v3.both_sexes.tsv.bgz -O 1468_2.gwas.imputed_v3.both_sexes.tsv.bgz	https://broad-ukb-sumstats-us-east-1.s3.amazonaws.com/round2/additive-tsvs/1468_2.gwas.imputed_v3.both_sexes.tsv.bgz	https://www.dropbox.com/s/bmmyon2j9jfllks/1468_2.gwas.imputed_v3.both_sexes.tsv.bgz?dl=0	ad67221960063cb21b65b3a025e40683
1468_2	Cereal type: Biscuit cereal (e.g. Weetabix)	http://biobank.ctsu.ox.ac.uk/crystal/field.cgi?id=1468	female	1468_2.gwas.imputed_v3.female.tsv.bgz	wget https://broad-ukb-sumstats-us-east-1.s3.amazonaws.com/round2/additive-tsvs/1468_2.gwas.imputed_v3.female.tsv.bgz -O 1468_2.gwas.imputed_v3.female.tsv.bgz	https://broad-ukb-sumstats-us-east-1.s3.amazonaws.com/round2/additive-tsvs/1468_2.gwas.imputed_v3.female.tsv.bgz	https://www.dropbox.com/s/jwjx80sd48osmcs/1468_2.gwas.imputed_v3.female.tsv.bgz?dl=0	88929ffabdcb2ce276cf978356551391
1468_2	Cereal type: Biscuit cereal (e.g. Weetabix)	http://biobank.ctsu.ox.ac.uk/crystal/field.cgi?id=1468	male	1468_2.gwas.imputed_v3.male.tsv.bgz	wget https://broad-ukb-sumstats-us-east-1.s3.amazonaws.com/round2/additive-tsvs/1468_2.gwas.imputed_v3.male.tsv.bgz -O 1468_2.gwas.imputed_v3.male.tsv.bgz	https://broad-ukb-sumstats-us-east-1.s3.amazonaws.com/round2/additive-tsvs/1468_2.gwas.imputed_v3.male.tsv.bgz	https://www.dropbox.com/s/yv3t32iqf17wzzd/1468_2.gwas.imputed_v3.male.tsv.bgz?dl=0	bbd04ad13d3ac11c1cc6505bb119e66b
1468_3	Cereal type: Oat cereal (e.g. Ready Brek, porridge)	http://biobank.ctsu.ox.ac.uk/crystal/field.cgi?id=1468	both_sexes	1468_3.gwas.imputed_v3.both_sexes.tsv.bgz	wget https://broad-ukb-sumstats-us-east-1.s3.amazonaws.com/round2/additive-tsvs/1468_3.gwas.imputed_v3.both_sexes.tsv.bgz -O 1468_3.gwas.imputed_v3.both_sexes.tsv.bgz	https://broad-ukb-sumstats-us-east-1.s3.amazonaws.com/round2/additive-tsvs/1468_3.gwas.imputed_v3.both_sexes.tsv.bgz	https://www.dropbox.com/s/rlvvaxa3mcnjg8p/1468_3.gwas.imputed_v3.both_sexes.tsv.bgz?dl=0	5cb489b666fe99acd37657591cb355c7
1468_3	Cereal type: Oat cereal (e.g. Ready Brek, porridge)	http://biobank.ctsu.ox.ac.uk/crystal/field.cgi?id=1468	female	1468_3.gwas.imputed_v3.female.tsv.bgz	wget https://broad-ukb-sumstats-us-east-1.s3.amazonaws.com/round2/additive-tsvs/1468_3.gwas.imputed_v3.female.tsv.bgz -O 1468_3.gwas.imputed_v3.female.tsv.bgz	https://broad-ukb-sumstats-us-east-1.s3.amazonaws.com/round2/additive-tsvs/1468_3.gwas.imputed_v3.female.tsv.bgz	https://www.dropbox.com/s/2wmqm2nycs9dq9h/1468_3.gwas.imputed_v3.female.tsv.bgz?dl=0	c517ab5a6e2d4845756e760d83166b5b
1468_3	Cereal type: Oat cereal (e.g. Ready Brek, porridge)	http://biobank.ctsu.ox.ac.uk/crystal/field.cgi?id=1468	male	1468_3.gwas.imputed_v3.male.tsv.bgz	wget https://broad-ukb-sumstats-us-east-1.s3.amazonaws.com/round2/additive-tsvs/1468_3.gwas.imputed_v3.male.tsv.bgz -O 1468_3.gwas.imputed_v3.male.tsv.bgz	https://broad-ukb-sumstats-us-east-1.s3.amazonaws.com/round2/additive-tsvs/1468_3.gwas.imputed_v3.male.tsv.bgz	https://www.dropbox.com/s/mplos10z9jqen6e/1468_3.gwas.imputed_v3.male.tsv.bgz?dl=0	45651185aa793c520e8c4bc8dd830c13
1468_4	Cereal type: Muesli	http://biobank.ctsu.ox.ac.uk/crystal/field.cgi?id=1468	both_sexes	1468_4.gwas.imputed_v3.both_sexes.tsv.bgz	wget https://broad-ukb-sumstats-us-east-1.s3.amazonaws.com/round2/additive-tsvs/1468_4.gwas.imputed_v3.both_sexes.tsv.bgz -O 1468_4.gwas.imputed_v3.both_sexes.tsv.bgz	https://broad-ukb-sumstats-us-east-1.s3.amazonaws.com/round2/additive-tsvs/1468_4.gwas.imputed_v3.both_sexes.tsv.bgz	https://www.dropbox.com/s/b6pwpoqcbpeid1n/1468_4.gwas.imputed_v3.both_sexes.tsv.bgz?dl=0	eb1b929cf1bf814d918df69db61e00f6
1468_4	Cereal type: Muesli	http://biobank.ctsu.ox.ac.uk/crystal/field.cgi?id=1468	female	1468_4.gwas.imputed_v3.female.tsv.bgz	wget https://broad-ukb-sumstats-us-east-1.s3.amazonaws.com/round2/additive-tsvs/1468_4.gwas.imputed_v3.female.tsv.bgz -O 1468_4.gwas.imputed_v3.female.tsv.bgz	https://broad-ukb-sumstats-us-east-1.s3.amazonaws.com/round2/additive-tsvs/1468_4.gwas.imputed_v3.female.tsv.bgz	https://www.dropbox.com/s/fpojsv4mwuiqdca/1468_4.gwas.imputed_v3.female.tsv.bgz?dl=0	cc0165373d992cb44b0304a07ccf7380
1468_4	Cereal type: Muesli	http://biobank.ctsu.ox.ac.uk/crystal/field.cgi?id=1468	male	1468_4.gwas.imputed_v3.male.tsv.bgz	wget https://broad-ukb-sumstats-us-east-1.s3.amazonaws.com/round2/additive-tsvs/1468_4.gwas.imputed_v3.male.tsv.bgz -O 1468_4.gwas.imputed_v3.male.tsv.bgz	https://broad-ukb-sumstats-us-east-1.s3.amazonaws.com/round2/additive-tsvs/1468_4.gwas.imputed_v3.male.tsv.bgz	https://www.dropbox.com/s/hme7f5cpm5vmtra/1468_4.gwas.imputed_v3.male.tsv.bgz?dl=0	2fa7ffe31107906ed156802dd947702d
1468_5	Cereal type: Other (e.g. Cornflakes, Frosties)	http://biobank.ctsu.ox.ac.uk/crystal/field.cgi?id=1468	both_sexes	1468_5.gwas.imputed_v3.both_sexes.tsv.bgz	wget https://broad-ukb-sumstats-us-east-1.s3.amazonaws.com/round2/additive-tsvs/1468_5.gwas.imputed_v3.both_sexes.tsv.bgz -O 1468_5.gwas.imputed_v3.both_sexes.tsv.bgz	https://broad-ukb-sumstats-us-east-1.s3.amazonaws.com/round2/additive-tsvs/1468_5.gwas.imputed_v3.both_sexes.tsv.bgz	https://www.dropbox.com/s/jpl0qy9k8ks1lmm/1468_5.gwas.imputed_v3.both_sexes.tsv.bgz?dl=0	d76d89e6a39ca53cd6af93fc11960348
1468_5	Cereal type: Other (e.g. Cornflakes, Frosties)	http://biobank.ctsu.ox.ac.uk/crystal/field.cgi?id=1468	female	1468_5.gwas.imputed_v3.female.tsv.bgz	wget https://broad-ukb-sumstats-us-east-1.s3.amazonaws.com/round2/additive-tsvs/1468_5.gwas.imputed_v3.female.tsv.bgz -O 1468_5.gwas.imputed_v3.female.tsv.bgz	https://broad-ukb-sumstats-us-east-1.s3.amazonaws.com/round2/additive-tsvs/1468_5.gwas.imputed_v3.female.tsv.bgz	https://www.dropbox.com/s/18d0izd0sfwlspm/1468_5.gwas.imputed_v3.female.tsv.bgz?dl=0	280bc9ab2bc288317d59696e1b7d8365
1468_5	Cereal type: Other (e.g. Cornflakes, Frosties)	http://biobank.ctsu.ox.ac.uk/crystal/field.cgi?id=1468	male	1468_5.gwas.imputed_v3.male.tsv.bgz	wget https://broad-ukb-sumstats-us-east-1.s3.amazonaws.com/round2/additive-tsvs/1468_5.gwas.imputed_v3.male.tsv.bgz -O 1468_5.gwas.imputed_v3.male.tsv.bgz	https://broad-ukb-sumstats-us-east-1.s3.amazonaws.com/round2/additive-tsvs/1468_5.gwas.imputed_v3.male.tsv.bgz	https://www.dropbox.com/s/muumd1nase0rrz4/1468_5.gwas.imputed_v3.male.tsv.bgz?dl=0	946b70c14891ab9711aee8ef444e387f
1478	Salt added to food	http://biobank.ctsu.ox.ac.uk/crystal/field.cgi?id=1478	both_sexes	1478.gwas.imputed_v3.both_sexes.tsv.bgz	wget https://broad-ukb-sumstats-us-east-1.s3.amazonaws.com/round2/additive-tsvs/1478.gwas.imputed_v3.both_sexes.tsv.bgz -O 1478.gwas.imputed_v3.both_sexes.tsv.bgz	https://broad-ukb-sumstats-us-east-1.s3.amazonaws.com/round2/additive-tsvs/1478.gwas.imputed_v3.both_sexes.tsv.bgz	https://www.dropbox.com/s/xps6hllexxm0q76/1478.gwas.imputed_v3.both_sexes.tsv.bgz?dl=0	41db4e737f55e5ed15e0b395ee9921da
1478	Salt added to food	http://biobank.ctsu.ox.ac.uk/crystal/field.cgi?id=1478	female	1478.gwas.imputed_v3.female.tsv.bgz	wget https://broad-ukb-sumstats-us-east-1.s3.amazonaws.com/round2/additive-tsvs/1478.gwas.imputed_v3.female.tsv.bgz -O 1478.gwas.imputed_v3.female.tsv.bgz	https://broad-ukb-sumstats-us-east-1.s3.amazonaws.com/round2/additive-tsvs/1478.gwas.imputed_v3.female.tsv.bgz	https://www.dropbox.com/s/6eer4xp9rmilh20/1478.gwas.imputed_v3.female.tsv.bgz?dl=0	a6638d185e8d5f7ba90f92090918d73a
1478	Salt added to food	http://biobank.ctsu.ox.ac.uk/crystal/field.cgi?id=1478	male	1478.gwas.imputed_v3.male.tsv.bgz	wget https://broad-ukb-sumstats-us-east-1.s3.amazonaws.com/round2/additive-tsvs/1478.gwas.imputed_v3.male.tsv.bgz -O 1478.gwas.imputed_v3.male.tsv.bgz	https://broad-ukb-sumstats-us-east-1.s3.amazonaws.com/round2/additive-tsvs/1478.gwas.imputed_v3.male.tsv.bgz	https://www.dropbox.com/s/2y4mvxecgysixnu/1478.gwas.imputed_v3.male.tsv.bgz?dl=0	23d55bb56bfaeba28ddf66faeb97d050
1488_irnt	Tea intake	http://biobank.ctsu.ox.ac.uk/crystal/field.cgi?id=1488	both_sexes	1488_irnt.gwas.imputed_v3.both_sexes.tsv.bgz	wget https://broad-ukb-sumstats-us-east-1.s3.amazonaws.com/round2/additive-tsvs/1488_irnt.gwas.imputed_v3.both_sexes.tsv.bgz -O 1488_irnt.gwas.imputed_v3.both_sexes.tsv.bgz	https://broad-ukb-sumstats-us-east-1.s3.amazonaws.com/round2/additive-tsvs/1488_irnt.gwas.imputed_v3.both_sexes.tsv.bgz	https://www.dropbox.com/s/et098mi0oeijl5i/1488_irnt.gwas.imputed_v3.both_sexes.tsv.bgz?dl=0	02f474e304df81d43f75053bda5eae8b
1488_irnt	Tea intake	http://biobank.ctsu.ox.ac.uk/crystal/field.cgi?id=1488	female	1488_irnt.gwas.imputed_v3.female.tsv.bgz	wget https://broad-ukb-sumstats-us-east-1.s3.amazonaws.com/round2/additive-tsvs/1488_irnt.gwas.imputed_v3.female.tsv.bgz -O 1488_irnt.gwas.imputed_v3.female.tsv.bgz	https://broad-ukb-sumstats-us-east-1.s3.amazonaws.com/round2/additive-tsvs/1488_irnt.gwas.imputed_v3.female.tsv.bgz	https://www.dropbox.com/s/b22bnfzmsmejsde/1488_irnt.gwas.imputed_v3.female.tsv.bgz?dl=0	c1a1fee6bdcd17160b1e387200bb4202
1488_irnt	Tea intake	http://biobank.ctsu.ox.ac.uk/crystal/field.cgi?id=1488	male	1488_irnt.gwas.imputed_v3.male.tsv.bgz	wget https://broad-ukb-sumstats-us-east-1.s3.amazonaws.com/round2/additive-tsvs/1488_irnt.gwas.imputed_v3.male.tsv.bgz -O 1488_irnt.gwas.imputed_v3.male.tsv.bgz	https://broad-ukb-sumstats-us-east-1.s3.amazonaws.com/round2/additive-tsvs/1488_irnt.gwas.imputed_v3.male.tsv.bgz	https://www.dropbox.com/s/s5yc74mdvszvo2w/1488_irnt.gwas.imputed_v3.male.tsv.bgz?dl=0	74268e56b0211eeeff811a9396d50efd
1488_raw	Tea intake	http://biobank.ctsu.ox.ac.uk/crystal/field.cgi?id=1488	both_sexes	1488_raw.gwas.imputed_v3.both_sexes.tsv.bgz	wget https://broad-ukb-sumstats-us-east-1.s3.amazonaws.com/round2/additive-tsvs/1488_raw.gwas.imputed_v3.both_sexes.tsv.bgz -O 1488_raw.gwas.imputed_v3.both_sexes.tsv.bgz	https://broad-ukb-sumstats-us-east-1.s3.amazonaws.com/round2/additive-tsvs/1488_raw.gwas.imputed_v3.both_sexes.tsv.bgz	https://www.dropbox.com/s/fohohy3pmrtudcy/1488_raw.gwas.imputed_v3.both_sexes.tsv.bgz?dl=0	ddece93fb00a7db38f2b0f26dcc2d784
1488_raw	Tea intake	http://biobank.ctsu.ox.ac.uk/crystal/field.cgi?id=1488	female	1488_raw.gwas.imputed_v3.female.tsv.bgz	wget https://broad-ukb-sumstats-us-east-1.s3.amazonaws.com/round2/additive-tsvs/1488_raw.gwas.imputed_v3.female.tsv.bgz -O 1488_raw.gwas.imputed_v3.female.tsv.bgz	https://broad-ukb-sumstats-us-east-1.s3.amazonaws.com/round2/additive-tsvs/1488_raw.gwas.imputed_v3.female.tsv.bgz	https://www.dropbox.com/s/v32c9eye4cle1y1/1488_raw.gwas.imputed_v3.female.tsv.bgz?dl=0	1cf18bb7cfeb16ceb7733080238d01fd
1488_raw	Tea intake	http://biobank.ctsu.ox.ac.uk/crystal/field.cgi?id=1488	male	1488_raw.gwas.imputed_v3.male.tsv.bgz	wget https://broad-ukb-sumstats-us-east-1.s3.amazonaws.com/round2/additive-tsvs/1488_raw.gwas.imputed_v3.male.tsv.bgz -O 1488_raw.gwas.imputed_v3.male.tsv.bgz	https://broad-ukb-sumstats-us-east-1.s3.amazonaws.com/round2/additive-tsvs/1488_raw.gwas.imputed_v3.male.tsv.bgz	https://www.dropbox.com/s/nr724ipxds1jnqx/1488_raw.gwas.imputed_v3.male.tsv.bgz?dl=0	5d850bd1610124f00fa6c18bab6543d2
1498	Coffee intake	http://biobank.ctsu.ox.ac.uk/crystal/field.cgi?id=1498	both_sexes	1498.gwas.imputed_v3.both_sexes.tsv.bgz	wget https://broad-ukb-sumstats-us-east-1.s3.amazonaws.com/round2/additive-tsvs/1498.gwas.imputed_v3.both_sexes.tsv.bgz -O 1498.gwas.imputed_v3.both_sexes.tsv.bgz	https://broad-ukb-sumstats-us-east-1.s3.amazonaws.com/round2/additive-tsvs/1498.gwas.imputed_v3.both_sexes.tsv.bgz	https://www.dropbox.com/s/tc24chefm7v3l9h/1498.gwas.imputed_v3.both_sexes.tsv.bgz?dl=0	9836e7f69a3ea9d760291065efa05f46
1498	Coffee intake	http://biobank.ctsu.ox.ac.uk/crystal/field.cgi?id=1498	female	1498.gwas.imputed_v3.female.tsv.bgz	wget https://broad-ukb-sumstats-us-east-1.s3.amazonaws.com/round2/additive-tsvs/1498.gwas.imputed_v3.female.tsv.bgz -O 1498.gwas.imputed_v3.female.tsv.bgz	https://broad-ukb-sumstats-us-east-1.s3.amazonaws.com/round2/additive-tsvs/1498.gwas.imputed_v3.female.tsv.bgz	https://www.dropbox.com/s/46lc0u14cf7i80d/1498.gwas.imputed_v3.female.tsv.bgz?dl=0	595a737d805f38a917b6503ebf0f4c19
1498	Coffee intake	http://biobank.ctsu.ox.ac.uk/crystal/field.cgi?id=1498	male	1498.gwas.imputed_v3.male.tsv.bgz	wget https://broad-ukb-sumstats-us-east-1.s3.amazonaws.com/round2/additive-tsvs/1498.gwas.imputed_v3.male.tsv.bgz -O 1498.gwas.imputed_v3.male.tsv.bgz	https://broad-ukb-sumstats-us-east-1.s3.amazonaws.com/round2/additive-tsvs/1498.gwas.imputed_v3.male.tsv.bgz	https://www.dropbox.com/s/bnzamixxt0i0uws/1498.gwas.imputed_v3.male.tsv.bgz?dl=0	caede9e462711190394b5ad4ae6356aa
1508_1	Coffee type: Decaffeinated coffee (any type)	http://biobank.ctsu.ox.ac.uk/crystal/field.cgi?id=1508	both_sexes	1508_1.gwas.imputed_v3.both_sexes.tsv.bgz	wget https://broad-ukb-sumstats-us-east-1.s3.amazonaws.com/round2/additive-tsvs/1508_1.gwas.imputed_v3.both_sexes.tsv.bgz -O 1508_1.gwas.imputed_v3.both_sexes.tsv.bgz	https://broad-ukb-sumstats-us-east-1.s3.amazonaws.com/round2/additive-tsvs/1508_1.gwas.imputed_v3.both_sexes.tsv.bgz	https://www.dropbox.com/s/pcz80uyctoy99mf/1508_1.gwas.imputed_v3.both_sexes.tsv.bgz?dl=0	978faa6831c347474d4dbedb7f4c2539
1508_1	Coffee type: Decaffeinated coffee (any type)	http://biobank.ctsu.ox.ac.uk/crystal/field.cgi?id=1508	female	1508_1.gwas.imputed_v3.female.tsv.bgz	wget https://broad-ukb-sumstats-us-east-1.s3.amazonaws.com/round2/additive-tsvs/1508_1.gwas.imputed_v3.female.tsv.bgz -O 1508_1.gwas.imputed_v3.female.tsv.bgz	https://broad-ukb-sumstats-us-east-1.s3.amazonaws.com/round2/additive-tsvs/1508_1.gwas.imputed_v3.female.tsv.bgz	https://www.dropbox.com/s/mx2rqvifue9vvac/1508_1.gwas.imputed_v3.female.tsv.bgz?dl=0	ef28b2de49cf08a8e497f0a6d613a808
1508_1	Coffee type: Decaffeinated coffee (any type)	http://biobank.ctsu.ox.ac.uk/crystal/field.cgi?id=1508	male	1508_1.gwas.imputed_v3.male.tsv.bgz	wget https://broad-ukb-sumstats-us-east-1.s3.amazonaws.com/round2/additive-tsvs/1508_1.gwas.imputed_v3.male.tsv.bgz -O 1508_1.gwas.imputed_v3.male.tsv.bgz	https://broad-ukb-sumstats-us-east-1.s3.amazonaws.com/round2/additive-tsvs/1508_1.gwas.imputed_v3.male.tsv.bgz	https://www.dropbox.com/s/lra8jgrl3nhwio3/1508_1.gwas.imputed_v3.male.tsv.bgz?dl=0	937d4ce3eb6ff1b8deda7fd34b38204f
1508_2	Coffee type: Instant coffee	http://biobank.ctsu.ox.ac.uk/crystal/field.cgi?id=1508	both_sexes	1508_2.gwas.imputed_v3.both_sexes.tsv.bgz	wget https://broad-ukb-sumstats-us-east-1.s3.amazonaws.com/round2/additive-tsvs/1508_2.gwas.imputed_v3.both_sexes.tsv.bgz -O 1508_2.gwas.imputed_v3.both_sexes.tsv.bgz	https://broad-ukb-sumstats-us-east-1.s3.amazonaws.com/round2/additive-tsvs/1508_2.gwas.imputed_v3.both_sexes.tsv.bgz	https://www.dropbox.com/s/rcmz2ko7ihuspu6/1508_2.gwas.imputed_v3.both_sexes.tsv.bgz?dl=0	e213d61384f182d7d8589c27dd758dc7
1508_2	Coffee type: Instant coffee	http://biobank.ctsu.ox.ac.uk/crystal/field.cgi?id=1508	female	1508_2.gwas.imputed_v3.female.tsv.bgz	wget https://broad-ukb-sumstats-us-east-1.s3.amazonaws.com/round2/additive-tsvs/1508_2.gwas.imputed_v3.female.tsv.bgz -O 1508_2.gwas.imputed_v3.female.tsv.bgz	https://broad-ukb-sumstats-us-east-1.s3.amazonaws.com/round2/additive-tsvs/1508_2.gwas.imputed_v3.female.tsv.bgz	https://www.dropbox.com/s/s020dvwmb2flzju/1508_2.gwas.imputed_v3.female.tsv.bgz?dl=0	846974d2f993a779e135f51a386d28e4
1508_2	Coffee type: Instant coffee	http://biobank.ctsu.ox.ac.uk/crystal/field.cgi?id=1508	male	1508_2.gwas.imputed_v3.male.tsv.bgz	wget https://broad-ukb-sumstats-us-east-1.s3.amazonaws.com/round2/additive-tsvs/1508_2.gwas.imputed_v3.male.tsv.bgz -O 1508_2.gwas.imputed_v3.male.tsv.bgz	https://broad-ukb-sumstats-us-east-1.s3.amazonaws.com/round2/additive-tsvs/1508_2.gwas.imputed_v3.male.tsv.bgz	https://www.dropbox.com/s/h3lwq1dnhw9t65f/1508_2.gwas.imputed_v3.male.tsv.bgz?dl=0	f942762bf64bdfbc5d9298f940df7668
1508_3	Coffee type: Ground coffee (include espresso, filter etc)	http://biobank.ctsu.ox.ac.uk/crystal/field.cgi?id=1508	both_sexes	1508_3.gwas.imputed_v3.both_sexes.tsv.bgz	wget https://broad-ukb-sumstats-us-east-1.s3.amazonaws.com/round2/additive-tsvs/1508_3.gwas.imputed_v3.both_sexes.tsv.bgz -O 1508_3.gwas.imputed_v3.both_sexes.tsv.bgz	https://broad-ukb-sumstats-us-east-1.s3.amazonaws.com/round2/additive-tsvs/1508_3.gwas.imputed_v3.both_sexes.tsv.bgz	https://www.dropbox.com/s/zwc845gwdq8m53k/1508_3.gwas.imputed_v3.both_sexes.tsv.bgz?dl=0	4d92c54ef16e1598a47eb28228751c1b
1508_3	Coffee type: Ground coffee (include espresso, filter etc)	http://biobank.ctsu.ox.ac.uk/crystal/field.cgi?id=1508	female	1508_3.gwas.imputed_v3.female.tsv.bgz	wget https://broad-ukb-sumstats-us-east-1.s3.amazonaws.com/round2/additive-tsvs/1508_3.gwas.imputed_v3.female.tsv.bgz -O 1508_3.gwas.imputed_v3.female.tsv.bgz	https://broad-ukb-sumstats-us-east-1.s3.amazonaws.com/round2/additive-tsvs/1508_3.gwas.imputed_v3.female.tsv.bgz	https://www.dropbox.com/s/xlsgcr7dgj3v2bw/1508_3.gwas.imputed_v3.female.tsv.bgz?dl=0	3ff8beef28e923b6769c837ed5c3c1fa
1508_3	Coffee type: Ground coffee (include espresso, filter etc)	http://biobank.ctsu.ox.ac.uk/crystal/field.cgi?id=1508	male	1508_3.gwas.imputed_v3.male.tsv.bgz	wget https://broad-ukb-sumstats-us-east-1.s3.amazonaws.com/round2/additive-tsvs/1508_3.gwas.imputed_v3.male.tsv.bgz -O 1508_3.gwas.imputed_v3.male.tsv.bgz	https://broad-ukb-sumstats-us-east-1.s3.amazonaws.com/round2/additive-tsvs/1508_3.gwas.imputed_v3.male.tsv.bgz	https://www.dropbox.com/s/p0y0yt09o58kwvd/1508_3.gwas.imputed_v3.male.tsv.bgz?dl=0	bbfcabde2d444c189cdc5385ec52d04f
1508_4	Coffee type: Other type of coffee	http://biobank.ctsu.ox.ac.uk/crystal/field.cgi?id=1508	both_sexes	1508_4.gwas.imputed_v3.both_sexes.tsv.bgz	wget https://broad-ukb-sumstats-us-east-1.s3.amazonaws.com/round2/additive-tsvs/1508_4.gwas.imputed_v3.both_sexes.tsv.bgz -O 1508_4.gwas.imputed_v3.both_sexes.tsv.bgz	https://broad-ukb-sumstats-us-east-1.s3.amazonaws.com/round2/additive-tsvs/1508_4.gwas.imputed_v3.both_sexes.tsv.bgz	https://www.dropbox.com/s/dpkst4kldpvds7h/1508_4.gwas.imputed_v3.both_sexes.tsv.bgz?dl=0	682b67bb8236729739b5dbdd5ec44874
1508_4	Coffee type: Other type of coffee	http://biobank.ctsu.ox.ac.uk/crystal/field.cgi?id=1508	female	1508_4.gwas.imputed_v3.female.tsv.bgz	wget https://broad-ukb-sumstats-us-east-1.s3.amazonaws.com/round2/additive-tsvs/1508_4.gwas.imputed_v3.female.tsv.bgz -O 1508_4.gwas.imputed_v3.female.tsv.bgz	https://broad-ukb-sumstats-us-east-1.s3.amazonaws.com/round2/additive-tsvs/1508_4.gwas.imputed_v3.female.tsv.bgz	https://www.dropbox.com/s/cdk8av883wgza3s/1508_4.gwas.imputed_v3.female.tsv.bgz?dl=0	4e001b2f849b50e63a463841a1d533e9
1508_4	Coffee type: Other type of coffee	http://biobank.ctsu.ox.ac.uk/crystal/field.cgi?id=1508	male	1508_4.gwas.imputed_v3.male.tsv.bgz	wget https://broad-ukb-sumstats-us-east-1.s3.amazonaws.com/round2/additive-tsvs/1508_4.gwas.imputed_v3.male.tsv.bgz -O 1508_4.gwas.imputed_v3.male.tsv.bgz	https://broad-ukb-sumstats-us-east-1.s3.amazonaws.com/round2/additive-tsvs/1508_4.gwas.imputed_v3.male.tsv.bgz	https://www.dropbox.com/s/axdtiqiccuulv3y/1508_4.gwas.imputed_v3.male.tsv.bgz?dl=0	65345cd039c59ef0dd50ef76cb98a413
1518	Hot drink temperature	http://biobank.ctsu.ox.ac.uk/crystal/field.cgi?id=1518	both_sexes	1518.gwas.imputed_v3.both_sexes.tsv.bgz	wget https://broad-ukb-sumstats-us-east-1.s3.amazonaws.com/round2/additive-tsvs/1518.gwas.imputed_v3.both_sexes.tsv.bgz -O 1518.gwas.imputed_v3.both_sexes.tsv.bgz	https://broad-ukb-sumstats-us-east-1.s3.amazonaws.com/round2/additive-tsvs/1518.gwas.imputed_v3.both_sexes.tsv.bgz	https://www.dropbox.com/s/u579hmv2j753ncb/1518.gwas.imputed_v3.both_sexes.tsv.bgz?dl=0	0e269b459a89aa9003cb2dc66ca5290f
1518	Hot drink temperature	http://biobank.ctsu.ox.ac.uk/crystal/field.cgi?id=1518	female	1518.gwas.imputed_v3.female.tsv.bgz	wget https://broad-ukb-sumstats-us-east-1.s3.amazonaws.com/round2/additive-tsvs/1518.gwas.imputed_v3.female.tsv.bgz -O 1518.gwas.imputed_v3.female.tsv.bgz	https://broad-ukb-sumstats-us-east-1.s3.amazonaws.com/round2/additive-tsvs/1518.gwas.imputed_v3.female.tsv.bgz	https://www.dropbox.com/s/cx1881jxp39htpw/1518.gwas.imputed_v3.female.tsv.bgz?dl=0	7ead0f9ce33108f0ff43f16c938dff66
1518	Hot drink temperature	http://biobank.ctsu.ox.ac.uk/crystal/field.cgi?id=1518	male	1518.gwas.imputed_v3.male.tsv.bgz	wget https://broad-ukb-sumstats-us-east-1.s3.amazonaws.com/round2/additive-tsvs/1518.gwas.imputed_v3.male.tsv.bgz -O 1518.gwas.imputed_v3.male.tsv.bgz	https://broad-ukb-sumstats-us-east-1.s3.amazonaws.com/round2/additive-tsvs/1518.gwas.imputed_v3.male.tsv.bgz	https://www.dropbox.com/s/mxhg644sp1wpwcl/1518.gwas.imputed_v3.male.tsv.bgz?dl=0	374d154da52d5cbeff68346ae7fc8997
1528	Water intake	http://biobank.ctsu.ox.ac.uk/crystal/field.cgi?id=1528	both_sexes	1528.gwas.imputed_v3.both_sexes.tsv.bgz	wget https://broad-ukb-sumstats-us-east-1.s3.amazonaws.com/round2/additive-tsvs/1528.gwas.imputed_v3.both_sexes.tsv.bgz -O 1528.gwas.imputed_v3.both_sexes.tsv.bgz	https://broad-ukb-sumstats-us-east-1.s3.amazonaws.com/round2/additive-tsvs/1528.gwas.imputed_v3.both_sexes.tsv.bgz	https://www.dropbox.com/s/6hwgwgnp82bh76l/1528.gwas.imputed_v3.both_sexes.tsv.bgz?dl=0	ed3b41fba314f1d32738f1b8489d6780
1528	Water intake	http://biobank.ctsu.ox.ac.uk/crystal/field.cgi?id=1528	female	1528.gwas.imputed_v3.female.tsv.bgz	wget https://broad-ukb-sumstats-us-east-1.s3.amazonaws.com/round2/additive-tsvs/1528.gwas.imputed_v3.female.tsv.bgz -O 1528.gwas.imputed_v3.female.tsv.bgz	https://broad-ukb-sumstats-us-east-1.s3.amazonaws.com/round2/additive-tsvs/1528.gwas.imputed_v3.female.tsv.bgz	https://www.dropbox.com/s/nge8ggy16cnmi6d/1528.gwas.imputed_v3.female.tsv.bgz?dl=0	4098d138761d0665707cd86ec13f0566
1528	Water intake	http://biobank.ctsu.ox.ac.uk/crystal/field.cgi?id=1528	male	1528.gwas.imputed_v3.male.tsv.bgz	wget https://broad-ukb-sumstats-us-east-1.s3.amazonaws.com/round2/additive-tsvs/1528.gwas.imputed_v3.male.tsv.bgz -O 1528.gwas.imputed_v3.male.tsv.bgz	https://broad-ukb-sumstats-us-east-1.s3.amazonaws.com/round2/additive-tsvs/1528.gwas.imputed_v3.male.tsv.bgz	https://www.dropbox.com/s/x0db794khc6qu3m/1528.gwas.imputed_v3.male.tsv.bgz?dl=0	c85d4caf3cf2908813c8b119897fbce0
1538_0	Major dietary changes in the last 5 years: No	http://biobank.ctsu.ox.ac.uk/crystal/field.cgi?id=1538	both_sexes	1538_0.gwas.imputed_v3.both_sexes.tsv.bgz	wget https://broad-ukb-sumstats-us-east-1.s3.amazonaws.com/round2/additive-tsvs/1538_0.gwas.imputed_v3.both_sexes.tsv.bgz -O 1538_0.gwas.imputed_v3.both_sexes.tsv.bgz	https://broad-ukb-sumstats-us-east-1.s3.amazonaws.com/round2/additive-tsvs/1538_0.gwas.imputed_v3.both_sexes.tsv.bgz	https://www.dropbox.com/s/egunpqvid99dgge/1538_0.gwas.imputed_v3.both_sexes.tsv.bgz?dl=0	a4325d17f74848402c4fb9664b05585f
1538_0	Major dietary changes in the last 5 years: No	http://biobank.ctsu.ox.ac.uk/crystal/field.cgi?id=1538	female	1538_0.gwas.imputed_v3.female.tsv.bgz	wget https://broad-ukb-sumstats-us-east-1.s3.amazonaws.com/round2/additive-tsvs/1538_0.gwas.imputed_v3.female.tsv.bgz -O 1538_0.gwas.imputed_v3.female.tsv.bgz	https://broad-ukb-sumstats-us-east-1.s3.amazonaws.com/round2/additive-tsvs/1538_0.gwas.imputed_v3.female.tsv.bgz	https://www.dropbox.com/s/xyg235gpypsef6h/1538_0.gwas.imputed_v3.female.tsv.bgz?dl=0	ffa0b734bb83f55ef35efd102707abb0
1538_0	Major dietary changes in the last 5 years: No	http://biobank.ctsu.ox.ac.uk/crystal/field.cgi?id=1538	male	1538_0.gwas.imputed_v3.male.tsv.bgz	wget https://broad-ukb-sumstats-us-east-1.s3.amazonaws.com/round2/additive-tsvs/1538_0.gwas.imputed_v3.male.tsv.bgz -O 1538_0.gwas.imputed_v3.male.tsv.bgz	https://broad-ukb-sumstats-us-east-1.s3.amazonaws.com/round2/additive-tsvs/1538_0.gwas.imputed_v3.male.tsv.bgz	https://www.dropbox.com/s/sj2v4x0rxjp9tlt/1538_0.gwas.imputed_v3.male.tsv.bgz?dl=0	69c1311a8bd0117c7a01b575accb0de2
1538_1	Major dietary changes in the last 5 years: Yes, because of illness	http://biobank.ctsu.ox.ac.uk/crystal/field.cgi?id=1538	both_sexes	1538_1.gwas.imputed_v3.both_sexes.tsv.bgz	wget https://broad-ukb-sumstats-us-east-1.s3.amazonaws.com/round2/additive-tsvs/1538_1.gwas.imputed_v3.both_sexes.tsv.bgz -O 1538_1.gwas.imputed_v3.both_sexes.tsv.bgz	https://broad-ukb-sumstats-us-east-1.s3.amazonaws.com/round2/additive-tsvs/1538_1.gwas.imputed_v3.both_sexes.tsv.bgz	https://www.dropbox.com/s/ngtsjk1knk273qk/1538_1.gwas.imputed_v3.both_sexes.tsv.bgz?dl=0	442e1079a9c78552e293954a0766f0ab
1538_1	Major dietary changes in the last 5 years: Yes, because of illness	http://biobank.ctsu.ox.ac.uk/crystal/field.cgi?id=1538	female	1538_1.gwas.imputed_v3.female.tsv.bgz	wget https://broad-ukb-sumstats-us-east-1.s3.amazonaws.com/round2/additive-tsvs/1538_1.gwas.imputed_v3.female.tsv.bgz -O 1538_1.gwas.imputed_v3.female.tsv.bgz	https://broad-ukb-sumstats-us-east-1.s3.amazonaws.com/round2/additive-tsvs/1538_1.gwas.imputed_v3.female.tsv.bgz	https://www.dropbox.com/s/2y1o0pkkrte5bbx/1538_1.gwas.imputed_v3.female.tsv.bgz?dl=0	0c78b557b882bdc25b360a6d250bccc8
1538_1	Major dietary changes in the last 5 years: Yes, because of illness	http://biobank.ctsu.ox.ac.uk/crystal/field.cgi?id=1538	male	1538_1.gwas.imputed_v3.male.tsv.bgz	wget https://broad-ukb-sumstats-us-east-1.s3.amazonaws.com/round2/additive-tsvs/1538_1.gwas.imputed_v3.male.tsv.bgz -O 1538_1.gwas.imputed_v3.male.tsv.bgz	https://broad-ukb-sumstats-us-east-1.s3.amazonaws.com/round2/additive-tsvs/1538_1.gwas.imputed_v3.male.tsv.bgz	https://www.dropbox.com/s/ofu343sl0vgoclv/1538_1.gwas.imputed_v3.male.tsv.bgz?dl=0	13201cb7d090d2145c2a4556fd004c4e
1538_2	Major dietary changes in the last 5 years: Yes, because of other reasons	http://biobank.ctsu.ox.ac.uk/crystal/field.cgi?id=1538	both_sexes	1538_2.gwas.imputed_v3.both_sexes.tsv.bgz	wget https://broad-ukb-sumstats-us-east-1.s3.amazonaws.com/round2/additive-tsvs/1538_2.gwas.imputed_v3.both_sexes.tsv.bgz -O 1538_2.gwas.imputed_v3.both_sexes.tsv.bgz	https://broad-ukb-sumstats-us-east-1.s3.amazonaws.com/round2/additive-tsvs/1538_2.gwas.imputed_v3.both_sexes.tsv.bgz	https://www.dropbox.com/s/21qzmd0b03dde3n/1538_2.gwas.imputed_v3.both_sexes.tsv.bgz?dl=0	48c31f92ee64d9448e94859f4c155bec
1538_2	Major dietary changes in the last 5 years: Yes, because of other reasons	http://biobank.ctsu.ox.ac.uk/crystal/field.cgi?id=1538	female	1538_2.gwas.imputed_v3.female.tsv.bgz	wget https://broad-ukb-sumstats-us-east-1.s3.amazonaws.com/round2/additive-tsvs/1538_2.gwas.imputed_v3.female.tsv.bgz -O 1538_2.gwas.imputed_v3.female.tsv.bgz	https://broad-ukb-sumstats-us-east-1.s3.amazonaws.com/round2/additive-tsvs/1538_2.gwas.imputed_v3.female.tsv.bgz	https://www.dropbox.com/s/lqxlbtkxi02z94h/1538_2.gwas.imputed_v3.female.tsv.bgz?dl=0	2e9bdf49ed0ec7f42b85a3d27e457175
1538_2	Major dietary changes in the last 5 years: Yes, because of other reasons	http://biobank.ctsu.ox.ac.uk/crystal/field.cgi?id=1538	male	1538_2.gwas.imputed_v3.male.tsv.bgz	wget https://broad-ukb-sumstats-us-east-1.s3.amazonaws.com/round2/additive-tsvs/1538_2.gwas.imputed_v3.male.tsv.bgz -O 1538_2.gwas.imputed_v3.male.tsv.bgz	https://broad-ukb-sumstats-us-east-1.s3.amazonaws.com/round2/additive-tsvs/1538_2.gwas.imputed_v3.male.tsv.bgz	https://www.dropbox.com/s/z6d5fdxk7n5w1fu/1538_2.gwas.imputed_v3.male.tsv.bgz?dl=0	b30a02910aaaa3ea757756510213ae53
1548	Variation in diet	http://biobank.ctsu.ox.ac.uk/crystal/field.cgi?id=1548	both_sexes	1548.gwas.imputed_v3.both_sexes.tsv.bgz	wget https://broad-ukb-sumstats-us-east-1.s3.amazonaws.com/round2/additive-tsvs/1548.gwas.imputed_v3.both_sexes.tsv.bgz -O 1548.gwas.imputed_v3.both_sexes.tsv.bgz	https://broad-ukb-sumstats-us-east-1.s3.amazonaws.com/round2/additive-tsvs/1548.gwas.imputed_v3.both_sexes.tsv.bgz	https://www.dropbox.com/s/73wnfx7t8x63c4x/1548.gwas.imputed_v3.both_sexes.tsv.bgz?dl=0	0622b6905e1be892323f66cecd96433e
1548	Variation in diet	http://biobank.ctsu.ox.ac.uk/crystal/field.cgi?id=1548	female	1548.gwas.imputed_v3.female.tsv.bgz	wget https://broad-ukb-sumstats-us-east-1.s3.amazonaws.com/round2/additive-tsvs/1548.gwas.imputed_v3.female.tsv.bgz -O 1548.gwas.imputed_v3.female.tsv.bgz	https://broad-ukb-sumstats-us-east-1.s3.amazonaws.com/round2/additive-tsvs/1548.gwas.imputed_v3.female.tsv.bgz	https://www.dropbox.com/s/egegl09o1w1d2qz/1548.gwas.imputed_v3.female.tsv.bgz?dl=0	8a745dbd320cc3cf58da3154f19c2a0e
1548	Variation in diet	http://biobank.ctsu.ox.ac.uk/crystal/field.cgi?id=1548	male	1548.gwas.imputed_v3.male.tsv.bgz	wget https://broad-ukb-sumstats-us-east-1.s3.amazonaws.com/round2/additive-tsvs/1548.gwas.imputed_v3.male.tsv.bgz -O 1548.gwas.imputed_v3.male.tsv.bgz	https://broad-ukb-sumstats-us-east-1.s3.amazonaws.com/round2/additive-tsvs/1548.gwas.imputed_v3.male.tsv.bgz	https://www.dropbox.com/s/w3sdc0xrh4xb0cn/1548.gwas.imputed_v3.male.tsv.bgz?dl=0	39f73f5bff9715e69ea5b3b46e35fdad
1558	Alcohol intake frequency.	http://biobank.ctsu.ox.ac.uk/crystal/field.cgi?id=1558	both_sexes	1558.gwas.imputed_v3.both_sexes.tsv.bgz	wget https://broad-ukb-sumstats-us-east-1.s3.amazonaws.com/round2/additive-tsvs/1558.gwas.imputed_v3.both_sexes.tsv.bgz -O 1558.gwas.imputed_v3.both_sexes.tsv.bgz	https://broad-ukb-sumstats-us-east-1.s3.amazonaws.com/round2/additive-tsvs/1558.gwas.imputed_v3.both_sexes.tsv.bgz	https://www.dropbox.com/s/bi7t4rekkhpa4ks/1558.gwas.imputed_v3.both_sexes.tsv.bgz?dl=0	b1e6fe04606a47cd028dc926f192b98c
1558	Alcohol intake frequency.	http://biobank.ctsu.ox.ac.uk/crystal/field.cgi?id=1558	female	1558.gwas.imputed_v3.female.tsv.bgz	wget https://broad-ukb-sumstats-us-east-1.s3.amazonaws.com/round2/additive-tsvs/1558.gwas.imputed_v3.female.tsv.bgz -O 1558.gwas.imputed_v3.female.tsv.bgz	https://broad-ukb-sumstats-us-east-1.s3.amazonaws.com/round2/additive-tsvs/1558.gwas.imputed_v3.female.tsv.bgz	https://www.dropbox.com/s/rxzp8d9i68vjuls/1558.gwas.imputed_v3.female.tsv.bgz?dl=0	362c6d255d8c330954880f9a1eb7ff3a
1558	Alcohol intake frequency.	http://biobank.ctsu.ox.ac.uk/crystal/field.cgi?id=1558	male	1558.gwas.imputed_v3.male.tsv.bgz	wget https://broad-ukb-sumstats-us-east-1.s3.amazonaws.com/round2/additive-tsvs/1558.gwas.imputed_v3.male.tsv.bgz -O 1558.gwas.imputed_v3.male.tsv.bgz	https://broad-ukb-sumstats-us-east-1.s3.amazonaws.com/round2/additive-tsvs/1558.gwas.imputed_v3.male.tsv.bgz	https://www.dropbox.com/s/jititchf9h5spln/1558.gwas.imputed_v3.male.tsv.bgz?dl=0	4934b9c770e2e03a761f724a9ede598e
1568	Average weekly red wine intake	http://biobank.ctsu.ox.ac.uk/crystal/field.cgi?id=1568	both_sexes	1568.gwas.imputed_v3.both_sexes.tsv.bgz	wget https://broad-ukb-sumstats-us-east-1.s3.amazonaws.com/round2/additive-tsvs/1568.gwas.imputed_v3.both_sexes.tsv.bgz -O 1568.gwas.imputed_v3.both_sexes.tsv.bgz	https://broad-ukb-sumstats-us-east-1.s3.amazonaws.com/round2/additive-tsvs/1568.gwas.imputed_v3.both_sexes.tsv.bgz	https://www.dropbox.com/s/vrdwgv9yes73dcf/1568.gwas.imputed_v3.both_sexes.tsv.bgz?dl=0	b62b1eb4b21a7fac7e356f8c928a36ff
1568	Average weekly red wine intake	http://biobank.ctsu.ox.ac.uk/crystal/field.cgi?id=1568	female	1568.gwas.imputed_v3.female.tsv.bgz	wget https://broad-ukb-sumstats-us-east-1.s3.amazonaws.com/round2/additive-tsvs/1568.gwas.imputed_v3.female.tsv.bgz -O 1568.gwas.imputed_v3.female.tsv.bgz	https://broad-ukb-sumstats-us-east-1.s3.amazonaws.com/round2/additive-tsvs/1568.gwas.imputed_v3.female.tsv.bgz	https://www.dropbox.com/s/5gc85pu173ozkm4/1568.gwas.imputed_v3.female.tsv.bgz?dl=0	97907385c46805aa07f7c85749c7712d
1568	Average weekly red wine intake	http://biobank.ctsu.ox.ac.uk/crystal/field.cgi?id=1568	male	1568.gwas.imputed_v3.male.tsv.bgz	wget https://broad-ukb-sumstats-us-east-1.s3.amazonaws.com/round2/additive-tsvs/1568.gwas.imputed_v3.male.tsv.bgz -O 1568.gwas.imputed_v3.male.tsv.bgz	https://broad-ukb-sumstats-us-east-1.s3.amazonaws.com/round2/additive-tsvs/1568.gwas.imputed_v3.male.tsv.bgz	https://www.dropbox.com/s/dcce4yrxghc3ioi/1568.gwas.imputed_v3.male.tsv.bgz?dl=0	cf5f84d1ba6854642a35dbea293993c4
1578	Average weekly champagne plus white wine intake	http://biobank.ctsu.ox.ac.uk/crystal/field.cgi?id=1578	both_sexes	1578.gwas.imputed_v3.both_sexes.tsv.bgz	wget https://broad-ukb-sumstats-us-east-1.s3.amazonaws.com/round2/additive-tsvs/1578.gwas.imputed_v3.both_sexes.tsv.bgz -O 1578.gwas.imputed_v3.both_sexes.tsv.bgz	https://broad-ukb-sumstats-us-east-1.s3.amazonaws.com/round2/additive-tsvs/1578.gwas.imputed_v3.both_sexes.tsv.bgz	https://www.dropbox.com/s/zw1mqyr7xvq7cxi/1578.gwas.imputed_v3.both_sexes.tsv.bgz?dl=0	d0ee93322f15742c4685fac7d136fcd0
1578	Average weekly champagne plus white wine intake	http://biobank.ctsu.ox.ac.uk/crystal/field.cgi?id=1578	female	1578.gwas.imputed_v3.female.tsv.bgz	wget https://broad-ukb-sumstats-us-east-1.s3.amazonaws.com/round2/additive-tsvs/1578.gwas.imputed_v3.female.tsv.bgz -O 1578.gwas.imputed_v3.female.tsv.bgz	https://broad-ukb-sumstats-us-east-1.s3.amazonaws.com/round2/additive-tsvs/1578.gwas.imputed_v3.female.tsv.bgz	https://www.dropbox.com/s/b36t952gjpgl4x9/1578.gwas.imputed_v3.female.tsv.bgz?dl=0	f90e62a801e058059451dd83cbc67805
1578	Average weekly champagne plus white wine intake	http://biobank.ctsu.ox.ac.uk/crystal/field.cgi?id=1578	male	1578.gwas.imputed_v3.male.tsv.bgz	wget https://broad-ukb-sumstats-us-east-1.s3.amazonaws.com/round2/additive-tsvs/1578.gwas.imputed_v3.male.tsv.bgz -O 1578.gwas.imputed_v3.male.tsv.bgz	https://broad-ukb-sumstats-us-east-1.s3.amazonaws.com/round2/additive-tsvs/1578.gwas.imputed_v3.male.tsv.bgz	https://www.dropbox.com/s/4ra4vzzt13nmq6d/1578.gwas.imputed_v3.male.tsv.bgz?dl=0	e4e221242313d1038aac4743d58ebc1c
1588	Average weekly beer plus cider intake	http://biobank.ctsu.ox.ac.uk/crystal/field.cgi?id=1588	both_sexes	1588.gwas.imputed_v3.both_sexes.tsv.bgz	wget https://broad-ukb-sumstats-us-east-1.s3.amazonaws.com/round2/additive-tsvs/1588.gwas.imputed_v3.both_sexes.tsv.bgz -O 1588.gwas.imputed_v3.both_sexes.tsv.bgz	https://broad-ukb-sumstats-us-east-1.s3.amazonaws.com/round2/additive-tsvs/1588.gwas.imputed_v3.both_sexes.tsv.bgz	https://www.dropbox.com/s/jzga2doxleybrtz/1588.gwas.imputed_v3.both_sexes.tsv.bgz?dl=0	4c5cfd9381c73086fa5cbf47cd603a34
1588	Average weekly beer plus cider intake	http://biobank.ctsu.ox.ac.uk/crystal/field.cgi?id=1588	female	1588.gwas.imputed_v3.female.tsv.bgz	wget https://broad-ukb-sumstats-us-east-1.s3.amazonaws.com/round2/additive-tsvs/1588.gwas.imputed_v3.female.tsv.bgz -O 1588.gwas.imputed_v3.female.tsv.bgz	https://broad-ukb-sumstats-us-east-1.s3.amazonaws.com/round2/additive-tsvs/1588.gwas.imputed_v3.female.tsv.bgz	https://www.dropbox.com/s/5xo3afh7eo55lpe/1588.gwas.imputed_v3.female.tsv.bgz?dl=0	949a2ff5acf07c07747871a594451097
1588	Average weekly beer plus cider intake	http://biobank.ctsu.ox.ac.uk/crystal/field.cgi?id=1588	male	1588.gwas.imputed_v3.male.tsv.bgz	wget https://broad-ukb-sumstats-us-east-1.s3.amazonaws.com/round2/additive-tsvs/1588.gwas.imputed_v3.male.tsv.bgz -O 1588.gwas.imputed_v3.male.tsv.bgz	https://broad-ukb-sumstats-us-east-1.s3.amazonaws.com/round2/additive-tsvs/1588.gwas.imputed_v3.male.tsv.bgz	https://www.dropbox.com/s/yoda0p8ofh4wmc2/1588.gwas.imputed_v3.male.tsv.bgz?dl=0	553ccf2acbc8d001753f7f890a0c3e1f
1598	Average weekly spirits intake	http://biobank.ctsu.ox.ac.uk/crystal/field.cgi?id=1598	both_sexes	1598.gwas.imputed_v3.both_sexes.tsv.bgz	wget https://broad-ukb-sumstats-us-east-1.s3.amazonaws.com/round2/additive-tsvs/1598.gwas.imputed_v3.both_sexes.tsv.bgz -O 1598.gwas.imputed_v3.both_sexes.tsv.bgz	https://broad-ukb-sumstats-us-east-1.s3.amazonaws.com/round2/additive-tsvs/1598.gwas.imputed_v3.both_sexes.tsv.bgz	https://www.dropbox.com/s/9ltv2umwz44otpg/1598.gwas.imputed_v3.both_sexes.tsv.bgz?dl=0	14abc1331f2f7776c9ce316c7fb5fcb4
1598	Average weekly spirits intake	http://biobank.ctsu.ox.ac.uk/crystal/field.cgi?id=1598	female	1598.gwas.imputed_v3.female.tsv.bgz	wget https://broad-ukb-sumstats-us-east-1.s3.amazonaws.com/round2/additive-tsvs/1598.gwas.imputed_v3.female.tsv.bgz -O 1598.gwas.imputed_v3.female.tsv.bgz	https://broad-ukb-sumstats-us-east-1.s3.amazonaws.com/round2/additive-tsvs/1598.gwas.imputed_v3.female.tsv.bgz	https://www.dropbox.com/s/i2i86ko8l5bbyba/1598.gwas.imputed_v3.female.tsv.bgz?dl=0	c584d0679a5ea4acf9452cb02702d41d
1598	Average weekly spirits intake	http://biobank.ctsu.ox.ac.uk/crystal/field.cgi?id=1598	male	1598.gwas.imputed_v3.male.tsv.bgz	wget https://broad-ukb-sumstats-us-east-1.s3.amazonaws.com/round2/additive-tsvs/1598.gwas.imputed_v3.male.tsv.bgz -O 1598.gwas.imputed_v3.male.tsv.bgz	https://broad-ukb-sumstats-us-east-1.s3.amazonaws.com/round2/additive-tsvs/1598.gwas.imputed_v3.male.tsv.bgz	https://www.dropbox.com/s/fl0gk8ufdepxtoe/1598.gwas.imputed_v3.male.tsv.bgz?dl=0	985c3f7eb6816a1c74954f4b3cee4ba5
1608	Average weekly fortified wine intake	http://biobank.ctsu.ox.ac.uk/crystal/field.cgi?id=1608	both_sexes	1608.gwas.imputed_v3.both_sexes.tsv.bgz	wget https://broad-ukb-sumstats-us-east-1.s3.amazonaws.com/round2/additive-tsvs/1608.gwas.imputed_v3.both_sexes.tsv.bgz -O 1608.gwas.imputed_v3.both_sexes.tsv.bgz	https://broad-ukb-sumstats-us-east-1.s3.amazonaws.com/round2/additive-tsvs/1608.gwas.imputed_v3.both_sexes.tsv.bgz	https://www.dropbox.com/s/f17s5j9djqzd8hv/1608.gwas.imputed_v3.both_sexes.tsv.bgz?dl=0	4464b6954de0d3381d8c1a676c5122ef
1608	Average weekly fortified wine intake	http://biobank.ctsu.ox.ac.uk/crystal/field.cgi?id=1608	female	1608.gwas.imputed_v3.female.tsv.bgz	wget https://broad-ukb-sumstats-us-east-1.s3.amazonaws.com/round2/additive-tsvs/1608.gwas.imputed_v3.female.tsv.bgz -O 1608.gwas.imputed_v3.female.tsv.bgz	https://broad-ukb-sumstats-us-east-1.s3.amazonaws.com/round2/additive-tsvs/1608.gwas.imputed_v3.female.tsv.bgz	https://www.dropbox.com/s/rau9krlglxzw8yn/1608.gwas.imputed_v3.female.tsv.bgz?dl=0	c9cc9dc448c79bedee77d50d1bb403e0
1608	Average weekly fortified wine intake	http://biobank.ctsu.ox.ac.uk/crystal/field.cgi?id=1608	male	1608.gwas.imputed_v3.male.tsv.bgz	wget https://broad-ukb-sumstats-us-east-1.s3.amazonaws.com/round2/additive-tsvs/1608.gwas.imputed_v3.male.tsv.bgz -O 1608.gwas.imputed_v3.male.tsv.bgz	https://broad-ukb-sumstats-us-east-1.s3.amazonaws.com/round2/additive-tsvs/1608.gwas.imputed_v3.male.tsv.bgz	https://www.dropbox.com/s/3jv1y4fwcnc96wk/1608.gwas.imputed_v3.male.tsv.bgz?dl=0	bd55ac3a99208b330c50a3952221c9fa
1618	Alcohol usually taken with meals	http://biobank.ctsu.ox.ac.uk/crystal/field.cgi?id=1618	both_sexes	1618.gwas.imputed_v3.both_sexes.tsv.bgz	wget https://broad-ukb-sumstats-us-east-1.s3.amazonaws.com/round2/additive-tsvs/1618.gwas.imputed_v3.both_sexes.tsv.bgz -O 1618.gwas.imputed_v3.both_sexes.tsv.bgz	https://broad-ukb-sumstats-us-east-1.s3.amazonaws.com/round2/additive-tsvs/1618.gwas.imputed_v3.both_sexes.tsv.bgz	https://www.dropbox.com/s/ra3tw6s1kw31ywn/1618.gwas.imputed_v3.both_sexes.tsv.bgz?dl=0	841abbd9609160ee1aa1dcc104ae165e
1618	Alcohol usually taken with meals	http://biobank.ctsu.ox.ac.uk/crystal/field.cgi?id=1618	female	1618.gwas.imputed_v3.female.tsv.bgz	wget https://broad-ukb-sumstats-us-east-1.s3.amazonaws.com/round2/additive-tsvs/1618.gwas.imputed_v3.female.tsv.bgz -O 1618.gwas.imputed_v3.female.tsv.bgz	https://broad-ukb-sumstats-us-east-1.s3.amazonaws.com/round2/additive-tsvs/1618.gwas.imputed_v3.female.tsv.bgz	https://www.dropbox.com/s/y6udpg71j9h5rix/1618.gwas.imputed_v3.female.tsv.bgz?dl=0	557fd546b3431323a2c3007cfef289a1
1618	Alcohol usually taken with meals	http://biobank.ctsu.ox.ac.uk/crystal/field.cgi?id=1618	male	1618.gwas.imputed_v3.male.tsv.bgz	wget https://broad-ukb-sumstats-us-east-1.s3.amazonaws.com/round2/additive-tsvs/1618.gwas.imputed_v3.male.tsv.bgz -O 1618.gwas.imputed_v3.male.tsv.bgz	https://broad-ukb-sumstats-us-east-1.s3.amazonaws.com/round2/additive-tsvs/1618.gwas.imputed_v3.male.tsv.bgz	https://www.dropbox.com/s/oceg279tob1amoz/1618.gwas.imputed_v3.male.tsv.bgz?dl=0	b58ee2bbe8f1c9787677edb711f16f9b
1628	Alcohol intake versus 10 years previously	http://biobank.ctsu.ox.ac.uk/crystal/field.cgi?id=1628	both_sexes	1628.gwas.imputed_v3.both_sexes.tsv.bgz	wget https://broad-ukb-sumstats-us-east-1.s3.amazonaws.com/round2/additive-tsvs/1628.gwas.imputed_v3.both_sexes.tsv.bgz -O 1628.gwas.imputed_v3.both_sexes.tsv.bgz	https://broad-ukb-sumstats-us-east-1.s3.amazonaws.com/round2/additive-tsvs/1628.gwas.imputed_v3.both_sexes.tsv.bgz	https://www.dropbox.com/s/r0ziqipvcye22su/1628.gwas.imputed_v3.both_sexes.tsv.bgz?dl=0	d6708df180c212c11b1f82562f6741cd
1628	Alcohol intake versus 10 years previously	http://biobank.ctsu.ox.ac.uk/crystal/field.cgi?id=1628	female	1628.gwas.imputed_v3.female.tsv.bgz	wget https://broad-ukb-sumstats-us-east-1.s3.amazonaws.com/round2/additive-tsvs/1628.gwas.imputed_v3.female.tsv.bgz -O 1628.gwas.imputed_v3.female.tsv.bgz	https://broad-ukb-sumstats-us-east-1.s3.amazonaws.com/round2/additive-tsvs/1628.gwas.imputed_v3.female.tsv.bgz	https://www.dropbox.com/s/i0kvtwj0sy0n7fv/1628.gwas.imputed_v3.female.tsv.bgz?dl=0	71e0f9ca477eba6b2e92464526775aff
1628	Alcohol intake versus 10 years previously	http://biobank.ctsu.ox.ac.uk/crystal/field.cgi?id=1628	male	1628.gwas.imputed_v3.male.tsv.bgz	wget https://broad-ukb-sumstats-us-east-1.s3.amazonaws.com/round2/additive-tsvs/1628.gwas.imputed_v3.male.tsv.bgz -O 1628.gwas.imputed_v3.male.tsv.bgz	https://broad-ukb-sumstats-us-east-1.s3.amazonaws.com/round2/additive-tsvs/1628.gwas.imputed_v3.male.tsv.bgz	https://www.dropbox.com/s/6zy7rv0srmtsq41/1628.gwas.imputed_v3.male.tsv.bgz?dl=0	23a47baf3ee3eb49f10ce54d1444f25b
1677	Breastfed as a baby	http://biobank.ctsu.ox.ac.uk/crystal/field.cgi?id=1677	both_sexes	1677.gwas.imputed_v3.both_sexes.tsv.bgz	wget https://broad-ukb-sumstats-us-east-1.s3.amazonaws.com/round2/additive-tsvs/1677.gwas.imputed_v3.both_sexes.tsv.bgz -O 1677.gwas.imputed_v3.both_sexes.tsv.bgz	https://broad-ukb-sumstats-us-east-1.s3.amazonaws.com/round2/additive-tsvs/1677.gwas.imputed_v3.both_sexes.tsv.bgz	https://www.dropbox.com/s/lst51uuh78vrv1x/1677.gwas.imputed_v3.both_sexes.tsv.bgz?dl=0	8e8d2610be126759b4461f10131aaaaa
1677	Breastfed as a baby	http://biobank.ctsu.ox.ac.uk/crystal/field.cgi?id=1677	female	1677.gwas.imputed_v3.female.tsv.bgz	wget https://broad-ukb-sumstats-us-east-1.s3.amazonaws.com/round2/additive-tsvs/1677.gwas.imputed_v3.female.tsv.bgz -O 1677.gwas.imputed_v3.female.tsv.bgz	https://broad-ukb-sumstats-us-east-1.s3.amazonaws.com/round2/additive-tsvs/1677.gwas.imputed_v3.female.tsv.bgz	https://www.dropbox.com/s/umcm1qkk6z6y9h0/1677.gwas.imputed_v3.female.tsv.bgz?dl=0	28e900be7fe5364efa5ffe9eab2b6141
1677	Breastfed as a baby	http://biobank.ctsu.ox.ac.uk/crystal/field.cgi?id=1677	male	1677.gwas.imputed_v3.male.tsv.bgz	wget https://broad-ukb-sumstats-us-east-1.s3.amazonaws.com/round2/additive-tsvs/1677.gwas.imputed_v3.male.tsv.bgz -O 1677.gwas.imputed_v3.male.tsv.bgz	https://broad-ukb-sumstats-us-east-1.s3.amazonaws.com/round2/additive-tsvs/1677.gwas.imputed_v3.male.tsv.bgz	https://www.dropbox.com/s/qcpznh5x1pf8ads/1677.gwas.imputed_v3.male.tsv.bgz?dl=0	15e3ebdb8c7495088f85ee8d920cb01f
1687	Comparative body size at age 10	http://biobank.ctsu.ox.ac.uk/crystal/field.cgi?id=1687	both_sexes	1687.gwas.imputed_v3.both_sexes.tsv.bgz	wget https://broad-ukb-sumstats-us-east-1.s3.amazonaws.com/round2/additive-tsvs/1687.gwas.imputed_v3.both_sexes.tsv.bgz -O 1687.gwas.imputed_v3.both_sexes.tsv.bgz	https://broad-ukb-sumstats-us-east-1.s3.amazonaws.com/round2/additive-tsvs/1687.gwas.imputed_v3.both_sexes.tsv.bgz	https://www.dropbox.com/s/bud9l6eje2t8ie2/1687.gwas.imputed_v3.both_sexes.tsv.bgz?dl=0	44ac0a98bb83cf53a1278a9176290bd8
1687	Comparative body size at age 10	http://biobank.ctsu.ox.ac.uk/crystal/field.cgi?id=1687	female	1687.gwas.imputed_v3.female.tsv.bgz	wget https://broad-ukb-sumstats-us-east-1.s3.amazonaws.com/round2/additive-tsvs/1687.gwas.imputed_v3.female.tsv.bgz -O 1687.gwas.imputed_v3.female.tsv.bgz	https://broad-ukb-sumstats-us-east-1.s3.amazonaws.com/round2/additive-tsvs/1687.gwas.imputed_v3.female.tsv.bgz	https://www.dropbox.com/s/cuxegyf64y8z3w2/1687.gwas.imputed_v3.female.tsv.bgz?dl=0	6f06d7446c22c45d2e1776a23ca25ad0
1687	Comparative body size at age 10	http://biobank.ctsu.ox.ac.uk/crystal/field.cgi?id=1687	male	1687.gwas.imputed_v3.male.tsv.bgz	wget https://broad-ukb-sumstats-us-east-1.s3.amazonaws.com/round2/additive-tsvs/1687.gwas.imputed_v3.male.tsv.bgz -O 1687.gwas.imputed_v3.male.tsv.bgz	https://broad-ukb-sumstats-us-east-1.s3.amazonaws.com/round2/additive-tsvs/1687.gwas.imputed_v3.male.tsv.bgz	https://www.dropbox.com/s/sfvu0zow6f6lzm5/1687.gwas.imputed_v3.male.tsv.bgz?dl=0	7d1723738591c83ae886551276afb13b
1697	Comparative height size at age 10	http://biobank.ctsu.ox.ac.uk/crystal/field.cgi?id=1697	both_sexes	1697.gwas.imputed_v3.both_sexes.tsv.bgz	wget https://broad-ukb-sumstats-us-east-1.s3.amazonaws.com/round2/additive-tsvs/1697.gwas.imputed_v3.both_sexes.tsv.bgz -O 1697.gwas.imputed_v3.both_sexes.tsv.bgz	https://broad-ukb-sumstats-us-east-1.s3.amazonaws.com/round2/additive-tsvs/1697.gwas.imputed_v3.both_sexes.tsv.bgz	https://www.dropbox.com/s/e9oojmo08r3x6e0/1697.gwas.imputed_v3.both_sexes.tsv.bgz?dl=0	d48fcd450b674c2bb27a611153c72371
1697	Comparative height size at age 10	http://biobank.ctsu.ox.ac.uk/crystal/field.cgi?id=1697	female	1697.gwas.imputed_v3.female.tsv.bgz	wget https://broad-ukb-sumstats-us-east-1.s3.amazonaws.com/round2/additive-tsvs/1697.gwas.imputed_v3.female.tsv.bgz -O 1697.gwas.imputed_v3.female.tsv.bgz	https://broad-ukb-sumstats-us-east-1.s3.amazonaws.com/round2/additive-tsvs/1697.gwas.imputed_v3.female.tsv.bgz	https://www.dropbox.com/s/otks0blc5pdehy0/1697.gwas.imputed_v3.female.tsv.bgz?dl=0	3118866dbe064593483019d0e4a2e75f
1697	Comparative height size at age 10	http://biobank.ctsu.ox.ac.uk/crystal/field.cgi?id=1697	male	1697.gwas.imputed_v3.male.tsv.bgz	wget https://broad-ukb-sumstats-us-east-1.s3.amazonaws.com/round2/additive-tsvs/1697.gwas.imputed_v3.male.tsv.bgz -O 1697.gwas.imputed_v3.male.tsv.bgz	https://broad-ukb-sumstats-us-east-1.s3.amazonaws.com/round2/additive-tsvs/1697.gwas.imputed_v3.male.tsv.bgz	https://www.dropbox.com/s/3271t5wxwhe2stq/1697.gwas.imputed_v3.male.tsv.bgz?dl=0	e760bd91252d009e5c3e306bc30acedd
1707_1	Handedness (chirality/laterality): Right-handed	http://biobank.ctsu.ox.ac.uk/crystal/field.cgi?id=1707	both_sexes	1707_1.gwas.imputed_v3.both_sexes.tsv.bgz	wget https://broad-ukb-sumstats-us-east-1.s3.amazonaws.com/round2/additive-tsvs/1707_1.gwas.imputed_v3.both_sexes.tsv.bgz -O 1707_1.gwas.imputed_v3.both_sexes.tsv.bgz	https://broad-ukb-sumstats-us-east-1.s3.amazonaws.com/round2/additive-tsvs/1707_1.gwas.imputed_v3.both_sexes.tsv.bgz	https://www.dropbox.com/s/k9n2vey3n0h7006/1707_1.gwas.imputed_v3.both_sexes.tsv.bgz?dl=0	8c1d5eb033c761e09d7de26c6137e893
1707_1	Handedness (chirality/laterality): Right-handed	http://biobank.ctsu.ox.ac.uk/crystal/field.cgi?id=1707	female	1707_1.gwas.imputed_v3.female.tsv.bgz	wget https://broad-ukb-sumstats-us-east-1.s3.amazonaws.com/round2/additive-tsvs/1707_1.gwas.imputed_v3.female.tsv.bgz -O 1707_1.gwas.imputed_v3.female.tsv.bgz	https://broad-ukb-sumstats-us-east-1.s3.amazonaws.com/round2/additive-tsvs/1707_1.gwas.imputed_v3.female.tsv.bgz	https://www.dropbox.com/s/w0kcidvczvf3v8d/1707_1.gwas.imputed_v3.female.tsv.bgz?dl=0	cdd55dec83c45deeefbba14f08eb455e
1707_1	Handedness (chirality/laterality): Right-handed	http://biobank.ctsu.ox.ac.uk/crystal/field.cgi?id=1707	male	1707_1.gwas.imputed_v3.male.tsv.bgz	wget https://broad-ukb-sumstats-us-east-1.s3.amazonaws.com/round2/additive-tsvs/1707_1.gwas.imputed_v3.male.tsv.bgz -O 1707_1.gwas.imputed_v3.male.tsv.bgz	https://broad-ukb-sumstats-us-east-1.s3.amazonaws.com/round2/additive-tsvs/1707_1.gwas.imputed_v3.male.tsv.bgz	https://www.dropbox.com/s/oxzozisnpznurrd/1707_1.gwas.imputed_v3.male.tsv.bgz?dl=0	ba29d2231a58a5b3b540151cc779a80b
1707_2	Handedness (chirality/laterality): Left-handed	http://biobank.ctsu.ox.ac.uk/crystal/field.cgi?id=1707	both_sexes	1707_2.gwas.imputed_v3.both_sexes.tsv.bgz	wget https://broad-ukb-sumstats-us-east-1.s3.amazonaws.com/round2/additive-tsvs/1707_2.gwas.imputed_v3.both_sexes.tsv.bgz -O 1707_2.gwas.imputed_v3.both_sexes.tsv.bgz	https://broad-ukb-sumstats-us-east-1.s3.amazonaws.com/round2/additive-tsvs/1707_2.gwas.imputed_v3.both_sexes.tsv.bgz	https://www.dropbox.com/s/lnvlfven3773yly/1707_2.gwas.imputed_v3.both_sexes.tsv.bgz?dl=0	789578e0c57bc614cd4aafecf1497370
1707_2	Handedness (chirality/laterality): Left-handed	http://biobank.ctsu.ox.ac.uk/crystal/field.cgi?id=1707	female	1707_2.gwas.imputed_v3.female.tsv.bgz	wget https://broad-ukb-sumstats-us-east-1.s3.amazonaws.com/round2/additive-tsvs/1707_2.gwas.imputed_v3.female.tsv.bgz -O 1707_2.gwas.imputed_v3.female.tsv.bgz	https://broad-ukb-sumstats-us-east-1.s3.amazonaws.com/round2/additive-tsvs/1707_2.gwas.imputed_v3.female.tsv.bgz	https://www.dropbox.com/s/eack3ht1uxnnk0l/1707_2.gwas.imputed_v3.female.tsv.bgz?dl=0	e5f2facd0653eba74fda84cad7dd3156
1707_2	Handedness (chirality/laterality): Left-handed	http://biobank.ctsu.ox.ac.uk/crystal/field.cgi?id=1707	male	1707_2.gwas.imputed_v3.male.tsv.bgz	wget https://broad-ukb-sumstats-us-east-1.s3.amazonaws.com/round2/additive-tsvs/1707_2.gwas.imputed_v3.male.tsv.bgz -O 1707_2.gwas.imputed_v3.male.tsv.bgz	https://broad-ukb-sumstats-us-east-1.s3.amazonaws.com/round2/additive-tsvs/1707_2.gwas.imputed_v3.male.tsv.bgz	https://www.dropbox.com/s/gg66k1ujxq16gsc/1707_2.gwas.imputed_v3.male.tsv.bgz?dl=0	14d0d0983116cbd81e0a2ece4a927640
1707_3	Handedness (chirality/laterality): Use both right and left hands equally	http://biobank.ctsu.ox.ac.uk/crystal/field.cgi?id=1707	both_sexes	1707_3.gwas.imputed_v3.both_sexes.tsv.bgz	wget https://broad-ukb-sumstats-us-east-1.s3.amazonaws.com/round2/additive-tsvs/1707_3.gwas.imputed_v3.both_sexes.tsv.bgz -O 1707_3.gwas.imputed_v3.both_sexes.tsv.bgz	https://broad-ukb-sumstats-us-east-1.s3.amazonaws.com/round2/additive-tsvs/1707_3.gwas.imputed_v3.both_sexes.tsv.bgz	https://www.dropbox.com/s/n1thfk9a9jqy1zd/1707_3.gwas.imputed_v3.both_sexes.tsv.bgz?dl=0	f4d00e0821fd5ea14eb1ff7cce1a4949
1707_3	Handedness (chirality/laterality): Use both right and left hands equally	http://biobank.ctsu.ox.ac.uk/crystal/field.cgi?id=1707	female	1707_3.gwas.imputed_v3.female.tsv.bgz	wget https://broad-ukb-sumstats-us-east-1.s3.amazonaws.com/round2/additive-tsvs/1707_3.gwas.imputed_v3.female.tsv.bgz -O 1707_3.gwas.imputed_v3.female.tsv.bgz	https://broad-ukb-sumstats-us-east-1.s3.amazonaws.com/round2/additive-tsvs/1707_3.gwas.imputed_v3.female.tsv.bgz	https://www.dropbox.com/s/2fizhbsbjo05ikr/1707_3.gwas.imputed_v3.female.tsv.bgz?dl=0	7eea7a0192cb29263284de1bd7c4968e
1707_3	Handedness (chirality/laterality): Use both right and left hands equally	http://biobank.ctsu.ox.ac.uk/crystal/field.cgi?id=1707	male	1707_3.gwas.imputed_v3.male.tsv.bgz	wget https://broad-ukb-sumstats-us-east-1.s3.amazonaws.com/round2/additive-tsvs/1707_3.gwas.imputed_v3.male.tsv.bgz -O 1707_3.gwas.imputed_v3.male.tsv.bgz	https://broad-ukb-sumstats-us-east-1.s3.amazonaws.com/round2/additive-tsvs/1707_3.gwas.imputed_v3.male.tsv.bgz	https://www.dropbox.com/s/b4h9jtu5yr7e1gm/1707_3.gwas.imputed_v3.male.tsv.bgz?dl=0	b9db9cc02b605e419bee8e3553485ec0
1717	Skin colour	http://biobank.ctsu.ox.ac.uk/crystal/field.cgi?id=1717	both_sexes	1717.gwas.imputed_v3.both_sexes.tsv.bgz	wget https://broad-ukb-sumstats-us-east-1.s3.amazonaws.com/round2/additive-tsvs/1717.gwas.imputed_v3.both_sexes.tsv.bgz -O 1717.gwas.imputed_v3.both_sexes.tsv.bgz	https://broad-ukb-sumstats-us-east-1.s3.amazonaws.com/round2/additive-tsvs/1717.gwas.imputed_v3.both_sexes.tsv.bgz	https://www.dropbox.com/s/vylf2wdxfpufw3e/1717.gwas.imputed_v3.both_sexes.tsv.bgz?dl=0	4cfb0dc8e3487cb9f1030bd6c472f7af
1717	Skin colour	http://biobank.ctsu.ox.ac.uk/crystal/field.cgi?id=1717	female	1717.gwas.imputed_v3.female.tsv.bgz	wget https://broad-ukb-sumstats-us-east-1.s3.amazonaws.com/round2/additive-tsvs/1717.gwas.imputed_v3.female.tsv.bgz -O 1717.gwas.imputed_v3.female.tsv.bgz	https://broad-ukb-sumstats-us-east-1.s3.amazonaws.com/round2/additive-tsvs/1717.gwas.imputed_v3.female.tsv.bgz	https://www.dropbox.com/s/6ljb6kwb03iw7hr/1717.gwas.imputed_v3.female.tsv.bgz?dl=0	3a5842629d620dc90ccbb056a5978b2b
1717	Skin colour	http://biobank.ctsu.ox.ac.uk/crystal/field.cgi?id=1717	male	1717.gwas.imputed_v3.male.tsv.bgz	wget https://broad-ukb-sumstats-us-east-1.s3.amazonaws.com/round2/additive-tsvs/1717.gwas.imputed_v3.male.tsv.bgz -O 1717.gwas.imputed_v3.male.tsv.bgz	https://broad-ukb-sumstats-us-east-1.s3.amazonaws.com/round2/additive-tsvs/1717.gwas.imputed_v3.male.tsv.bgz	https://www.dropbox.com/s/wtltbt89a2clav6/1717.gwas.imputed_v3.male.tsv.bgz?dl=0	c429e374f63f8a7991a1d6a8754c1bf0
1727	Ease of skin tanning	http://biobank.ctsu.ox.ac.uk/crystal/field.cgi?id=1727	both_sexes	1727.gwas.imputed_v3.both_sexes.tsv.bgz	wget https://broad-ukb-sumstats-us-east-1.s3.amazonaws.com/round2/additive-tsvs/1727.gwas.imputed_v3.both_sexes.tsv.bgz -O 1727.gwas.imputed_v3.both_sexes.tsv.bgz	https://broad-ukb-sumstats-us-east-1.s3.amazonaws.com/round2/additive-tsvs/1727.gwas.imputed_v3.both_sexes.tsv.bgz	https://www.dropbox.com/s/ovicwj2rivew250/1727.gwas.imputed_v3.both_sexes.tsv.bgz?dl=0	0ecfe174b620f39f9e4b5fc4bed10b65
1727	Ease of skin tanning	http://biobank.ctsu.ox.ac.uk/crystal/field.cgi?id=1727	female	1727.gwas.imputed_v3.female.tsv.bgz	wget https://broad-ukb-sumstats-us-east-1.s3.amazonaws.com/round2/additive-tsvs/1727.gwas.imputed_v3.female.tsv.bgz -O 1727.gwas.imputed_v3.female.tsv.bgz	https://broad-ukb-sumstats-us-east-1.s3.amazonaws.com/round2/additive-tsvs/1727.gwas.imputed_v3.female.tsv.bgz	https://www.dropbox.com/s/fiditepzsxbwfs7/1727.gwas.imputed_v3.female.tsv.bgz?dl=0	b5c2d20bda3da30a749b7b3ef133cc84
1727	Ease of skin tanning	http://biobank.ctsu.ox.ac.uk/crystal/field.cgi?id=1727	male	1727.gwas.imputed_v3.male.tsv.bgz	wget https://broad-ukb-sumstats-us-east-1.s3.amazonaws.com/round2/additive-tsvs/1727.gwas.imputed_v3.male.tsv.bgz -O 1727.gwas.imputed_v3.male.tsv.bgz	https://broad-ukb-sumstats-us-east-1.s3.amazonaws.com/round2/additive-tsvs/1727.gwas.imputed_v3.male.tsv.bgz	https://www.dropbox.com/s/lyfyz29wro435bc/1727.gwas.imputed_v3.male.tsv.bgz?dl=0	46ce276be6e79e4ce784ea8abe57ed77
1737	Childhood sunburn occasions	http://biobank.ctsu.ox.ac.uk/crystal/field.cgi?id=1737	both_sexes	1737.gwas.imputed_v3.both_sexes.tsv.bgz	wget https://broad-ukb-sumstats-us-east-1.s3.amazonaws.com/round2/additive-tsvs/1737.gwas.imputed_v3.both_sexes.tsv.bgz -O 1737.gwas.imputed_v3.both_sexes.tsv.bgz	https://broad-ukb-sumstats-us-east-1.s3.amazonaws.com/round2/additive-tsvs/1737.gwas.imputed_v3.both_sexes.tsv.bgz	https://www.dropbox.com/s/jfuyfmii3z7dpwo/1737.gwas.imputed_v3.both_sexes.tsv.bgz?dl=0	bf8e3297c2aaff6cc65396698723e085
1737	Childhood sunburn occasions	http://biobank.ctsu.ox.ac.uk/crystal/field.cgi?id=1737	female	1737.gwas.imputed_v3.female.tsv.bgz	wget https://broad-ukb-sumstats-us-east-1.s3.amazonaws.com/round2/additive-tsvs/1737.gwas.imputed_v3.female.tsv.bgz -O 1737.gwas.imputed_v3.female.tsv.bgz	https://broad-ukb-sumstats-us-east-1.s3.amazonaws.com/round2/additive-tsvs/1737.gwas.imputed_v3.female.tsv.bgz	https://www.dropbox.com/s/qe3oauz57wc2b8m/1737.gwas.imputed_v3.female.tsv.bgz?dl=0	e87df3028927e8ec97bde42c785368f8
1737	Childhood sunburn occasions	http://biobank.ctsu.ox.ac.uk/crystal/field.cgi?id=1737	male	1737.gwas.imputed_v3.male.tsv.bgz	wget https://broad-ukb-sumstats-us-east-1.s3.amazonaws.com/round2/additive-tsvs/1737.gwas.imputed_v3.male.tsv.bgz -O 1737.gwas.imputed_v3.male.tsv.bgz	https://broad-ukb-sumstats-us-east-1.s3.amazonaws.com/round2/additive-tsvs/1737.gwas.imputed_v3.male.tsv.bgz	https://www.dropbox.com/s/m09yq0pkt7c3kmu/1737.gwas.imputed_v3.male.tsv.bgz?dl=0	235cabc57858e77e40b79ff8b63c0e8c
1747_1	Hair colour (natural, before greying): Blonde	http://biobank.ctsu.ox.ac.uk/crystal/field.cgi?id=1747	both_sexes	1747_1.gwas.imputed_v3.both_sexes.tsv.bgz	wget https://broad-ukb-sumstats-us-east-1.s3.amazonaws.com/round2/additive-tsvs/1747_1.gwas.imputed_v3.both_sexes.tsv.bgz -O 1747_1.gwas.imputed_v3.both_sexes.tsv.bgz	https://broad-ukb-sumstats-us-east-1.s3.amazonaws.com/round2/additive-tsvs/1747_1.gwas.imputed_v3.both_sexes.tsv.bgz	https://www.dropbox.com/s/w21gxipfee3xv7g/1747_1.gwas.imputed_v3.both_sexes.tsv.bgz?dl=0	972000daabbabb932f76b51f36f68b03
1747_1	Hair colour (natural, before greying): Blonde	http://biobank.ctsu.ox.ac.uk/crystal/field.cgi?id=1747	female	1747_1.gwas.imputed_v3.female.tsv.bgz	wget https://broad-ukb-sumstats-us-east-1.s3.amazonaws.com/round2/additive-tsvs/1747_1.gwas.imputed_v3.female.tsv.bgz -O 1747_1.gwas.imputed_v3.female.tsv.bgz	https://broad-ukb-sumstats-us-east-1.s3.amazonaws.com/round2/additive-tsvs/1747_1.gwas.imputed_v3.female.tsv.bgz	https://www.dropbox.com/s/7ej941uhfik3zjq/1747_1.gwas.imputed_v3.female.tsv.bgz?dl=0	eb2621c2070b3f670d4d0d58cec2f272
1747_1	Hair colour (natural, before greying): Blonde	http://biobank.ctsu.ox.ac.uk/crystal/field.cgi?id=1747	male	1747_1.gwas.imputed_v3.male.tsv.bgz	wget https://broad-ukb-sumstats-us-east-1.s3.amazonaws.com/round2/additive-tsvs/1747_1.gwas.imputed_v3.male.tsv.bgz -O 1747_1.gwas.imputed_v3.male.tsv.bgz	https://broad-ukb-sumstats-us-east-1.s3.amazonaws.com/round2/additive-tsvs/1747_1.gwas.imputed_v3.male.tsv.bgz	https://www.dropbox.com/s/m9axu88k0oa4ipt/1747_1.gwas.imputed_v3.male.tsv.bgz?dl=0	978bf6a66ddd58ad33bba59b997e16e2
1747_2	Hair colour (natural, before greying): Red	http://biobank.ctsu.ox.ac.uk/crystal/field.cgi?id=1747	both_sexes	1747_2.gwas.imputed_v3.both_sexes.tsv.bgz	wget https://broad-ukb-sumstats-us-east-1.s3.amazonaws.com/round2/additive-tsvs/1747_2.gwas.imputed_v3.both_sexes.tsv.bgz -O 1747_2.gwas.imputed_v3.both_sexes.tsv.bgz	https://broad-ukb-sumstats-us-east-1.s3.amazonaws.com/round2/additive-tsvs/1747_2.gwas.imputed_v3.both_sexes.tsv.bgz	https://www.dropbox.com/s/l9b58plejoa9e9z/1747_2.gwas.imputed_v3.both_sexes.tsv.bgz?dl=0	be20ec68845e73a16ed0afadda503e96
1747_2	Hair colour (natural, before greying): Red	http://biobank.ctsu.ox.ac.uk/crystal/field.cgi?id=1747	female	1747_2.gwas.imputed_v3.female.tsv.bgz	wget https://broad-ukb-sumstats-us-east-1.s3.amazonaws.com/round2/additive-tsvs/1747_2.gwas.imputed_v3.female.tsv.bgz -O 1747_2.gwas.imputed_v3.female.tsv.bgz	https://broad-ukb-sumstats-us-east-1.s3.amazonaws.com/round2/additive-tsvs/1747_2.gwas.imputed_v3.female.tsv.bgz	https://www.dropbox.com/s/od69ykxn35o5047/1747_2.gwas.imputed_v3.female.tsv.bgz?dl=0	8280019d0ae542af8cb1a4c864ee1e89
1747_2	Hair colour (natural, before greying): Red	http://biobank.ctsu.ox.ac.uk/crystal/field.cgi?id=1747	male	1747_2.gwas.imputed_v3.male.tsv.bgz	wget https://broad-ukb-sumstats-us-east-1.s3.amazonaws.com/round2/additive-tsvs/1747_2.gwas.imputed_v3.male.tsv.bgz -O 1747_2.gwas.imputed_v3.male.tsv.bgz	https://broad-ukb-sumstats-us-east-1.s3.amazonaws.com/round2/additive-tsvs/1747_2.gwas.imputed_v3.male.tsv.bgz	https://www.dropbox.com/s/456jrd5yl0ljy0g/1747_2.gwas.imputed_v3.male.tsv.bgz?dl=0	49a068f2dcd55327922e5128514eff49
1747_3	Hair colour (natural, before greying): Light brown	http://biobank.ctsu.ox.ac.uk/crystal/field.cgi?id=1747	both_sexes	1747_3.gwas.imputed_v3.both_sexes.tsv.bgz	wget https://broad-ukb-sumstats-us-east-1.s3.amazonaws.com/round2/additive-tsvs/1747_3.gwas.imputed_v3.both_sexes.tsv.bgz -O 1747_3.gwas.imputed_v3.both_sexes.tsv.bgz	https://broad-ukb-sumstats-us-east-1.s3.amazonaws.com/round2/additive-tsvs/1747_3.gwas.imputed_v3.both_sexes.tsv.bgz	https://www.dropbox.com/s/hanmc2n0t597nqu/1747_3.gwas.imputed_v3.both_sexes.tsv.bgz?dl=0	e458190d480f8ff222b375e12da7e5f5
1747_3	Hair colour (natural, before greying): Light brown	http://biobank.ctsu.ox.ac.uk/crystal/field.cgi?id=1747	female	1747_3.gwas.imputed_v3.female.tsv.bgz	wget https://broad-ukb-sumstats-us-east-1.s3.amazonaws.com/round2/additive-tsvs/1747_3.gwas.imputed_v3.female.tsv.bgz -O 1747_3.gwas.imputed_v3.female.tsv.bgz	https://broad-ukb-sumstats-us-east-1.s3.amazonaws.com/round2/additive-tsvs/1747_3.gwas.imputed_v3.female.tsv.bgz	https://www.dropbox.com/s/zrq1jc6r0toqnra/1747_3.gwas.imputed_v3.female.tsv.bgz?dl=0	4ebbdbf2f20f021a96f31a34e0a0ad0f
1747_3	Hair colour (natural, before greying): Light brown	http://biobank.ctsu.ox.ac.uk/crystal/field.cgi?id=1747	male	1747_3.gwas.imputed_v3.male.tsv.bgz	wget https://broad-ukb-sumstats-us-east-1.s3.amazonaws.com/round2/additive-tsvs/1747_3.gwas.imputed_v3.male.tsv.bgz -O 1747_3.gwas.imputed_v3.male.tsv.bgz	https://broad-ukb-sumstats-us-east-1.s3.amazonaws.com/round2/additive-tsvs/1747_3.gwas.imputed_v3.male.tsv.bgz	https://www.dropbox.com/s/s7tca8y3ww9memv/1747_3.gwas.imputed_v3.male.tsv.bgz?dl=0	45a168e7394f894a7c331fa09a05862d
1747_4	Hair colour (natural, before greying): Dark brown	http://biobank.ctsu.ox.ac.uk/crystal/field.cgi?id=1747	both_sexes	1747_4.gwas.imputed_v3.both_sexes.tsv.bgz	wget https://broad-ukb-sumstats-us-east-1.s3.amazonaws.com/round2/additive-tsvs/1747_4.gwas.imputed_v3.both_sexes.tsv.bgz -O 1747_4.gwas.imputed_v3.both_sexes.tsv.bgz	https://broad-ukb-sumstats-us-east-1.s3.amazonaws.com/round2/additive-tsvs/1747_4.gwas.imputed_v3.both_sexes.tsv.bgz	https://www.dropbox.com/s/1wni7bwr5xyvxd2/1747_4.gwas.imputed_v3.both_sexes.tsv.bgz?dl=0	4f984b5ccd2afcf68df357a2fa3b4a97
1747_4	Hair colour (natural, before greying): Dark brown	http://biobank.ctsu.ox.ac.uk/crystal/field.cgi?id=1747	female	1747_4.gwas.imputed_v3.female.tsv.bgz	wget https://broad-ukb-sumstats-us-east-1.s3.amazonaws.com/round2/additive-tsvs/1747_4.gwas.imputed_v3.female.tsv.bgz -O 1747_4.gwas.imputed_v3.female.tsv.bgz	https://broad-ukb-sumstats-us-east-1.s3.amazonaws.com/round2/additive-tsvs/1747_4.gwas.imputed_v3.female.tsv.bgz	https://www.dropbox.com/s/kg1ojb1kfpix480/1747_4.gwas.imputed_v3.female.tsv.bgz?dl=0	500a3faaeeaeb4c037fa524ac67b069e
1747_4	Hair colour (natural, before greying): Dark brown	http://biobank.ctsu.ox.ac.uk/crystal/field.cgi?id=1747	male	1747_4.gwas.imputed_v3.male.tsv.bgz	wget https://broad-ukb-sumstats-us-east-1.s3.amazonaws.com/round2/additive-tsvs/1747_4.gwas.imputed_v3.male.tsv.bgz -O 1747_4.gwas.imputed_v3.male.tsv.bgz	https://broad-ukb-sumstats-us-east-1.s3.amazonaws.com/round2/additive-tsvs/1747_4.gwas.imputed_v3.male.tsv.bgz	https://www.dropbox.com/s/d3c5thisr3wi9sq/1747_4.gwas.imputed_v3.male.tsv.bgz?dl=0	e8ee30f25e5c86bda795ab1464d2f937
1747_5	Hair colour (natural, before greying): Black	http://biobank.ctsu.ox.ac.uk/crystal/field.cgi?id=1747	both_sexes	1747_5.gwas.imputed_v3.both_sexes.tsv.bgz	wget https://broad-ukb-sumstats-us-east-1.s3.amazonaws.com/round2/additive-tsvs/1747_5.gwas.imputed_v3.both_sexes.tsv.bgz -O 1747_5.gwas.imputed_v3.both_sexes.tsv.bgz	https://broad-ukb-sumstats-us-east-1.s3.amazonaws.com/round2/additive-tsvs/1747_5.gwas.imputed_v3.both_sexes.tsv.bgz	https://www.dropbox.com/s/eyaf1ymfdby3dah/1747_5.gwas.imputed_v3.both_sexes.tsv.bgz?dl=0	058b3add638b9f06434ae220b9335391
1747_5	Hair colour (natural, before greying): Black	http://biobank.ctsu.ox.ac.uk/crystal/field.cgi?id=1747	female	1747_5.gwas.imputed_v3.female.tsv.bgz	wget https://broad-ukb-sumstats-us-east-1.s3.amazonaws.com/round2/additive-tsvs/1747_5.gwas.imputed_v3.female.tsv.bgz -O 1747_5.gwas.imputed_v3.female.tsv.bgz	https://broad-ukb-sumstats-us-east-1.s3.amazonaws.com/round2/additive-tsvs/1747_5.gwas.imputed_v3.female.tsv.bgz	https://www.dropbox.com/s/n8x4cx87oyelf8h/1747_5.gwas.imputed_v3.female.tsv.bgz?dl=0	df15e59da529c491a633678c8060b5e1
1747_5	Hair colour (natural, before greying): Black	http://biobank.ctsu.ox.ac.uk/crystal/field.cgi?id=1747	male	1747_5.gwas.imputed_v3.male.tsv.bgz	wget https://broad-ukb-sumstats-us-east-1.s3.amazonaws.com/round2/additive-tsvs/1747_5.gwas.imputed_v3.male.tsv.bgz -O 1747_5.gwas.imputed_v3.male.tsv.bgz	https://broad-ukb-sumstats-us-east-1.s3.amazonaws.com/round2/additive-tsvs/1747_5.gwas.imputed_v3.male.tsv.bgz	https://www.dropbox.com/s/s6tqhx4jyfkc5ej/1747_5.gwas.imputed_v3.male.tsv.bgz?dl=0	30314053748d895fa8775a896c19ccc8
1747_6	Hair colour (natural, before greying): Other	http://biobank.ctsu.ox.ac.uk/crystal/field.cgi?id=1747	both_sexes	1747_6.gwas.imputed_v3.both_sexes.tsv.bgz	wget https://broad-ukb-sumstats-us-east-1.s3.amazonaws.com/round2/additive-tsvs/1747_6.gwas.imputed_v3.both_sexes.tsv.bgz -O 1747_6.gwas.imputed_v3.both_sexes.tsv.bgz	https://broad-ukb-sumstats-us-east-1.s3.amazonaws.com/round2/additive-tsvs/1747_6.gwas.imputed_v3.both_sexes.tsv.bgz	https://www.dropbox.com/s/chfupihdt6ot7ov/1747_6.gwas.imputed_v3.both_sexes.tsv.bgz?dl=0	81f06b2cdf5df2292c993489f55fb301
1747_6	Hair colour (natural, before greying): Other	http://biobank.ctsu.ox.ac.uk/crystal/field.cgi?id=1747	female	1747_6.gwas.imputed_v3.female.tsv.bgz	wget https://broad-ukb-sumstats-us-east-1.s3.amazonaws.com/round2/additive-tsvs/1747_6.gwas.imputed_v3.female.tsv.bgz -O 1747_6.gwas.imputed_v3.female.tsv.bgz	https://broad-ukb-sumstats-us-east-1.s3.amazonaws.com/round2/additive-tsvs/1747_6.gwas.imputed_v3.female.tsv.bgz	https://www.dropbox.com/s/r3dwhj7tig5uw4k/1747_6.gwas.imputed_v3.female.tsv.bgz?dl=0	622499f96cd7267c4d780051eee98ab9
1747_6	Hair colour (natural, before greying): Other	http://biobank.ctsu.ox.ac.uk/crystal/field.cgi?id=1747	male	1747_6.gwas.imputed_v3.male.tsv.bgz	wget https://broad-ukb-sumstats-us-east-1.s3.amazonaws.com/round2/additive-tsvs/1747_6.gwas.imputed_v3.male.tsv.bgz -O 1747_6.gwas.imputed_v3.male.tsv.bgz	https://broad-ukb-sumstats-us-east-1.s3.amazonaws.com/round2/additive-tsvs/1747_6.gwas.imputed_v3.male.tsv.bgz	https://www.dropbox.com/s/vm42kokwo86bei1/1747_6.gwas.imputed_v3.male.tsv.bgz?dl=0	814c30714206e1a6fb0fcd306fe36e43
1757	Facial ageing	http://biobank.ctsu.ox.ac.uk/crystal/field.cgi?id=1757	both_sexes	1757.gwas.imputed_v3.both_sexes.tsv.bgz	wget https://broad-ukb-sumstats-us-east-1.s3.amazonaws.com/round2/additive-tsvs/1757.gwas.imputed_v3.both_sexes.tsv.bgz -O 1757.gwas.imputed_v3.both_sexes.tsv.bgz	https://broad-ukb-sumstats-us-east-1.s3.amazonaws.com/round2/additive-tsvs/1757.gwas.imputed_v3.both_sexes.tsv.bgz	https://www.dropbox.com/s/zg1vsvsucf51ep2/1757.gwas.imputed_v3.both_sexes.tsv.bgz?dl=0	35690eba07e762108e98899cdb0bbfd3
1757	Facial ageing	http://biobank.ctsu.ox.ac.uk/crystal/field.cgi?id=1757	female	1757.gwas.imputed_v3.female.tsv.bgz	wget https://broad-ukb-sumstats-us-east-1.s3.amazonaws.com/round2/additive-tsvs/1757.gwas.imputed_v3.female.tsv.bgz -O 1757.gwas.imputed_v3.female.tsv.bgz	https://broad-ukb-sumstats-us-east-1.s3.amazonaws.com/round2/additive-tsvs/1757.gwas.imputed_v3.female.tsv.bgz	https://www.dropbox.com/s/3x8lso3jdbeazc0/1757.gwas.imputed_v3.female.tsv.bgz?dl=0	0bbbae5e8db9d93b0add9d3c7f877708
1757	Facial ageing	http://biobank.ctsu.ox.ac.uk/crystal/field.cgi?id=1757	male	1757.gwas.imputed_v3.male.tsv.bgz	wget https://broad-ukb-sumstats-us-east-1.s3.amazonaws.com/round2/additive-tsvs/1757.gwas.imputed_v3.male.tsv.bgz -O 1757.gwas.imputed_v3.male.tsv.bgz	https://broad-ukb-sumstats-us-east-1.s3.amazonaws.com/round2/additive-tsvs/1757.gwas.imputed_v3.male.tsv.bgz	https://www.dropbox.com/s/4rmf0yetp52sul1/1757.gwas.imputed_v3.male.tsv.bgz?dl=0	30c3148330209fc2d7168da9b3e33394
1767	Adopted as a child	http://biobank.ctsu.ox.ac.uk/crystal/field.cgi?id=1767	both_sexes	1767.gwas.imputed_v3.both_sexes.tsv.bgz	wget https://broad-ukb-sumstats-us-east-1.s3.amazonaws.com/round2/additive-tsvs/1767.gwas.imputed_v3.both_sexes.tsv.bgz -O 1767.gwas.imputed_v3.both_sexes.tsv.bgz	https://broad-ukb-sumstats-us-east-1.s3.amazonaws.com/round2/additive-tsvs/1767.gwas.imputed_v3.both_sexes.tsv.bgz	https://www.dropbox.com/s/9iphxmvu5lppjrn/1767.gwas.imputed_v3.both_sexes.tsv.bgz?dl=0	4e8456ed38da183cb7c9c5ded946305b
1767	Adopted as a child	http://biobank.ctsu.ox.ac.uk/crystal/field.cgi?id=1767	female	1767.gwas.imputed_v3.female.tsv.bgz	wget https://broad-ukb-sumstats-us-east-1.s3.amazonaws.com/round2/additive-tsvs/1767.gwas.imputed_v3.female.tsv.bgz -O 1767.gwas.imputed_v3.female.tsv.bgz	https://broad-ukb-sumstats-us-east-1.s3.amazonaws.com/round2/additive-tsvs/1767.gwas.imputed_v3.female.tsv.bgz	https://www.dropbox.com/s/ymz0dpy2u0gmxmt/1767.gwas.imputed_v3.female.tsv.bgz?dl=0	1e787403cf9775d5fb637d28b9dd97c9
1767	Adopted as a child	http://biobank.ctsu.ox.ac.uk/crystal/field.cgi?id=1767	male	1767.gwas.imputed_v3.male.tsv.bgz	wget https://broad-ukb-sumstats-us-east-1.s3.amazonaws.com/round2/additive-tsvs/1767.gwas.imputed_v3.male.tsv.bgz -O 1767.gwas.imputed_v3.male.tsv.bgz	https://broad-ukb-sumstats-us-east-1.s3.amazonaws.com/round2/additive-tsvs/1767.gwas.imputed_v3.male.tsv.bgz	https://www.dropbox.com/s/lzyw1ckzl63gjdg/1767.gwas.imputed_v3.male.tsv.bgz?dl=0	e64db0c74f1dbc8ed964dcf1af861301
1777	Part of a multiple birth	http://biobank.ctsu.ox.ac.uk/crystal/field.cgi?id=1777	both_sexes	1777.gwas.imputed_v3.both_sexes.tsv.bgz	wget https://broad-ukb-sumstats-us-east-1.s3.amazonaws.com/round2/additive-tsvs/1777.gwas.imputed_v3.both_sexes.tsv.bgz -O 1777.gwas.imputed_v3.both_sexes.tsv.bgz	https://broad-ukb-sumstats-us-east-1.s3.amazonaws.com/round2/additive-tsvs/1777.gwas.imputed_v3.both_sexes.tsv.bgz	https://www.dropbox.com/s/858551aqdr7uzsd/1777.gwas.imputed_v3.both_sexes.tsv.bgz?dl=0	78b9f8d6755b840a62824a787c3820fd
1777	Part of a multiple birth	http://biobank.ctsu.ox.ac.uk/crystal/field.cgi?id=1777	female	1777.gwas.imputed_v3.female.tsv.bgz	wget https://broad-ukb-sumstats-us-east-1.s3.amazonaws.com/round2/additive-tsvs/1777.gwas.imputed_v3.female.tsv.bgz -O 1777.gwas.imputed_v3.female.tsv.bgz	https://broad-ukb-sumstats-us-east-1.s3.amazonaws.com/round2/additive-tsvs/1777.gwas.imputed_v3.female.tsv.bgz	https://www.dropbox.com/s/q10shqmyx9llwr8/1777.gwas.imputed_v3.female.tsv.bgz?dl=0	be4b3b0ac60ca85a627ea21f8f7df446
1777	Part of a multiple birth	http://biobank.ctsu.ox.ac.uk/crystal/field.cgi?id=1777	male	1777.gwas.imputed_v3.male.tsv.bgz	wget https://broad-ukb-sumstats-us-east-1.s3.amazonaws.com/round2/additive-tsvs/1777.gwas.imputed_v3.male.tsv.bgz -O 1777.gwas.imputed_v3.male.tsv.bgz	https://broad-ukb-sumstats-us-east-1.s3.amazonaws.com/round2/additive-tsvs/1777.gwas.imputed_v3.male.tsv.bgz	https://www.dropbox.com/s/riqpno8r6aygkak/1777.gwas.imputed_v3.male.tsv.bgz?dl=0	80751ed61a7f3e2560769fac6517952f
1787	Maternal smoking around birth	http://biobank.ctsu.ox.ac.uk/crystal/field.cgi?id=1787	both_sexes	1787.gwas.imputed_v3.both_sexes.tsv.bgz	wget https://broad-ukb-sumstats-us-east-1.s3.amazonaws.com/round2/additive-tsvs/1787.gwas.imputed_v3.both_sexes.tsv.bgz -O 1787.gwas.imputed_v3.both_sexes.tsv.bgz	https://broad-ukb-sumstats-us-east-1.s3.amazonaws.com/round2/additive-tsvs/1787.gwas.imputed_v3.both_sexes.tsv.bgz	https://www.dropbox.com/s/gtr9nhat7blhzr0/1787.gwas.imputed_v3.both_sexes.tsv.bgz?dl=0	09e4cded1016fc6413ac404adcf4eeb2
1787	Maternal smoking around birth	http://biobank.ctsu.ox.ac.uk/crystal/field.cgi?id=1787	female	1787.gwas.imputed_v3.female.tsv.bgz	wget https://broad-ukb-sumstats-us-east-1.s3.amazonaws.com/round2/additive-tsvs/1787.gwas.imputed_v3.female.tsv.bgz -O 1787.gwas.imputed_v3.female.tsv.bgz	https://broad-ukb-sumstats-us-east-1.s3.amazonaws.com/round2/additive-tsvs/1787.gwas.imputed_v3.female.tsv.bgz	https://www.dropbox.com/s/nfne9lo7t4a5uy8/1787.gwas.imputed_v3.female.tsv.bgz?dl=0	880003e1a423f1e0600b826fec2b4aae
1787	Maternal smoking around birth	http://biobank.ctsu.ox.ac.uk/crystal/field.cgi?id=1787	male	1787.gwas.imputed_v3.male.tsv.bgz	wget https://broad-ukb-sumstats-us-east-1.s3.amazonaws.com/round2/additive-tsvs/1787.gwas.imputed_v3.male.tsv.bgz -O 1787.gwas.imputed_v3.male.tsv.bgz	https://broad-ukb-sumstats-us-east-1.s3.amazonaws.com/round2/additive-tsvs/1787.gwas.imputed_v3.male.tsv.bgz	https://www.dropbox.com/s/rkrppmajvggkhld/1787.gwas.imputed_v3.male.tsv.bgz?dl=0	08a46cbaaac6b8350dd030e0761cb53b
[truncated: 11,184 more rows]
